# Supplementary material for: (2,3,5,6-Tetra­fluoro­phenolato-κO)(5,10,15,20-tetra­phenyl­porphyrinato)iron(III)
Source: Acta Crystallogr Sect E Struct Rep Online. 2013 Sep 28;69(Pt 10):m564–5. doi: 10.1107/S160053681302607X (PMC3790366; doi:10.1107/S160053681302607X)
Supplement: Supplementary file 1 [file e-69-0m564-sup1.cif]

##############################################################################
#                                                                            #
# This CIF contains the data in a paper accepted for publication in          #
# Acta Crystallographica Section E. It conforms to the requirements of       #
# Notes for Authors for Acta Crystallographica Section E, and has been       #
# peer reviewed under the auspices of the IUCr Commission on Journals.       #
#                                                                            #
# Full details of the Crystallographic Information File format               #
# are given in the paper "The Crystallographic Information File (CIF):       #
# a New Standard Archive File for Crystallography" by S. R. Hall, F. H.      #
# Allen and I. D. Brown [Acta Cryst. (1991), A47, 655-685].                  #
#                                                                            #
# The current version of the core CIF dictionary is obtainable from          #
# ftp://ftp.iucr.org/pub/cif_core.dic.                                       #
#                                                                            #
# Software is freely available for graphical display of the structure(s)     #
# in this CIF. For information consult the CIF software page                 #
# http://www.iucr.org/resources/cif/software.                                #
#                                                                            #
# This file may be used for bona fide research purposes within the           #
# scientific community so long as proper attribution is given to the journal # 
# article from which it was obtained.                                        #
#                                                                            #
##############################################################################
data_I
_database_code_depnum_ccdc_archive 'CCDC 962521'
_audit_creation_method     SHELXL-2013
_chemical_name_systematic
;\
(2,3,5,6-Tetrafluorophenolato-\k<i>O</i>)(5,10,15,20-tetraphenylporphyrinato)\
iron(III)
;
_chemical_name_common     ?
_chemical_formula_moiety     'C50 H29 F4 Fe N4 O'
_chemical_formula_sum     'C50 H29 F4 Fe N4 O'
_chemical_formula_iupac     '[Fe (C44 H28 N4) (C6 H F4 O)]'
_chemical_formula_weight     833.62
_chemical_melting_point     ?
_shelx_space_group_comment
;
The symmetry employed for this shelxl refinement is uniquely defined
by the following loop, which should always be used as a source of
symmetry information in preference to the above space-group names.
They are only intended as comments.
;
_space_group_crystal_system     monoclinic
_space_group_name_H-M_alt     'C c'
_space_group_name_Hall     'C -2yc'
loop_
    _space_group_symop_operation_xyz
    'x, y, z'
    'x, -y, z+1/2'
    'x+1/2, y+1/2, z'
    'x+1/2, -y+1/2, z+1/2'
_cell_length_a     22.287(4)
_cell_length_b     12.676(2)
_cell_length_c     13.339(2)
_cell_angle_alpha     90
_cell_angle_beta     98.510(4)
_cell_angle_gamma     90
_cell_volume     3727(2)
_cell_formula_units_Z     4
_cell_measurement_reflns_used     7386
_cell_measurement_theta_min     2.32
_cell_measurement_theta_max     27.12
_cell_measurement_temperature     100(2)
_exptl_crystal_description     rod
_exptl_crystal_colour     black
_exptl_crystal_size_max     0.34
_exptl_crystal_size_mid     0.16
_exptl_crystal_size_min     0.14
_exptl_crystal_density_diffrn     1.486
_exptl_crystal_density_meas     ?
_exptl_crystal_density_method     ?
_exptl_crystal_F_000     1708
_exptl_absorpt_coefficient_mu     0.472
_exptl_absorpt_correction_type     multi-scan
_exptl_absorpt_process_details     '(<i>SADABS</i>; Bruker, 2001)'
_shelx_estimated_absorpt_T_min     0.856
_shelx_estimated_absorpt_T_max     0.937
_exptl_absorpt_correction_T_min     0.856
_exptl_absorpt_correction_T_max     0.937
_exptl_special_details     ?
_diffrn_ambient_temperature     100(2)
_diffrn_radiation_type     MoK\a
_diffrn_radiation_wavelength     0.71073
_diffrn_measurement_device_type     'Bruker APEX CCD'
_diffrn_measurement_method     '\f and \w scans'
_diffrn_detector_area_resol_mean     ?
_diffrn_reflns_number     34669
_diffrn_reflns_av_R_equivalents     0.0874
_diffrn_reflns_theta_min     1.848
_diffrn_reflns_theta_max     28.368
_diffrn_reflns_theta_full     25.000
_diffrn_measured_fraction_theta_max     0.991
_diffrn_measured_fraction_theta_full     1.000
_diffrn_reflns_limit_h_min     -29
_diffrn_reflns_limit_h_max     29
_diffrn_reflns_limit_k_min     -16
_diffrn_reflns_limit_k_max     16
_diffrn_reflns_limit_l_min     -17
_diffrn_reflns_limit_l_max     17
_refine_special_details
;
 Refined as a 2-component inversion twin.
;
_reflns_number_total     9209
_reflns_number_gt     6448
_reflns_threshold_expression     I>2\s(I)
_refine_ls_structure_factor_coef     Fsqd
_refine_ls_matrix_type     full
_refine_ls_R_factor_all     0.0961
_refine_ls_R_factor_gt     0.0558
_refine_ls_wR_factor_gt     0.1026
_refine_ls_wR_factor_ref     0.1155
_refine_ls_goodness_of_fit_ref     1.009
_refine_ls_restrained_S_all     1.003
_refine_ls_number_reflns     9209
_refine_ls_number_parameters     651
_refine_ls_number_restraints     240
_refine_ls_hydrogen_treatment     constr
_refine_ls_weighting_scheme     calc
_refine_ls_weighting_details
                      'w=1/[\s^2^(Fo^2^)+(0.0460P)^2^] where P=(Fo^2^+2Fc^2^)/3'
_atom_sites_solution_hydrogens     geom
_atom_sites_solution_primary     direct
_atom_sites_solution_secondary     difmap
_refine_ls_shift/su_max     0.002
_refine_ls_shift/su_mean     0.000
_refine_diff_density_max     0.283
_refine_diff_density_min     -0.404
_refine_ls_extinction_method     none
_refine_ls_extinction_coef     .
_refine_ls_abs_structure_details
;
Refined as an inversion twin.
;
_refine_ls_abs_structure_Flack     0.47(3)
loop_
    _atom_type_symbol
    _atom_type_description
    _atom_type_scat_dispersion_real
    _atom_type_scat_dispersion_imag
    _atom_type_scat_source
    'C' 'C' 0.0033 0.0016
                         'International Tables Vol C Tables 4.2.6.8 and 6.1.1.4'
    'H' 'H' 0.0000 0.0000
                         'International Tables Vol C Tables 4.2.6.8 and 6.1.1.4'
    'N' 'N' 0.0061 0.0033
                         'International Tables Vol C Tables 4.2.6.8 and 6.1.1.4'
    'O' 'O' 0.0106 0.0060
                         'International Tables Vol C Tables 4.2.6.8 and 6.1.1.4'
    'F' 'F' 0.0171 0.0103
                         'International Tables Vol C Tables 4.2.6.8 and 6.1.1.4'
    'Fe' 'Fe' 0.3463 0.8444
                         'International Tables Vol C Tables 4.2.6.8 and 6.1.1.4'
_computing_data_collection     'SMART (Bruker, 2007)'
_computing_cell_refinement     'SAINT (Bruker, 2007)'
_computing_data_reduction     'SAINT (Bruker, 2007)'
_computing_structure_solution     'SHELXS97 (Sheldrick, 2008)'
_computing_structure_refinement     'SHELXL2013 (Sheldrick, 2008)'
_computing_molecular_graphics     'SHELXTL (Sheldrick, 2008)'
_computing_publication_material     'SHELXL2013 (Sheldrick, 2008)'
loop_
    _atom_site_type_symbol
    _atom_site_label
    _atom_site_fract_x
    _atom_site_fract_y
    _atom_site_fract_z
    _atom_site_U_iso_or_equiv
    _atom_site_adp_type
    _atom_site_calc_flag
    _atom_site_occupancy
    _atom_site_disorder_assembly
    _atom_site_disorder_group
    Fe Fe1 0.51168(5) 0.48729(6) 0.54296(7) 0.0126(3) Uani d 0.788(3) A -1
    F F1 0.5831(2) 0.2280(4) 0.6516(3) 0.0324(10) Uani d 0.788(3) A -1
    F F2 0.5280(3) 0.0706(3) 0.7383(4) 0.0485(13) Uani d 0.788(3) A -1
    F F3 0.4033(2) 0.3187(5) 0.8728(3) 0.0455(13) Uani d 0.788(3) A -1
    F F4 0.4609(2) 0.4764(4) 0.7911(3) 0.0293(10) Uani d 0.788(3) A -1
    O O1 0.5484(2) 0.4354(4) 0.6714(4) 0.0183(11) Uani d 0.788(3) A -1
    Fe Fe1' 0.48973(16) 0.5111(3) 0.4615(3) 0.0192(13) Uani d 0.212(3) A -2
    F F1' 0.5413(8) 0.5229(15) 0.2136(12) 0.032(4) Uani d 0.212(3) A -2
    F F2' 0.5950(9) 0.6856(18) 0.1327(13) 0.051(5) Uani d 0.212(3) A -2
    F F3' 0.4701(11) 0.9297(14) 0.2697(14) 0.054(5) Uani d 0.212(3) A -2
    F F4' 0.4163(9) 0.7719(15) 0.3514(15) 0.048(5) Uani d 0.212(3) A -2
    O O1' 0.4521(10) 0.5641(16) 0.3375(16) 0.029(4) Uani d 0.212(3) A -2
    N N1 0.4870(2) 0.6413(3) 0.5683(3) 0.0191(11) Uani d 1 . .
    N N2 0.4222(2) 0.4470(3) 0.5455(3) 0.0172(10) Uani d 1 . .
    N N3 0.5164(2) 0.3543(3) 0.4520(4) 0.0211(11) Uani d 1 . .
    N N4 0.58083(19) 0.5504(3) 0.4727(3) 0.0175(10) Uani d 1 . .
    C C1 0.5238(3) 0.7312(4) 0.5686(4) 0.0188(13) Uani d 1 . .
    C C2 0.4945(3) 0.8192(4) 0.6093(4) 0.0218(13) Uani d 1 . .
    H H2 0.5097 0.8892 0.6171 0.026 Uiso calc 1 . .
    C C3 0.4410(3) 0.7838(4) 0.6347(4) 0.0206(13) Uani d 1 . .
    H H3 0.4123 0.8240 0.6647 0.025 Uiso calc 1 . .
    C C4 0.4361(3) 0.6737(4) 0.6076(4) 0.0177(13) Uani d 1 . .
    C C5 0.3861(2) 0.6108(4) 0.6183(4) 0.0174(12) Uani d 1 . .
    C C6 0.3793(2) 0.5052(4) 0.5863(4) 0.0179(11) Uani d 1 . .
    C C7 0.3263(3) 0.4425(4) 0.5904(4) 0.0185(12) Uani d 1 . .
    H H7 0.2904 0.4643 0.6153 0.022 Uiso calc 1 . .
    C C8 0.3366(3) 0.3463(4) 0.5522(4) 0.0177(12) Uani d 1 . .
    H H8 0.3095 0.2881 0.5452 0.021 Uiso calc 1 . .
    C C9 0.3963(2) 0.3488(4) 0.5244(4) 0.0169(12) Uani d 1 . .
    C C10 0.4228(3) 0.2629(4) 0.4820(4) 0.0177(12) Uani d 1 . .
    C C11 0.4796(3) 0.2674(4) 0.4479(4) 0.0185(12) Uani d 1 . .
    C C12 0.5068(2) 0.1798(4) 0.4036(4) 0.0204(13) Uani d 1 . .
    H H12 0.4907 0.1105 0.3944 0.024 Uiso calc 1 . .
    C C13 0.5594(3) 0.2147(4) 0.3775(4) 0.0199(13) Uani d 1 . .
    H H13 0.5870 0.1746 0.3449 0.024 Uiso calc 1 . .
    C C14 0.5665(3) 0.3240(4) 0.4078(4) 0.0179(12) Uani d 1 . .
    C C15 0.6154(3) 0.3882(4) 0.3936(4) 0.0166(12) Uani d 1 . .
    C C16 0.6219(2) 0.4925(4) 0.4257(4) 0.0166(11) Uani d 1 . .
    C C17 0.6735(3) 0.5583(4) 0.4158(4) 0.0186(12) Uani d 1 . .
    H H17 0.7082 0.5378 0.3870 0.022 Uiso calc 1 . .
    C C18 0.6638(3) 0.6535(4) 0.4544(4) 0.0187(13) Uani d 1 . .
    H H18 0.6903 0.7125 0.4577 0.022 Uiso calc 1 . .
    C C19 0.6060(3) 0.6501(4) 0.4899(4) 0.0162(12) Uani d 1 . .
    C C20 0.5796(3) 0.7352(4) 0.5334(4) 0.0178(12) Uani d 1 . .
    C C21 0.3355(2) 0.6582(4) 0.6651(4) 0.0182(12) Uani d 1 . .
    C C22 0.3016(2) 0.7416(4) 0.6170(4) 0.0177(12) Uani d 1 . .
    H H22 0.3123 0.7699 0.5561 0.021 Uiso calc 1 . .
    C C23 0.2526(3) 0.7838(4) 0.6569(4) 0.0229(14) Uani d 1 . .
    H H23 0.2301 0.8407 0.6237 0.027 Uiso calc 1 . .
    C C24 0.2368(3) 0.7417(5) 0.7463(4) 0.0257(14) Uani d 1 . .
    H H24 0.2031 0.7694 0.7737 0.031 Uiso calc 1 . .
    C C25 0.2701(3) 0.6601(5) 0.7946(4) 0.0267(14) Uani d 1 . .
    H H25 0.2592 0.6320 0.8555 0.032 Uiso calc 1 . .
    C C26 0.3194(3) 0.6182(4) 0.7555(4) 0.0207(13) Uani d 1 . .
    H H26 0.3423 0.5624 0.7900 0.025 Uiso calc 1 . .
    C C27 0.3888(3) 0.1617(4) 0.4690(4) 0.0187(12) Uani d 1 . .
    C C28 0.3766(3) 0.1034(4) 0.5531(4) 0.0220(13) Uani d 1 . .
    H H28 0.3896 0.1289 0.6198 0.026 Uiso calc 1 . .
    C C29 0.3454(3) 0.0077(4) 0.5388(4) 0.0227(14) Uani d 1 . .
    H H29 0.3368 -0.0309 0.5959 0.027 Uiso calc 1 . .
    C C30 0.3271(3) -0.0312(4) 0.4428(4) 0.0218(13) Uani d 1 . .
    H H30 0.3076 -0.0978 0.4338 0.026 Uiso calc 1 . .
    C C31 0.3374(3) 0.0275(4) 0.3597(4) 0.0221(13) Uani d 1 . .
    H H31 0.3234 0.0023 0.2932 0.027 Uiso calc 1 . .
    C C32 0.3679(2) 0.1225(4) 0.3726(4) 0.0194(13) Uani d 1 . .
    H H32 0.3748 0.1618 0.3147 0.023 Uiso calc 1 . .
    C C33 0.6656(2) 0.3419(4) 0.3438(4) 0.0159(12) Uani d 1 . .
    C C34 0.7000(2) 0.2582(4) 0.3883(4) 0.0196(12) Uani d 1 . .
    H H34 0.6903 0.2281 0.4492 0.024 Uiso calc 1 . .
    C C35 0.7478(3) 0.2180(4) 0.3457(4) 0.0229(14) Uani d 1 . .
    H H35 0.7707 0.1605 0.3770 0.027 Uiso calc 1 . .
    C C36 0.7626(3) 0.2614(5) 0.2573(4) 0.0258(15) Uani d 1 . .
    H H36 0.7962 0.2353 0.2286 0.031 Uiso calc 1 . .
    C C37 0.7277(3) 0.3434(5) 0.2114(4) 0.0241(14) Uani d 1 . .
    H H37 0.7373 0.3727 0.1502 0.029 Uiso calc 1 . .
    C C38 0.6791(3) 0.3833(4) 0.2529(4) 0.0206(13) Uani d 1 . .
    H H38 0.6551 0.4386 0.2197 0.025 Uiso calc 1 . .
    C C39 0.6127(2) 0.8381(4) 0.5434(4) 0.0159(12) Uani d 1 . .
    C C40 0.6245(3) 0.8940(4) 0.4597(4) 0.0207(13) Uani d 1 . .
    H H40 0.6121 0.8658 0.3939 0.025 Uiso calc 1 . .
    C C41 0.6540(2) 0.9903(4) 0.4696(4) 0.0225(13) Uani d 1 . .
    H H41 0.6620 1.0275 0.4112 0.027 Uiso calc 1 . .
    C C42 0.6720(3) 1.0323(4) 0.5659(5) 0.0229(14) Uani d 1 . .
    H H42 0.6913 1.0993 0.5731 0.028 Uiso calc 1 . .
    C C43 0.6618(3) 0.9773(4) 0.6502(4) 0.0223(12) Uani d 1 . .
    H H43 0.6746 1.0055 0.7159 0.027 Uiso calc 1 . .
    C C44 0.6325(3) 0.8792(4) 0.6393(4) 0.0204(13) Uani d 1 . .
    H H44 0.6261 0.8405 0.6978 0.024 Uiso calc 1 . .
    C C45 0.5240(6) 0.3592(9) 0.7168(9) 0.0138(17) Uani d 0.788(3) A -1
    C C46 0.5390(4) 0.2499(7) 0.7079(7) 0.0218(16) Uani d 0.788(3) A -1
    C C47 0.5099(5) 0.1722(8) 0.7515(8) 0.0289(19) Uani d 0.788(3) A -1
    C C48 0.4650(4) 0.1910(8) 0.8083(7) 0.0336(15) Uani d 0.788(3) A -1
    H H48 0.4456 0.1353 0.8386 0.040 Uiso calc 0.788(3) A -1
    C C49 0.4491(4) 0.2959(8) 0.8195(7) 0.0281(18) Uani d 0.788(3) A -1
    C C50 0.4784(6) 0.3757(8) 0.7765(9) 0.0175(18) Uani d 0.788(3) A -1
    C C45' 0.473(3) 0.644(4) 0.291(4) 0.030(6) Uani d 0.212(3) A -2
    C C46' 0.517(3) 0.630(4) 0.234(4) 0.032(9) Uani d 0.212(3) A -2
    C C47' 0.5473(18) 0.709(3) 0.191(3) 0.033(6) Uani d 0.212(3) A -2
    C C48' 0.5329(19) 0.811(4) 0.200(3) 0.046(5) Uani d 0.212(3) A -2
    H H48' 0.5526 0.8657 0.1683 0.055 Uiso calc 0.212(3) A -2
    C C49' 0.487(2) 0.833(4) 0.259(4) 0.039(9) Uani d 0.212(3) A -2
    C C50' 0.4568(19) 0.747(3) 0.309(3) 0.031(7) Uani d 0.212(3) A -2
loop_
    _atom_site_aniso_label
    _atom_site_aniso_U_11
    _atom_site_aniso_U_22
    _atom_site_aniso_U_33
    _atom_site_aniso_U_12
    _atom_site_aniso_U_13
    _atom_site_aniso_U_23
    Fe1 0.0129(5) 0.0094(4) 0.0163(5) -0.0022(5) 0.0048(3) 0.0001(5)
    F1 0.034(3) 0.031(3) 0.032(3) 0.010(2) 0.0049(19) -0.0036(19)
    F2 0.071(4) 0.017(2) 0.051(3) -0.003(2) -0.013(3) 0.0044(19)
    F3 0.026(3) 0.089(4) 0.023(2) -0.015(2) 0.0084(18) 0.004(2)
    F4 0.028(3) 0.035(2) 0.026(2) 0.009(2) 0.0065(19) -0.0053(19)
    O1 0.021(3) 0.017(2) 0.018(2) -0.005(2) 0.0043(19) 0.0018(19)
    Fe1' 0.014(2) 0.025(2) 0.020(2) 0.0005(19) 0.0077(16) -0.0024(17)
    F1' 0.036(10) 0.038(6) 0.020(10) 0.009(7) -0.005(7) -0.011(6)
    F2' 0.046(10) 0.078(12) 0.030(9) 0.003(8) 0.008(7) 0.004(9)
    F3' 0.076(13) 0.028(6) 0.055(12) 0.008(7) -0.005(9) 0.003(6)
    F4' 0.049(10) 0.042(10) 0.055(11) 0.011(7) 0.012(8) -0.009(8)
    O1' 0.035(10) 0.026(7) 0.026(7) 0.008(7) 0.000(5) -0.001(6)
    N1 0.014(3) 0.015(2) 0.030(3) -0.0036(19) 0.010(2) -0.0033(19)
    N2 0.017(2) 0.010(2) 0.027(3) -0.0022(18) 0.008(2) -0.0024(18)
    N3 0.020(3) 0.011(2) 0.035(3) -0.0016(19) 0.013(2) -0.0017(19)
    N4 0.013(2) 0.014(2) 0.026(3) -0.0004(18) 0.005(2) -0.0007(18)
    C1 0.018(3) 0.013(3) 0.026(3) -0.002(2) 0.008(3) -0.001(2)
    C2 0.017(3) 0.020(3) 0.028(3) 0.000(3) 0.004(3) -0.005(2)
    C3 0.019(3) 0.016(3) 0.028(3) 0.001(2) 0.007(3) -0.006(2)
    C4 0.016(3) 0.014(3) 0.024(3) 0.001(2) 0.005(2) -0.004(2)
    C5 0.012(3) 0.017(3) 0.024(3) -0.001(2) 0.006(2) 0.003(2)
    C6 0.017(3) 0.016(3) 0.022(3) 0.003(2) 0.007(2) -0.001(2)
    C7 0.014(3) 0.022(3) 0.021(3) -0.001(2) 0.007(2) -0.001(2)
    C8 0.017(3) 0.017(3) 0.021(3) -0.004(2) 0.009(2) 0.002(2)
    C9 0.018(3) 0.015(3) 0.020(3) 0.001(2) 0.008(2) 0.001(2)
    C10 0.018(3) 0.012(3) 0.024(3) -0.004(2) 0.003(2) -0.001(2)
    C11 0.014(3) 0.010(3) 0.032(3) -0.002(2) 0.006(3) -0.003(2)
    C12 0.021(3) 0.011(3) 0.030(3) -0.005(2) 0.007(3) -0.002(2)
    C13 0.019(3) 0.016(3) 0.025(3) 0.002(2) 0.005(3) -0.001(2)
    C14 0.016(3) 0.015(3) 0.024(3) -0.003(2) 0.008(2) 0.001(2)
    C15 0.017(3) 0.014(3) 0.019(3) 0.001(2) 0.004(2) 0.001(2)
    C16 0.014(3) 0.019(3) 0.019(3) -0.003(2) 0.008(2) 0.004(2)
    C17 0.016(3) 0.019(3) 0.023(3) -0.004(2) 0.010(2) 0.003(2)
    C18 0.016(3) 0.019(3) 0.021(3) -0.004(2) 0.003(2) -0.003(2)
    C19 0.014(3) 0.012(3) 0.023(3) -0.006(2) 0.003(2) 0.002(2)
    C20 0.018(3) 0.014(3) 0.023(3) -0.003(2) 0.008(2) -0.004(2)
    C21 0.016(3) 0.016(3) 0.024(3) -0.006(2) 0.006(2) -0.005(2)
    C22 0.016(3) 0.015(3) 0.022(3) -0.007(2) 0.003(2) -0.001(2)
    C23 0.023(3) 0.019(3) 0.027(3) -0.001(3) 0.000(3) -0.004(2)
    C24 0.021(3) 0.029(3) 0.028(3) -0.006(3) 0.009(3) -0.017(3)
    C25 0.028(4) 0.033(4) 0.021(3) -0.007(3) 0.008(3) -0.010(3)
    C26 0.022(4) 0.020(3) 0.021(3) -0.005(2) 0.004(3) -0.004(2)
    C27 0.016(3) 0.013(3) 0.028(3) 0.003(2) 0.006(3) 0.003(2)
    C28 0.019(3) 0.022(3) 0.025(3) -0.005(2) 0.003(3) -0.001(2)
    C29 0.021(3) 0.016(3) 0.032(4) -0.004(3) 0.008(3) 0.000(3)
    C30 0.020(3) 0.014(3) 0.032(3) -0.007(2) 0.005(3) -0.002(2)
    C31 0.021(3) 0.021(3) 0.024(3) -0.004(3) 0.003(2) -0.003(2)
    C32 0.018(3) 0.019(3) 0.023(3) -0.001(2) 0.009(2) 0.004(2)
    C33 0.007(3) 0.016(3) 0.024(3) -0.003(2) 0.004(2) -0.006(2)
    C34 0.021(3) 0.016(3) 0.023(3) -0.001(2) 0.005(2) -0.003(2)
    C35 0.016(3) 0.018(3) 0.034(3) -0.001(2) 0.004(3) -0.013(3)
    C36 0.014(3) 0.034(4) 0.031(4) -0.004(3) 0.009(3) -0.017(3)
    C37 0.026(4) 0.031(3) 0.017(3) -0.010(3) 0.008(3) -0.005(2)
    C38 0.020(3) 0.020(3) 0.023(3) -0.005(2) 0.005(3) -0.001(2)
    C39 0.012(3) 0.009(3) 0.028(3) 0.000(2) 0.008(2) -0.001(2)
    C40 0.020(3) 0.019(3) 0.023(3) 0.001(2) 0.003(2) -0.001(2)
    C41 0.025(3) 0.017(3) 0.025(3) -0.003(3) 0.004(2) 0.006(3)
    C42 0.023(3) 0.011(3) 0.035(4) -0.004(3) 0.003(3) 0.001(2)
    C43 0.019(3) 0.018(3) 0.030(3) -0.002(3) 0.005(3) -0.004(2)
    C44 0.022(3) 0.016(3) 0.024(3) 0.000(2) 0.004(3) 0.000(2)
    C45 0.011(4) 0.017(3) 0.012(4) -0.001(2) 0.001(3) 0.001(2)
    C46 0.023(4) 0.014(2) 0.026(4) 0.001(3) -0.002(3) 0.001(3)
    C47 0.041(6) 0.019(2) 0.023(5) -0.006(3) -0.008(4) 0.006(3)
    C48 0.039(4) 0.035(3) 0.024(4) -0.020(3) -0.006(3) 0.008(3)
    C49 0.022(4) 0.042(3) 0.019(4) -0.014(3) 0.002(3) 0.004(3)
    C50 0.014(4) 0.025(3) 0.013(4) -0.002(3) 0.002(3) -0.001(3)
    C45' 0.039(13) 0.026(6) 0.024(11) 0.006(6) 0.003(10) -0.001(6)
    C46' 0.037(15) 0.033(6) 0.024(17) 0.002(6) 0.001(14) -0.009(6)
    C47' 0.033(11) 0.044(6) 0.018(12) -0.004(6) -0.008(9) -0.003(6)
    C48' 0.048(7) 0.042(6) 0.047(8) -0.006(5) 0.001(5) 0.001(5)
    C49' 0.045(14) 0.028(6) 0.040(19) 0.002(7) -0.006(15) 0.002(7)
    C50' 0.035(12) 0.026(6) 0.029(14) 0.007(6) -0.005(11) -0.005(7)
_geom_special_details
;
;
loop_
    _geom_bond_atom_site_label_1
    _geom_bond_atom_site_label_2
    _geom_bond_site_symmetry_2
    _geom_bond_distance
    _geom_bond_publ_flag
    Fe1 O1 . 1.903(5) ?
    Fe1 N2 . 2.063(4) ?
    Fe1 N1 . 2.070(4) ?
    Fe1 N4 . 2.078(4) ?
    Fe1 N3 . 2.089(4) ?
    F1 C46 . 1.351(10) ?
    F2 C47 . 1.369(11) ?
    F3 C49 . 1.359(10) ?
    F4 C50 . 1.356(12) ?
    O1 C45 . 1.302(12) ?
    Fe1' O1' . 1.87(2) ?
    Fe1' N4 . 2.074(6) ?
    Fe1' N3 . 2.083(6) ?
    Fe1' N2 . 2.163(6) ?
    Fe1' N1 . 2.187(6) ?
    F1' C46' . 1.50(6) ?
    F2' C47' . 1.44(4) ?
    F3' C49' . 1.30(5) ?
    F4' C50' . 1.18(4) ?
    O1' C45' . 1.31(5) ?
    N1 C4 . 1.381(7) ?
    N1 C1 . 1.404(6) ?
    N2 C9 . 1.384(6) ?
    N2 C6 . 1.383(6) ?
    N3 C11 . 1.370(6) ?
    N3 C14 . 1.392(7) ?
    N4 C19 . 1.388(6) ?
    N4 C16 . 1.393(6) ?
    C1 C20 . 1.393(8) ?
    C1 C2 . 1.439(7) ?
    C2 C3 . 1.363(8) ?
    C2 H2 . 0.9500 ?
    C3 C4 . 1.441(7) ?
    C3 H3 . 0.9500 ?
    C4 C5 . 1.394(7) ?
    C5 C6 . 1.407(7) ?
    C5 C21 . 1.493(7) ?
    C6 C7 . 1.432(7) ?
    C7 C8 . 1.355(7) ?
    C7 H7 . 0.9500 ?
    C8 C9 . 1.432(7) ?
    C8 H8 . 0.9500 ?
    C9 C10 . 1.398(7) ?
    C10 C11 . 1.408(8) ?
    C10 C27 . 1.487(7) ?
    C11 C12 . 1.434(7) ?
    C12 C13 . 1.347(7) ?
    C12 H12 . 0.9500 ?
    C13 C14 . 1.446(7) ?
    C13 H13 . 0.9500 ?
    C14 C15 . 1.395(7) ?
    C15 C16 . 1.391(7) ?
    C15 C33 . 1.502(7) ?
    C16 C17 . 1.441(7) ?
    C17 C18 . 1.343(7) ?
    C17 H17 . 0.9500 ?
    C18 C19 . 1.438(8) ?
    C18 H18 . 0.9500 ?
    C19 C20 . 1.395(7) ?
    C20 C39 . 1.495(7) ?
    C21 C22 . 1.398(7) ?
    C21 C26 . 1.403(7) ?
    C22 C23 . 1.391(8) ?
    C22 H22 . 0.9500 ?
    C23 C24 . 1.399(8) ?
    C23 H23 . 0.9500 ?
    C24 C25 . 1.377(8) ?
    C24 H24 . 0.9500 ?
    C25 C26 . 1.391(7) ?
    C25 H25 . 0.9500 ?
    C26 H26 . 0.9500 ?
    C27 C32 . 1.392(7) ?
    C27 C28 . 1.404(7) ?
    C28 C29 . 1.396(8) ?
    C28 H28 . 0.9500 ?
    C29 C30 . 1.376(7) ?
    C29 H29 . 0.9500 ?
    C30 C31 . 1.382(8) ?
    C30 H30 . 0.9500 ?
    C31 C32 . 1.382(7) ?
    C31 H31 . 0.9500 ?
    C32 H32 . 0.9500 ?
    C33 C34 . 1.390(7) ?
    C33 C38 . 1.394(7) ?
    C34 C35 . 1.378(8) ?
    C34 H34 . 0.9500 ?
    C35 C36 . 1.384(8) ?
    C35 H35 . 0.9500 ?
    C36 C37 . 1.386(8) ?
    C36 H36 . 0.9500 ?
    C37 C38 . 1.384(7) ?
    C37 H37 . 0.9500 ?
    C38 H38 . 0.9500 ?
    C39 C40 . 1.379(7) ?
    C39 C44 . 1.392(7) ?
    C40 C41 . 1.384(7) ?
    C40 H40 . 0.9500 ?
    C41 C42 . 1.393(7) ?
    C41 H41 . 0.9500 ?
    C42 C43 . 1.371(8) ?
    C42 H42 . 0.9500 ?
    C43 C44 . 1.402(7) ?
    C43 H43 . 0.9500 ?
    C44 H44 . 0.9500 ?
    C45 C50 . 1.396(15) ?
    C45 C46 . 1.434(13) ?
    C46 C47 . 1.357(13) ?
    C47 C48 . 1.361(13) ?
    C48 C49 . 1.390(13) ?
    C48 H48 . 0.9500 ?
    C49 C50 . 1.374(13) ?
    C45' C46' . 1.34(7) ?
    C45' C50' . 1.39(5) ?
    C46' C47' . 1.38(6) ?
    C47' C48' . 1.35(5) ?
    C48' C49' . 1.40(6) ?
    C48' H48' . 0.9500 ?
    C49' C50' . 1.48(6) ?
loop_
    _geom_angle_atom_site_label_1
    _geom_angle_atom_site_label_2
    _geom_angle_atom_site_label_3
    _geom_angle_site_symmetry_1
    _geom_angle_site_symmetry_3
    _geom_angle
    _geom_angle_publ_flag
    O1 Fe1 N2 . . 100.8(2) ?
    O1 Fe1 N1 . . 105.6(2) ?
    N2 Fe1 N1 . . 87.14(17) ?
    O1 Fe1 N4 . . 106.8(2) ?
    N2 Fe1 N4 . . 152.3(2) ?
    N1 Fe1 N4 . . 86.76(16) ?
    O1 Fe1 N3 . . 101.1(2) ?
    N2 Fe1 N3 . . 86.62(17) ?
    N1 Fe1 N3 . . 153.3(2) ?
    N4 Fe1 N3 . . 86.80(17) ?
    C45 O1 Fe1 . . 121.4(7) ?
    O1' Fe1' N4 . . 106.6(7) ?
    O1' Fe1' N3 . . 112.6(7) ?
    N4 Fe1' N3 . . 87.0(2) ?
    O1' Fe1' N2 . . 109.8(7) ?
    N4 Fe1' N2 . . 143.2(3) ?
    N3 Fe1' N2 . . 84.2(2) ?
    O1' Fe1' N1 . . 104.7(7) ?
    N4 Fe1' N1 . . 83.9(2) ?
    N3 Fe1' N1 . . 142.7(3) ?
    N2 Fe1' N1 . . 81.8(2) ?
    C45' O1' Fe1' . . 123(3) ?
    C4 N1 C1 . . 105.6(4) ?
    C4 N1 Fe1 . . 126.6(3) ?
    C1 N1 Fe1 . . 126.6(3) ?
    C4 N1 Fe1' . . 125.2(4) ?
    C1 N1 Fe1' . . 122.8(3) ?
    C9 N2 C6 . . 105.5(4) ?
    C9 N2 Fe1 . . 126.6(3) ?
    C6 N2 Fe1 . . 126.9(3) ?
    C9 N2 Fe1' . . 122.4(4) ?
    C6 N2 Fe1' . . 125.3(3) ?
    C11 N3 C14 . . 106.0(4) ?
    C11 N3 Fe1' . . 126.5(4) ?
    C14 N3 Fe1' . . 122.9(3) ?
    C11 N3 Fe1 . . 126.2(4) ?
    C14 N3 Fe1 . . 125.5(3) ?
    C19 N4 C16 . . 106.1(4) ?
    C19 N4 Fe1' . . 126.7(4) ?
    C16 N4 Fe1' . . 122.9(3) ?
    C19 N4 Fe1 . . 125.7(4) ?
    C16 N4 Fe1 . . 125.5(3) ?
    C20 C1 N1 . . 125.4(5) ?
    C20 C1 C2 . . 125.2(5) ?
    N1 C1 C2 . . 109.4(5) ?
    C3 C2 C1 . . 107.6(5) ?
    C3 C2 H2 . . 126.2 ?
    C1 C2 H2 . . 126.2 ?
    C2 C3 C4 . . 107.0(5) ?
    C2 C3 H3 . . 126.5 ?
    C4 C3 H3 . . 126.5 ?
    N1 C4 C5 . . 125.6(5) ?
    N1 C4 C3 . . 110.3(5) ?
    C5 C4 C3 . . 124.0(5) ?
    C4 C5 C6 . . 124.4(5) ?
    C4 C5 C21 . . 118.5(5) ?
    C6 C5 C21 . . 117.1(5) ?
    N2 C6 C5 . . 125.3(5) ?
    N2 C6 C7 . . 110.0(4) ?
    C5 C6 C7 . . 124.7(5) ?
    C8 C7 C6 . . 107.3(5) ?
    C8 C7 H7 . . 126.3 ?
    C6 C7 H7 . . 126.3 ?
    C7 C8 C9 . . 107.1(5) ?
    C7 C8 H8 . . 126.5 ?
    C9 C8 H8 . . 126.5 ?
    N2 C9 C10 . . 126.4(5) ?
    N2 C9 C8 . . 110.1(4) ?
    C10 C9 C8 . . 123.5(5) ?
    C9 C10 C11 . . 123.6(5) ?
    C9 C10 C27 . . 118.7(5) ?
    C11 C10 C27 . . 117.7(5) ?
    N3 C11 C10 . . 125.6(5) ?
    N3 C11 C12 . . 110.6(5) ?
    C10 C11 C12 . . 123.8(5) ?
    C13 C12 C11 . . 106.9(5) ?
    C13 C12 H12 . . 126.5 ?
    C11 C12 H12 . . 126.5 ?
    C12 C13 C14 . . 107.8(5) ?
    C12 C13 H13 . . 126.1 ?
    C14 C13 H13 . . 126.1 ?
    N3 C14 C15 . . 126.1(5) ?
    N3 C14 C13 . . 108.8(5) ?
    C15 C14 C13 . . 125.2(5) ?
    C16 C15 C14 . . 124.1(5) ?
    C16 C15 C33 . . 117.2(5) ?
    C14 C15 C33 . . 118.7(5) ?
    C15 C16 N4 . . 126.4(5) ?
    C15 C16 C17 . . 124.7(5) ?
    N4 C16 C17 . . 108.9(5) ?
    C18 C17 C16 . . 108.1(5) ?
    C18 C17 H17 . . 126.0 ?
    C16 C17 H17 . . 126.0 ?
    C17 C18 C19 . . 107.5(5) ?
    C17 C18 H18 . . 126.2 ?
    C19 C18 H18 . . 126.2 ?
    N4 C19 C20 . . 126.0(5) ?
    N4 C19 C18 . . 109.4(5) ?
    C20 C19 C18 . . 124.6(5) ?
    C1 C20 C19 . . 124.3(5) ?
    C1 C20 C39 . . 117.1(5) ?
    C19 C20 C39 . . 118.5(5) ?
    C22 C21 C26 . . 118.6(5) ?
    C22 C21 C5 . . 120.2(5) ?
    C26 C21 C5 . . 121.2(5) ?
    C23 C22 C21 . . 121.2(5) ?
    C23 C22 H22 . . 119.4 ?
    C21 C22 H22 . . 119.4 ?
    C22 C23 C24 . . 119.3(5) ?
    C22 C23 H23 . . 120.3 ?
    C24 C23 H23 . . 120.3 ?
    C25 C24 C23 . . 120.0(6) ?
    C25 C24 H24 . . 120.0 ?
    C23 C24 H24 . . 120.0 ?
    C24 C25 C26 . . 120.9(5) ?
    C24 C25 H25 . . 119.6 ?
    C26 C25 H25 . . 119.6 ?
    C25 C26 C21 . . 120.1(5) ?
    C25 C26 H26 . . 120.0 ?
    C21 C26 H26 . . 120.0 ?
    C32 C27 C28 . . 118.2(5) ?
    C32 C27 C10 . . 120.7(5) ?
    C28 C27 C10 . . 121.1(5) ?
    C29 C28 C27 . . 119.9(5) ?
    C29 C28 H28 . . 120.0 ?
    C27 C28 H28 . . 120.0 ?
    C30 C29 C28 . . 120.8(5) ?
    C30 C29 H29 . . 119.6 ?
    C28 C29 H29 . . 119.6 ?
    C29 C30 C31 . . 119.5(5) ?
    C29 C30 H30 . . 120.3 ?
    C31 C30 H30 . . 120.3 ?
    C32 C31 C30 . . 120.4(5) ?
    C32 C31 H31 . . 119.8 ?
    C30 C31 H31 . . 119.8 ?
    C31 C32 C27 . . 121.1(5) ?
    C31 C32 H32 . . 119.4 ?
    C27 C32 H32 . . 119.4 ?
    C34 C33 C38 . . 118.8(5) ?
    C34 C33 C15 . . 120.6(5) ?
    C38 C33 C15 . . 120.6(5) ?
    C35 C34 C33 . . 121.2(5) ?
    C35 C34 H34 . . 119.4 ?
    C33 C34 H34 . . 119.4 ?
    C34 C35 C36 . . 120.1(5) ?
    C34 C35 H35 . . 120.0 ?
    C36 C35 H35 . . 120.0 ?
    C35 C36 C37 . . 119.0(5) ?
    C35 C36 H36 . . 120.5 ?
    C37 C36 H36 . . 120.5 ?
    C38 C37 C36 . . 121.3(5) ?
    C38 C37 H37 . . 119.4 ?
    C36 C37 H37 . . 119.4 ?
    C37 C38 C33 . . 119.5(5) ?
    C37 C38 H38 . . 120.2 ?
    C33 C38 H38 . . 120.2 ?
    C40 C39 C44 . . 118.7(5) ?
    C40 C39 C20 . . 121.8(5) ?
    C44 C39 C20 . . 119.6(5) ?
    C39 C40 C41 . . 121.4(5) ?
    C39 C40 H40 . . 119.3 ?
    C41 C40 H40 . . 119.3 ?
    C40 C41 C42 . . 119.6(5) ?
    C40 C41 H41 . . 120.2 ?
    C42 C41 H41 . . 120.2 ?
    C43 C42 C41 . . 120.1(5) ?
    C43 C42 H42 . . 119.9 ?
    C41 C42 H42 . . 119.9 ?
    C42 C43 C44 . . 119.8(5) ?
    C42 C43 H43 . . 120.1 ?
    C44 C43 H43 . . 120.1 ?
    C39 C44 C43 . . 120.4(5) ?
    C39 C44 H44 . . 119.8 ?
    C43 C44 H44 . . 119.8 ?
    O1 C45 C50 . . 122.9(9) ?
    O1 C45 C46 . . 124.0(8) ?
    C50 C45 C46 . . 113.0(9) ?
    C47 C46 F1 . . 121.5(9) ?
    C47 C46 C45 . . 122.2(10) ?
    F1 C46 C45 . . 116.3(8) ?
    C46 C47 C48 . . 123.3(10) ?
    C46 C47 F2 . . 117.3(10) ?
    C48 C47 F2 . . 119.4(9) ?
    C47 C48 C49 . . 116.6(8) ?
    C47 C48 H48 . . 121.7 ?
    C49 C48 H48 . . 121.7 ?
    F3 C49 C50 . . 120.1(9) ?
    F3 C49 C48 . . 118.9(8) ?
    C50 C49 C48 . . 121.0(9) ?
    F4 C50 C49 . . 117.9(9) ?
    F4 C50 C45 . . 118.1(7) ?
    C49 C50 C45 . . 123.9(10) ?
    O1' C45' C46' . . 121(4) ?
    O1' C45' C50' . . 122(4) ?
    C46' C45' C50' . . 117(5) ?
    C45' C46' C47' . . 126(5) ?
    C45' C46' F1' . . 123(4) ?
    C47' C46' F1' . . 112(4) ?
    C48' C47' C46' . . 122(4) ?
    C48' C47' F2' . . 117(4) ?
    C46' C47' F2' . . 122(4) ?
    C47' C48' C49' . . 116(4) ?
    C47' C48' H48' . . 122.0 ?
    C49' C48' H48' . . 122.0 ?
    F3' C49' C48' . . 120(5) ?
    F3' C49' C50' . . 118(4) ?
    C48' C49' C50' . . 122(4) ?
    F4' C50' C45' . . 125(4) ?
    F4' C50' C49' . . 117(4) ?
    C45' C50' C49' . . 118(4) ?
loop_
    _geom_torsion_atom_site_label_1
    _geom_torsion_atom_site_label_2
    _geom_torsion_atom_site_label_3
    _geom_torsion_atom_site_label_4
    _geom_torsion_site_symmetry_1
    _geom_torsion_site_symmetry_2
    _geom_torsion_site_symmetry_3
    _geom_torsion_site_symmetry_4
    _geom_torsion
    _geom_torsion_publ_flag
    N4 Fe1' O1' C45' . . . . -25(3) ?
    N3 Fe1' O1' C45' . . . . -119(3) ?
    N2 Fe1' O1' C45' . . . . 149(3) ?
    N1 Fe1' O1' C45' . . . . 63(3) ?
    C4 N1 C1 C20 . . . . -178.8(5) ?
    Fe1 N1 C1 C20 . . . . 12.8(7) ?
    Fe1' N1 C1 C20 . . . . -25.6(7) ?
    C4 N1 C1 C2 . . . . 0.2(6) ?
    Fe1 N1 C1 C2 . . . . -168.2(4) ?
    Fe1' N1 C1 C2 . . . . 153.4(4) ?
    C20 C1 C2 C3 . . . . 179.7(5) ?
    N1 C1 C2 C3 . . . . 0.7(6) ?
    C1 C2 C3 C4 . . . . -1.3(6) ?
    C1 N1 C4 C5 . . . . 177.7(5) ?
    Fe1 N1 C4 C5 . . . . -13.9(8) ?
    Fe1' N1 C4 C5 . . . . 25.4(8) ?
    C1 N1 C4 C3 . . . . -1.0(6) ?
    Fe1 N1 C4 C3 . . . . 167.4(4) ?
    Fe1' N1 C4 C3 . . . . -153.4(4) ?
    C2 C3 C4 N1 . . . . 1.5(6) ?
    C2 C3 C4 C5 . . . . -177.3(5) ?
    N1 C4 C5 C6 . . . . -2.8(9) ?
    C3 C4 C5 C6 . . . . 175.8(5) ?
    N1 C4 C5 C21 . . . . 178.4(5) ?
    C3 C4 C5 C21 . . . . -3.0(8) ?
    C9 N2 C6 C5 . . . . -179.5(5) ?
    Fe1 N2 C6 C5 . . . . 11.4(7) ?
    Fe1' N2 C6 C5 . . . . -28.3(7) ?
    C9 N2 C6 C7 . . . . 0.0(6) ?
    Fe1 N2 C6 C7 . . . . -169.1(3) ?
    Fe1' N2 C6 C7 . . . . 151.2(4) ?
    C4 C5 C6 N2 . . . . 4.1(8) ?
    C21 C5 C6 N2 . . . . -177.1(5) ?
    C4 C5 C6 C7 . . . . -175.3(5) ?
    C21 C5 C6 C7 . . . . 3.5(8) ?
    N2 C6 C7 C8 . . . . -0.1(6) ?
    C5 C6 C7 C8 . . . . 179.4(5) ?
    C6 C7 C8 C9 . . . . 0.1(6) ?
    C6 N2 C9 C10 . . . . 179.9(5) ?
    Fe1 N2 C9 C10 . . . . -11.0(8) ?
    Fe1' N2 C9 C10 . . . . 27.6(7) ?
    C6 N2 C9 C8 . . . . 0.1(6) ?
    Fe1 N2 C9 C8 . . . . 169.2(3) ?
    Fe1' N2 C9 C8 . . . . -152.2(4) ?
    C7 C8 C9 N2 . . . . -0.2(6) ?
    C7 C8 C9 C10 . . . . -180.0(5) ?
    N2 C9 C10 C11 . . . . -4.5(9) ?
    C8 C9 C10 C11 . . . . 175.3(5) ?
    N2 C9 C10 C27 . . . . 177.4(5) ?
    C8 C9 C10 C27 . . . . -2.8(8) ?
    C14 N3 C11 C10 . . . . -178.4(5) ?
    Fe1' N3 C11 C10 . . . . -22.3(8) ?
    Fe1 N3 C11 C10 . . . . 18.2(8) ?
    C14 N3 C11 C12 . . . . 1.6(6) ?
    Fe1' N3 C11 C12 . . . . 157.7(4) ?
    Fe1 N3 C11 C12 . . . . -161.7(4) ?
    C9 C10 C11 N3 . . . . 0.6(9) ?
    C27 C10 C11 N3 . . . . 178.7(5) ?
    C9 C10 C11 C12 . . . . -179.5(5) ?
    C27 C10 C11 C12 . . . . -1.4(8) ?
    N3 C11 C12 C13 . . . . -2.0(6) ?
    C10 C11 C12 C13 . . . . 178.0(5) ?
    C11 C12 C13 C14 . . . . 1.5(6) ?
    C11 N3 C14 C15 . . . . 178.6(5) ?
    Fe1' N3 C14 C15 . . . . 21.4(8) ?
    Fe1 N3 C14 C15 . . . . -17.9(8) ?
    C11 N3 C14 C13 . . . . -0.6(6) ?
    Fe1' N3 C14 C13 . . . . -157.8(4) ?
    Fe1 N3 C14 C13 . . . . 162.9(4) ?
    C12 C13 C14 N3 . . . . -0.6(6) ?
    C12 C13 C14 C15 . . . . -179.9(5) ?
    N3 C14 C15 C16 . . . . 2.5(9) ?
    C13 C14 C15 C16 . . . . -178.4(5) ?
    N3 C14 C15 C33 . . . . -179.6(5) ?
    C13 C14 C15 C33 . . . . -0.5(8) ?
    C14 C15 C16 N4 . . . . -2.5(8) ?
    C33 C15 C16 N4 . . . . 179.5(5) ?
    C14 C15 C16 C17 . . . . 177.0(5) ?
    C33 C15 C16 C17 . . . . -1.0(7) ?
    C19 N4 C16 C15 . . . . -179.5(5) ?
    Fe1' N4 C16 C15 . . . . -21.5(7) ?
    Fe1 N4 C16 C15 . . . . 18.0(7) ?
    C19 N4 C16 C17 . . . . 1.0(6) ?
    Fe1' N4 C16 C17 . . . . 159.0(4) ?
    Fe1 N4 C16 C17 . . . . -161.5(3) ?
    C15 C16 C17 C18 . . . . 179.7(5) ?
    N4 C16 C17 C18 . . . . -0.7(6) ?
    C16 C17 C18 C19 . . . . 0.2(6) ?
    C16 N4 C19 C20 . . . . 178.3(5) ?
    Fe1' N4 C19 C20 . . . . 21.4(8) ?
    Fe1 N4 C19 C20 . . . . -19.3(8) ?
    C16 N4 C19 C18 . . . . -0.9(6) ?
    Fe1' N4 C19 C18 . . . . -157.8(4) ?
    Fe1 N4 C19 C18 . . . . 161.6(3) ?
    C17 C18 C19 N4 . . . . 0.4(6) ?
    C17 C18 C19 C20 . . . . -178.7(5) ?
    N1 C1 C20 C19 . . . . 1.9(9) ?
    C2 C1 C20 C19 . . . . -177.0(5) ?
    N1 C1 C20 C39 . . . . -178.2(5) ?
    C2 C1 C20 C39 . . . . 3.0(8) ?
    N4 C19 C20 C1 . . . . 1.6(9) ?
    C18 C19 C20 C1 . . . . -179.4(5) ?
    N4 C19 C20 C39 . . . . -178.3(5) ?
    C18 C19 C20 C39 . . . . 0.7(8) ?
    C4 C5 C21 C22 . . . . 64.0(7) ?
    C6 C5 C21 C22 . . . . -114.9(5) ?
    C4 C5 C21 C26 . . . . -118.4(6) ?
    C6 C5 C21 C26 . . . . 62.7(7) ?
    C26 C21 C22 C23 . . . . -0.5(7) ?
    C5 C21 C22 C23 . . . . 177.1(5) ?
    C21 C22 C23 C24 . . . . -0.4(8) ?
    C22 C23 C24 C25 . . . . 0.8(8) ?
    C23 C24 C25 C26 . . . . -0.3(8) ?
    C24 C25 C26 C21 . . . . -0.7(8) ?
    C22 C21 C26 C25 . . . . 1.1(8) ?
    C5 C21 C26 C25 . . . . -176.6(5) ?
    C9 C10 C27 C32 . . . . 113.7(6) ?
    C11 C10 C27 C32 . . . . -64.5(7) ?
    C9 C10 C27 C28 . . . . -66.0(7) ?
    C11 C10 C27 C28 . . . . 115.7(6) ?
    C32 C27 C28 C29 . . . . 1.3(8) ?
    C10 C27 C28 C29 . . . . -179.0(5) ?
    C27 C28 C29 C30 . . . . 0.9(9) ?
    C28 C29 C30 C31 . . . . -2.8(9) ?
    C29 C30 C31 C32 . . . . 2.5(9) ?
    C30 C31 C32 C27 . . . . -0.3(9) ?
    C28 C27 C32 C31 . . . . -1.6(8) ?
    C10 C27 C32 C31 . . . . 178.6(5) ?
    C16 C15 C33 C34 . . . . 116.0(5) ?
    C14 C15 C33 C34 . . . . -62.0(7) ?
    C16 C15 C33 C38 . . . . -62.9(7) ?
    C14 C15 C33 C38 . . . . 119.1(6) ?
    C38 C33 C34 C35 . . . . 1.8(8) ?
    C15 C33 C34 C35 . . . . -177.1(5) ?
    C33 C34 C35 C36 . . . . 0.4(8) ?
    C34 C35 C36 C37 . . . . -1.7(8) ?
    C35 C36 C37 C38 . . . . 0.9(8) ?
    C36 C37 C38 C33 . . . . 1.3(8) ?
    C34 C33 C38 C37 . . . . -2.6(8) ?
    C15 C33 C38 C37 . . . . 176.3(5) ?
    C1 C20 C39 C40 . . . . -116.5(6) ?
    C19 C20 C39 C40 . . . . 63.5(7) ?
    C1 C20 C39 C44 . . . . 63.6(7) ?
    C19 C20 C39 C44 . . . . -116.4(6) ?
    C44 C39 C40 C41 . . . . -1.6(8) ?
    C20 C39 C40 C41 . . . . 178.5(5) ?
    C39 C40 C41 C42 . . . . -0.4(8) ?
    C40 C41 C42 C43 . . . . 1.7(8) ?
    C41 C42 C43 C44 . . . . -0.9(9) ?
    C40 C39 C44 C43 . . . . 2.3(8) ?
    C20 C39 C44 C43 . . . . -177.8(5) ?
    C42 C43 C44 C39 . . . . -1.1(9) ?
    Fe1 O1 C45 C50 . . . . -84.1(13) ?
    Fe1 O1 C45 C46 . . . . 93.5(12) ?
    O1 C45 C46 C47 . . . . -175.9(10) ?
    C50 C45 C46 C47 . . . . 1.9(15) ?
    O1 C45 C46 F1 . . . . 2.6(16) ?
    C50 C45 C46 F1 . . . . -179.6(9) ?
    F1 C46 C47 C48 . . . . -179.6(8) ?
    C45 C46 C47 C48 . . . . -1.2(15) ?
    F1 C46 C47 F2 . . . . 1.6(13) ?
    C45 C46 C47 F2 . . . . -179.9(9) ?
    C46 C47 C48 C49 . . . . 0.7(14) ?
    F2 C47 C48 C49 . . . . 179.5(8) ?
    C47 C48 C49 F3 . . . . 178.0(8) ?
    C47 C48 C49 C50 . . . . -1.2(12) ?
    F3 C49 C50 F4 . . . . 1.3(14) ?
    C48 C49 C50 F4 . . . . -179.5(9) ?
    F3 C49 C50 C45 . . . . -177.0(11) ?
    C48 C49 C50 C45 . . . . 2.2(16) ?
    O1 C45 C50 F4 . . . . -2.9(18) ?
    C46 C45 C50 F4 . . . . 179.3(10) ?
    O1 C45 C50 C49 . . . . 175.4(11) ?
    C46 C45 C50 C49 . . . . -2.4(17) ?
    Fe1' O1' C45' C46' . . . . 83(6) ?
    Fe1' O1' C45' C50' . . . . -90(6) ?
    O1' C45' C46' C47' . . . . -173(6) ?
    C50' C45' C46' C47' . . . . 0(9) ?
    O1' C45' C46' F1' . . . . 4(9) ?
    C50' C45' C46' F1' . . . . 177(5) ?
    C45' C46' C47' C48' . . . . -3(9) ?
    F1' C46' C47' C48' . . . . -180(4) ?
    C45' C46' C47' F2' . . . . 178(5) ?
    F1' C46' C47' F2' . . . . 1(7) ?
    C46' C47' C48' C49' . . . . 2(6) ?
    F2' C47' C48' C49' . . . . -179(3) ?
    C47' C48' C49' F3' . . . . -179(4) ?
    C47' C48' C49' C50' . . . . 1(6) ?
    O1' C45' C50' F4' . . . . -13(8) ?
    C46' C45' C50' F4' . . . . 174(5) ?
    O1' C45' C50' C49' . . . . 175(5) ?
    C46' C45' C50' C49' . . . . 2(8) ?
    F3' C49' C50' F4' . . . . 4(6) ?
    C48' C49' C50' F4' . . . . -175(4) ?
    F3' C49' C50' C45' . . . . 177(4) ?
    C48' C49' C50' C45' . . . . -3(7) ?
_shelx_hkl_checksum     12454
_shelx_hkl_file
;
   2   0   0 4134.17  153.40   1
  -2   0   0 3736.80  168.12   2
  -2   0   0 4304.89  162.54   3
   2   0   0 4247.05  164.37   3
   2   0   0 4178.84  164.97   5
   2   0   0 4139.77  154.60   6
  -2   0   0 4287.15  162.82   5
   2   0   0 4109.17  161.10   4
   4   0   0 74.8649  5.9589   1
   4   0   0 72.4974  5.8725   1
  -4   0   0 62.3459  5.7744   3
   4   0   0 70.2333  5.9756   6
  -4   0   0 44.2003  4.9645   2
   4   0   0 70.2316  5.7209   4
   4   0   0 63.0028  5.9844   5
  -6   0   0 1268.57   62.86   2
  -6   0   0 1636.83   63.33   3
   6   0   0 1777.62   69.66   6
   6   0   0 1729.76   69.03   1
   6   0   0 1658.99   73.77   5
   6   0   0 1708.29   71.27   4
  -8   0   0 351.482  20.870   2
   8   0   0 605.143  30.330   1
   8   0   0 645.095  30.711   4
   8   0   0 586.940  31.959   5
   8   0   0 615.862  30.657   6
 -10   0   0 141.316  12.507   2
  10   0   0 129.353  12.171   4
  10   0   0 175.957  14.682   5
 -10   0   0 131.399  14.061   3
  10   0   0 129.450  12.681   1
  10   0   0 133.768  12.736   6
  12   0   0 1180.73   54.92   4
  12   0   0 1128.91   57.01   5
  12   0   0 1124.25   53.78   1
 -12   0   0 1152.45   53.70   3
 -12   0   0 890.682  49.346   2
  12   0   0 1108.91   53.99   6
  14   0   0 348.117  26.343   5
 -14   0   0 305.839  22.589   2
  14   0   0 354.960  24.373   4
 -14   0   0 328.417  26.079   3
  14   0   0 328.104  24.437   6
  14   0   0 344.264  24.790   1
  16   0   0 218.147  19.391   4
  16   0   0 227.252  21.649   5
 -16   0   0 205.475  22.634   3
 -16   0   0 237.254  20.066   2
  16   0   0 214.292  20.332   6
  16   0   0 164.205  18.568   1
  18   0   0 309.844  25.703   1
  18   0   0 295.384  24.693   6
 -18   0   0 256.581  26.906   3
  18   0   0 190.126  20.322   4
 -18   0   0 308.643  24.504   2
  18   0   0 255.366  24.964   5
  20   0   0 162.579  20.744   4
  20   0   0 200.971  22.385   6
 -20   0   0 219.339  22.492   2
  20   0   0 187.556  22.370   1
  20   0   0 192.858  23.282   5
 -20   0   0 165.591  25.844   3
 -22   0   0 148.552  25.757   3
  22   0   0 158.070  26.008   5
  22   0   0 137.004  21.668   4
 -24   0   0 90.2087 23.3901   3
  24   0   0 46.9381 17.3183   5
 -26   0   0 31.0664 18.2282   3
  26   0   0 38.8733 18.1274   5
  28   0   0 98.9506 26.2382   5
 -28   0   0 115.153  28.930   3
  -1  -1   0 3260.22  126.44   3
  -1  -1   0 3157.11  130.64   2
   1  -1   0 3263.26  118.79   1
   1  -1   0 3311.88  127.59   3
   1  -1   0 3256.38  125.14   4
  -1  -1   0 2928.74  126.21   5
  -1  -1   0 3134.75  118.22   6
   1  -1   0 3270.04  119.06   1
  -1  -1   0 3275.38  117.49   1
   1  -1   0 3279.71  132.21   2
  -1   1   0 3237.05  130.79   2
  -1   1   0 3282.18  117.64   1
  -1   1   0 3109.31  117.38   1
  -1   1   0 3163.23  126.04   3
   1   1   0 3108.75  119.61   6
  -1   1   0 3232.89  123.68   4
   1   1   0 3187.54  132.10   2
   1   1   0 3127.63  127.90   5
   1   1   0 3132.98  118.79   1
   3  -1   0 1376.73   53.74   1
  -3  -1   0 1382.64   53.36   6
  -3  -1   0 1349.71   57.10   3
  -3  -1   0 1231.96   53.48   4
   3  -1   0 1399.75   56.31   5
   3  -1   0 1366.66   54.10   6
  -3  -1   0 1374.09   53.10   1
   3  -1   0 1386.12   53.53   1
  -3  -1   0 1348.82   58.00   2
   3  -1   0 1393.68   56.99   4
   3   1   0 1331.99   54.38   4
   3   1   0 1369.77   54.00   6
  -3   1   0 1388.45   58.33   2
  -3   1   0 1366.30   56.74   3
   3   1   0 1359.56   58.39   5
  -3   1   0 1342.14   52.68   1
   3   1   0 1376.56   53.64   1
  -3   1   0 1401.19   55.53   5
  -5  -1   0 234.854  15.405   3
   5  -1   0 252.525  14.453   1
   5  -1   0 248.327  15.247   4
   5  -1   0 273.260  14.565   5
  -5  -1   0 258.017  14.397   2
   5  -1   0 259.253  14.549   6
   5   1   0 266.835  14.626   6
   5   1   0 253.418  13.017   4
  -5   1   0 241.884  13.984   1
   5   1   0 258.187  14.482   1
   5   1   0 275.125  16.459   5
  -5   1   0 273.423  15.595   3
  -7  -1   0 220.521  15.948   3
  -7  -1   0 240.137  14.785   2
   7  -1   0 224.311  14.449   1
   7  -1   0 231.239  14.877   6
   7  -1   0 224.090  15.300   4
   7  -1   0 217.999  14.303   5
  -7   1   0 225.619  14.395   1
   7   1   0 214.235  16.027   5
  -7   1   0 226.309  15.454   3
   7   1   0 213.630  12.928   4
  -7   1   0 199.957  14.269   2
   7   1   0 225.377  14.438   6
   7   1   0 243.455  14.935   1
   9  -1   0 296.931  18.400   1
   9  -1   0 249.311  17.688   6
  -9  -1   0 307.037  20.797   3
   9  -1   0 296.247  18.429   5
   9  -1   0 248.773  18.050   4
  -9  -1   0 291.456  18.273   2
   9   1   0 271.898  16.458   4
  -9   1   0 249.257  18.710   3
  -9   1   0 264.420  18.424   2
   9   1   0 290.286  19.956   5
   9   1   0 255.526  17.641   1
   9   1   0 263.082  17.709   6
  11  -1   0 346.112  22.624   1
  11  -1   0 361.928  23.267   5
  11  -1   0 345.595  22.890   6
  11  -1   0 375.908  23.642   4
 -11  -1   0 348.165  24.926   3
 -11  -1   0 369.702  22.833   2
 -11   1   0 307.765  23.318   3
 -11   1   0 369.901  24.118   2
  11   1   0 332.758  20.729   4
  11   1   0 358.569  24.694   5
  11   1   0 310.055  21.904   6
  11   1   0 372.677  23.292   1
 -13  -1   0 37.9559  8.5945   2
  13  -1   0 20.8934  7.6865   1
 -13  -1   0 27.6864  9.6176   3
  13  -1   0 31.5733  8.7311   6
  13  -1   0 21.5445  6.9260   5
  13  -1   0 21.4875  7.4528   4
  13   1   0 25.6872  6.6234   4
 -13   1   0 28.4341  8.3169   2
 -13   1   0 24.4658  8.7755   3
  13   1   0 27.2728  7.5903   6
  13   1   0 35.4706  9.6698   5
  13   1   0 18.4626  7.0555   1
 -15  -1   0 39.6364 10.3074   2
  15  -1   0 52.4671 10.5213   6
  15  -1   0 21.1044  8.2520   5
 -15  -1   0 26.8236 10.3255   3
  15  -1   0 52.5997 11.4994   4
  15  -1   0 32.5252  9.1434   1
  15  -1   0 52.7655 11.5268   4
 -15   1   0 30.1727 10.5501   3
  15   1   0 41.5328 10.6397   1
 -15   1   0 42.2354 11.2157   2
  15   1   0 60.1423 10.6798   4
  15   1   0 38.2404 10.8771   5
  15   1   0 52.6342 11.6671   6
 -17  -1   0 120.574  15.793   2
  17  -1   0 93.4773 17.2701   5
  17  -1   0 123.115  16.331   1
  17  -1   0 123.141  19.032   6
 -17  -1   0 148.451  19.673   3
  17  -1   0 131.038  17.015   4
 -17   1   0 115.726  15.973   2
  17   1   0 125.783  14.748   4
  17   1   0 147.292  18.010   6
  17   1   0 119.924  19.433   5
  17   1   0 118.744  18.013   1
 -17   1   0 108.921  19.181   3
  19  -1   0 53.3852 14.1974   5
  19  -1   0 54.1164 13.7098   6
 -19  -1   0 43.4949 12.3055   2
  19  -1   0 77.2111 15.6403   1
 -19  -1   0 59.6477 15.4852   3
  19  -1   0 70.3559 15.0979   4
 -19   1   0 45.9077 12.8122   2
  19   1   0 77.1594 13.7284   4
  19   1   0 51.6385 13.7146   1
  19   1   0 47.3987 13.8733   5
 -19   1   0 57.0689 16.7140   3
  19   1   0 60.4297 15.0274   6
  21  -1   0 24.7616 12.0877   4
  21  -1   0 21.2624 12.1595   5
  21  -1   0 22.2878 13.2946   6
  21  -1   0 29.2784 12.7390   1
 -21  -1   0 37.2959 14.3639   3
  21   1   0 36.3885 14.7459   5
 -21   1   0 28.6956 15.6246   3
 -21   1   0 -1.9170 13.2781   2
  21   1   0 54.3968 13.8708   4
  23  -1   0 26.0409 13.5746   5
  23  -1   0 19.8088 13.3971   4
 -23  -1   0 16.9360 15.0489   3
 -23   1   0 15.7516 14.5753   3
  23   1   0 20.9443 15.3134   5
 -25  -1   0 24.6925 18.5889   3
  25  -1   0 32.5557 16.7010   5
  25  -1   0 64.3114 18.7516   4
 -25   1   0  3.1128 16.3224   3
  25   1   0 30.6731 17.0838   5
 -27  -1   0 -0.8015 17.4042   3
  27  -1   0 35.4366 19.9053   5
 -27   1   0 15.3827 19.1661   3
  27   1   0 70.0043 22.2585   5
 -29  -1   0 17.0883 24.7013   3
  29   1   0 -10.219  21.247   5
 -29   1   0 73.8121 27.0532   3
   0  -2   0 524.150  22.302   4
   0  -2   0 501.017  23.793   3
   0  -2   0 508.454  21.121   1
   0  -2   0 489.990  21.954   5
   0   2   0 471.357  24.313   2
   0   2   0 515.274  21.953   5
   0   2   0 501.885  21.169   1
  -2  -2   0 28.1601  4.1049   1
   2  -2   0 31.3551  3.7086   1
  -2  -2   0 22.0618  4.0349   2
  -2  -2   0 25.0175  3.8314   6
   2  -2   0 36.9110  4.3720   3
   2  -2   0 27.7663  3.6907   1
  -2  -2   0 24.6651  2.4681   4
  -2  -2   0 33.1646  5.2979   3
   2  -2   0 27.8232  4.7928   4
   2   2   0 28.5318  3.4869   1
   2   2   0 25.5509  2.2425   4
   2   2   0 24.3545  3.4495   6
  -2   2   0 23.7608  3.1621   1
   2   2   0 20.6634  4.0472   5
  -2   2   0 32.6957  4.5923   2
   4  -2   0 1219.51   49.73   6
  -4  -2   0 1161.57   52.53   2
  -4  -2   0 1136.04   47.67   1
   4  -2   0 1235.33   52.92   4
   4  -2   0 1227.00   49.05   1
   4  -2   0 1258.32   49.64   5
   4  -2   0 1151.99   52.68   3
  -4  -2   0 1217.81   52.91   3
   4  -2   0 1230.97   49.37   1
  -4  -2   0 1140.10   47.94   6
   4   2   0 1194.75   54.09   5
   4   2   0 1193.07   49.52   6
  -4   2   0 1186.81   47.44   1
  -4   2   0 1187.84   48.01   5
   4   2   0 1190.51   49.14   1
   4   2   0 1200.88   48.01   4
  -4   2   0 1165.90   52.82   2
   6  -2   0 4558.47  183.23   4
   6  -2   0 4426.41  182.69   5
   6  -2   0 4742.42  174.93   6
  -6  -2   0 4506.90  191.00   2
   6  -2   0 4617.12  173.47   1
   6  -2   0 4511.35  173.11   1
  -6  -2   0 4629.91  187.11   3
   6   2   0 4624.93  187.94   5
  -6   2   0 4601.21  186.05   3
   6   2   0 4652.03  174.43   6
   6   2   0 4744.33  173.45   1
  -6   2   0 4584.82  191.72   2
  -6   2   0 4608.15  173.28   1
   6   2   0 4410.66  177.45   4
   8  -2   0 147.447  12.182   6
  -8  -2   0 128.633  11.339   2
   8  -2   0 140.384  11.995   1
   8  -2   0 141.607  12.884   4
  -8  -2   0 133.409  13.540   3
   8  -2   0 148.883  11.110   5
   8   2   0 160.514  12.613   1
   8   2   0 135.571   9.649   4
  -8   2   0 139.058  12.627   3
   8   2   0 128.890  11.803   6
  -8   2   0 149.204  11.997   1
   8   2   0 137.742  13.194   5
  10  -2   0 55.6529  9.1467   5
  10  -2   0 73.9658 11.2267   6
 -10  -2   0 61.8483  8.6349   2
  10  -2   0 62.1513  9.9282   1
  10  -2   0 60.8115 10.7698   4
 -10  -2   0 74.2097 12.1271   3
  10   2   0 67.6879 12.0379   5
  10   2   0 67.9493 10.8013   6
 -10   2   0 55.7462  9.5885   2
  10   2   0 67.7339 10.5770   1
  10   2   0 61.7627  6.9345   4
 -10   2   0 70.1971 12.0891   3
 -10   2   0 64.1038  8.4106   1
 -12  -2   0 42.4240 11.2744   3
  12  -2   0 45.2981  9.3061   4
  12  -2   0 55.5342 10.4142   6
  12  -2   0 61.8687 10.4342   5
  12  -2   0 40.9299  8.7649   1
 -12  -2   0 56.8674 10.3663   2
  12   2   0 32.9326  8.7312   1
  12   2   0 48.2328 11.2410   5
 -12   2   0 50.8877 10.2269   2
  12   2   0 48.9849 10.0312   6
  12   2   0 50.9712  8.2808   4
 -12   2   0 53.8193 11.0898   3
 -14  -2   0 23.1907 10.2806   3
  14  -2   0 36.8773  9.7183   5
 -14  -2   0 48.9627 10.6128   2
  14  -2   0 27.3144  8.9284   6
  14  -2   0 35.3404  9.7900   4
  14  -2   0 17.9222  7.4395   1
  14   2   0 29.1356  7.6507   4
  14   2   0 31.5555  9.3801   1
 -14   2   0 47.0437 10.2146   2
  14   2   0 56.2513 13.4368   5
 -14   2   0 28.2709 10.3302   3
  14   2   0 30.6545  9.1705   6
 -16  -2   0 36.4561 10.0845   2
  16  -2   0 30.7614 10.0802   5
  16  -2   0 49.9406 12.7413   4
  16  -2   0 44.2706 11.7063   6
 -16  -2   0 16.6089  9.6683   3
  16  -2   0 44.7389 10.6507   1
 -16   2   0 13.5285  8.8263   2
  16   2   0 44.5609 11.5004   6
  16   2   0 22.9622 10.0729   5
 -16   2   0 26.0498 10.4886   3
  16   2   0 25.8210  8.3247   4
  16   2   0 38.8712 10.6444   1
 -18  -2   0 218.514  20.571   2
 -18  -2   0 196.392  23.749   3
  18  -2   0 181.676  20.375   1
  18  -2   0 208.247  21.490   6
  18  -2   0 195.364  21.029   5
  18  -2   0 151.693  19.689   4
  18   2   0 170.604  21.709   5
  18   2   0 155.035  20.213   6
 -18   2   0 250.149  25.430   3
  18   2   0 178.472  17.892   4
  18   2   0 205.398  22.315   1
 -18   2   0 186.795  21.511   2
  20  -2   0 142.536  21.678   1
  20  -2   0 100.401  19.034   4
  20  -2   0 99.2513 18.7370   5
 -20  -2   0 72.5944 15.6573   2
  20  -2   0 127.510  21.761   6
 -20  -2   0 96.7414 21.2457   3
  20   2   0 111.388  14.678   4
 -20   2   0 99.3754 20.5919   2
 -20   2   0 73.1605 18.6467   3
  20   2   0 78.6847 19.5267   5
  22  -2   0 84.7603 17.8328   1
 -22  -2   0 112.825  24.285   3
  22  -2   0 109.313  20.180   5
  22  -2   0 102.380  20.079   4
  22  -2   0 76.0062 19.3319   6
 -22   2   0 132.316  24.621   3
  22   2   0 105.081  22.249   5
 -24  -2   0 116.578  25.591   3
  24  -2   0 130.372  24.146   5
  24  -2   0 86.1823 21.0439   4
 -24   2   0 94.6541 24.1285   3
  24   2   0 83.0474 21.9936   5
 -26  -2   0 16.9633 19.1132   3
  26  -2   0 40.7610 18.9439   4
  26   2   0 23.1956 17.9134   5
 -26   2   0 15.8806 18.0280   3
 -28  -2   0 47.2190 24.8407   3
 -28   2   0 -4.1963 20.2424   3
  28   2   0 -12.277  18.997   5
  -1  -3   0 75.7877  8.2030   3
   1  -3   0 77.4263  7.6620   3
   1  -3   0 92.7628  6.9686   1
   1  -3   0 87.8572  5.7954   5
   1  -3   0 104.941   8.050   4
  -1  -3   0 91.3293  6.9418   1
   1  -3   0 79.6569  6.7806   1
  -1  -3   0 76.6473  6.7443   6
  -1  -3   0 91.4138  6.6236   4
  -1   3   0 94.7494  6.6479   1
   1   3   0 76.1348  8.0732   2
   1   3   0 101.285   7.227   5
  -1   3   0 86.6897  5.3979   5
  -1   3   0 84.6030  8.6757   2
   1   3   0 74.6900  6.2681   1
   3  -3   0 3602.92  136.50   1
   3  -3   0 3568.70  144.36   4
   3  -3   0 3575.35  146.82   3
  -3  -3   0 3455.01  131.08   1
   3  -3   0 3668.67  136.17   1
  -3  -3   0 3405.72  134.42   4
  -3  -3   0 3595.07  146.85   2
  -3  -3   0 3289.83  142.35   3
  -3  -3   0 3530.07  132.26   6
   3   3   0 3597.64  147.41   5
   3   3   0 3605.60  136.21   1
  -3   3   0 3510.47  146.96   2
   3   3   0 3624.51  139.55   4
  -3   3   0 3475.65  130.80   1
   3   3   0 3582.26  137.12   6
  -5  -3   0 146.437   7.638   4
  -5  -3   0 150.744  12.184   2
  -5  -3   0 143.215  11.212   1
  -5  -3   0 149.964  11.115   6
   5  -3   0 154.824  12.364   3
   5  -3   0 148.080  10.959   6
  -5  -3   0 152.079  13.126   3
   5  -3   0 162.812  11.374   1
   5  -3   0 135.732  12.121   4
   5  -3   0 145.617   7.914   5
   5  -3   0 161.030  11.387   1
   5   3   0 170.077  11.398   6
  -5   3   0 158.111   7.800   5
   5   3   0 126.230  11.846   5
  -5   3   0 134.786  11.985   2
  -5   3   0 140.153  10.385   1
   5   3   0 144.086  10.676   1
   7  -3   0 186.206  13.502   1
   7  -3   0 185.353  15.137   4
   7  -3   0 193.573  13.882   6
  -7  -3   0 173.228  16.050   3
   7  -3   0 170.356  13.290   1
   7  -3   0 191.350  11.110   5
  -7  -3   0 173.901  14.093   2
  -7   3   0 182.676  14.760   3
   7   3   0 174.976  13.488   1
   7   3   0 176.309   9.659   4
  -7   3   0 192.222  13.317   1
   7   3   0 171.810  14.901   5
  -7   3   0 183.236  14.497   2
   7   3   0 179.345  13.279   6
   9  -3   0 1509.36   65.68   6
   9  -3   0 1521.73   64.93   5
   9  -3   0 1516.79   65.36   1
  -9  -3   0 1506.19   70.40   2
  -9  -3   0 1503.27   72.32   3
   9  -3   0 1535.22   70.31   4
   9   3   0 1440.67   65.47   6
  -9   3   0 1500.36   71.74   2
  -9   3   0 1529.78   65.52   1
   9   3   0 1414.58   70.99   5
   9   3   0 1534.08   65.34   1
   9   3   0 1509.32   61.67   4
  -9   3   0 1523.33   71.01   3
  11  -3   0 42.1824  9.3414   6
  11  -3   0 47.9835 10.1756   4
  11  -3   0 42.4574  9.0563   1
 -11  -3   0 19.7965  6.7198   2
 -11  -3   0 61.7846 12.6220   3
  11  -3   0 44.5536  8.3404   5
  11   3   0 32.5497  9.5709   5
 -11   3   0 51.9030 10.2048   2
 -11   3   0 35.3712 10.3210   3
  11   3   0 44.8492 10.3043   6
  11   3   0 41.2260  6.4357   4
  11   3   0 39.4262  9.1749   1
 -11   3   0 60.1834 10.5550   1
  13  -3   0 179.429  16.221   5
 -13  -3   0 144.956  15.493   2
  13  -3   0 173.616  16.583   1
  13  -3   0 199.138  18.777   4
  13  -3   0 145.680  16.454   6
 -13  -3   0 159.133  19.703   3
  13   3   0 160.508  16.819   1
  13   3   0 189.224  13.598   4
  13   3   0 157.270  16.833   6
 -13   3   0 202.811  19.383   3
  13   3   0 163.363  18.580   5
 -13   3   0 159.166  16.421   2
  15  -3   0 994.527  53.384   6
  15  -3   0 1023.78   53.25   1
  15  -3   0 1032.98   56.19   4
  15  -3   0 1016.21   52.75   5
 -15  -3   0 1016.49   55.61   2
 -15  -3   0 1009.71   59.72   3
 -15   3   0 1030.46   57.71   3
 -15   3   0 1151.69   58.39   2
  15   3   0 1068.90   54.06   1
  15   3   0 972.613  52.850   6
  15   3   0 1007.51   48.04   4
  15   3   0 1023.78   58.67   5
  17  -3   0 106.555  17.033   5
 -17  -3   0 105.492  15.643   2
 -17  -3   0 124.923  21.944   3
  17  -3   0 131.377  21.018   4
  17  -3   0 136.408  19.733   1
  17  -3   0 123.243  19.728   6
  17   3   0 114.308  18.015   1
 -17   3   0 144.807  22.164   3
  17   3   0 121.534  18.919   6
  17   3   0 119.820  13.642   4
 -17   3   0 116.258  16.851   2
  17   3   0 135.869  18.719   5
 -19  -3   0 83.6792 19.1615   3
 -19  -3   0 62.0476 14.1573   2
  19  -3   0 86.0347 17.6902   6
  19  -3   0 60.6827 14.4687   5
  19  -3   0 84.9371 18.0900   4
  19  -3   0 71.1232 14.9480   1
 -19   3   0 93.7358 20.1469   2
  19   3   0 63.0442 16.4592   5
 -19   3   0 76.3689 18.7719   3
  21  -3   0 172.635  25.746   1
  21  -3   0 92.7069 20.0212   6
  21  -3   0 146.269  22.714   5
  21  -3   0 153.146  25.036   4
 -21  -3   0 163.923  27.899   3
  21   3   0 130.525  24.247   5
 -21   3   0 176.834  28.015   3
 -21   3   0 150.110  25.348   2
  23  -3   0 193.300  26.242   4
 -23  -3   0 220.442  33.727   3
  23  -3   0 210.672  26.191   1
 -23   3   0 193.162  30.475   3
  23   3   0 140.575  25.745   5
 -25  -3   0 86.2103 25.3483   3
  25  -3   0 58.1917 19.1662   4
 -25   3   0 81.1447 24.5954   3
  25   3   0 99.0558 24.6804   5
 -27  -3   0 70.1815 24.4921   3
  27  -3   0 57.2190 22.1457   4
 -27   3   0 12.4443 22.3351   3
  27   3   0 38.2951 22.9208   5
   0  -4   0 657.324  30.699   4
   0  -4   0 663.925  33.735   3
   0  -4   0 704.702  29.798   1
   0   4   0 656.845  29.252   1
   0   4   0 597.995  33.914   2
   0   4   0 633.873  29.642   5
   2  -4   0 65.0657  7.9675   3
   2  -4   0 78.6196  7.3510   1
  -2  -4   0 63.5969  7.2270   6
  -2  -4   0 70.8081  6.2510   4
   2  -4   0 83.6840  7.9233   1
   2  -4   0 69.9477  8.1089   4
   2  -4   0 79.8843  5.5119   5
  -2  -4   0 56.1391  9.3726   3
  -2  -4   0 69.9841  7.4481   1
   2   4   0 77.7684  9.2777   2
  -2   4   0 78.8841  4.8908   5
  -2   4   0 70.0356  6.6512   1
   2   4   0 79.9724  7.9505   5
   2   4   0 68.5666  6.7907   1
  -2   4   0 64.3099  8.5672   2
  -4  -4   0 1190.32   49.49   6
  -4  -4   0 1223.45   55.82   2
   4  -4   0 1250.11   52.22   1
  -4  -4   0 1164.65   46.51   4
   4  -4   0 1237.90   52.08   1
   4  -4   0 1248.18   56.37   4
  -4  -4   0 1129.56   48.79   1
   4  -4   0 1274.67   57.17   3
  -4  -4   0 975.043  53.716   3
   4   4   0 1201.09   49.45   4
   4   4   0 1193.13   51.93   6
  -4   4   0 1182.99   55.77   2
  -4   4   0 1146.41   48.28   1
   4   4   0 1228.48   51.91   1
   4   4   0 1229.75   56.75   5
  -6  -4   0 2.98244 3.35238   2
   6  -4   0 1.28383 4.39775   4
  -6  -4   0 8.74076 5.02687   3
  -6  -4   0 1.28593 4.11605   1
  -6  -4   0 0.34827 3.84359   6
  -6  -4   0 5.48692 2.26323   4
   6  -4   0 1.71052 3.81314   1
   6  -4   0 6.27697 3.72984   6
  -6  -4   0 -5.1510  1.9916   4
   6  -4   0 5.14625 4.27204   3
   6  -4   0 0.83148 3.43477   1
   6   4   0 7.10150 4.25653   1
  -6   4   0 3.78358 3.22524   1
   6   4   0 6.82816 4.04818   6
   6   4   0 6.60538 4.27290   5
  -6   4   0 3.05580 3.75823   2
   8  -4   0 409.470  24.237   6
   8  -4   0 407.291  20.015   5
   8  -4   0 405.459  26.661   4
   8  -4   0 375.825  23.624   1
  -8  -4   0 391.596  27.561   3
  -8  -4   0 394.984  25.905   2
  -8  -4   0 413.111  18.696   4
   8  -4   0 424.522  24.739   1
   8   4   0 446.675  27.946   5
  -8   4   0 409.711  27.148   3
  -8   4   0 420.995  23.676   1
   8   4   0 425.672  24.117   1
   8   4   0 390.659  23.817   6
  -8   4   0 437.210  27.112   2
 -10  -4   0 88.4507 11.4948   2
  10  -4   0 110.599  13.519   4
  10  -4   0 84.4092 10.6766   6
  10  -4   0 89.5036  9.3080   5
  10  -4   0 112.292  12.467   1
 -10  -4   0 121.083  16.430   3
 -10   4   0 92.7083 12.0874   2
 -10   4   0 83.2744 13.7750   3
  10   4   0 127.247   8.198   4
  10   4   0 77.1308 12.0922   6
  10   4   0 95.9388 13.0016   5
 -10   4   0 86.7624 11.0530   1
  10   4   0 96.4858 12.0249   1
  12  -4   0 384.880  26.126   1
  12  -4   0 363.492  22.241   5
 -12  -4   0 370.633  26.236   2
  12  -4   0 373.975  27.571   4
 -12  -4   0 384.492  30.426   3
  12  -4   0 390.038  26.100   6
  12   4   0 344.960  24.898   6
 -12   4   0 358.038  26.632   2
 -12   4   0 398.915  28.692   3
  12   4   0 362.769  28.527   5
  12   4   0 346.136  24.917   1
  12   4   0 377.158  19.356   4
 -12   4   0 390.542  26.001   1
  14  -4   0 183.464  18.971   6
 -14  -4   0 251.801  24.641   3
  14  -4   0 224.115  18.131   5
  14  -4   0 257.854  20.672   1
  14  -4   0 192.293  21.800   4
 -14  -4   0 210.358  19.256   2
  14   4   0 193.923  19.986   1
  14   4   0 218.764  20.634   6
  14   4   0 205.912  14.493   4
  14   4   0 191.427  21.851   5
 -14   4   0 176.482  20.731   3
 -14   4   0 172.325  18.909   2
  16  -4   0 70.2548 14.3253   1
  16  -4   0 81.7494 14.5133   5
 -16  -4   0 72.4106 13.6196   2
  16  -4   0 73.3454 15.6114   6
  16  -4   0 64.8390 15.3559   4
 -16  -4   0 65.8725 17.1486   3
 -16   4   0 59.3970 15.5378   3
 -16   4   0 87.7968 16.7004   2
  16   4   0 78.3630 16.7923   5
  18  -4   0 128.301  22.508   4
  18  -4   0 154.291  19.423   5
 -18  -4   0 168.220  26.858   3
  18  -4   0 185.944  20.509   1
 -18  -4   0 141.048  17.981   2
  18  -4   0 136.642  21.168   6
  18   4   0 124.192  21.843   5
 -18   4   0 97.2843 22.0371   3
 -18   4   0 174.770  23.548   2
  20  -4   0 109.908  21.418   4
  20  -4   0 69.2364 17.3687   6
 -20  -4   0 86.6128 21.4017   3
 -20  -4   0 96.2121 17.9245   2
  20  -4   0 110.663  20.725   1
 -20   4   0 100.948  23.262   3
 -20   4   0 117.356  23.625   2
  20   4   0 79.6934 19.2742   5
  22  -4   0 30.1914 13.8028   1
 -22  -4   0 49.5178 19.6400   3
  22  -4   0 11.2784 13.4939   4
  22  -4   0 17.1073 13.5794   6
 -22   4   0 26.4198 18.7433   3
  22   4   0 36.8648 16.5920   5
 -24  -4   0 35.2701 19.8396   3
  24  -4   0 85.0490 22.1256   4
 -24   4   0 108.401  26.935   3
  24   4   0 53.1045 23.1100   5
 -26  -4   0 20.0835 21.6730   3
  26  -4   0  8.6577 17.3512   4
 -26   4   0 29.7064 22.0621   3
  26   4   0 32.0830 19.7264   5
  28  -4   0 36.7415 21.8595   4
 -28  -4   0 46.1307 28.6380   3
 -28   4   0 53.1478 27.3007   3
  28   4   0 22.8138 22.0323   5
  -1  -5   0 173.285  13.021   6
   1  -5   0 181.046  12.742   1
   1  -5   0 190.220  13.237   1
  -1  -5   0 192.738  12.922   4
  -1  -5   0 189.208  15.783   3
   1  -5   0 170.058  14.725   3
   1  -5   0 190.735  13.650   4
  -1  -5   0 176.180  12.990   1
   1   5   0 170.534  12.287   1
   1   5   0 181.978  15.871   2
  -1   5   0 204.531  12.930   1
  -1   5   0 192.135  11.240   5
  -1   5   0 175.002  15.931   2
   1   5   0 182.106  12.482   5
   3  -5   0 474.743  25.093   1
  -3  -5   0 481.916  25.839   1
  -3  -5   0 489.644  23.724   4
   3  -5   0 478.013  28.059   3
   3  -5   0 475.125  27.082   4
  -3  -5   0 488.233  25.861   6
   3  -5   0 508.602  25.358   1
  -3  -5   0 521.285  30.445   3
   3   5   0 497.253  24.833   1
   3   5   0 453.846  26.312   5
   3   5   0 438.017  28.518   2
  -3   5   0 488.642  30.056   2
  -3   5   0 524.866  25.206   1
   5  -5   0 15.2026  4.8090   1
  -5  -5   0 7.42454 5.27853   6
   5  -5   0 15.9500  5.6010   1
   5  -5   0 18.2688  6.0968   3
  -5  -5   0 13.8317  6.8058   3
  -5  -5   0 9.60588 5.48138   1
  -5  -5   0 12.3105  3.4170   4
   5  -5   0 11.0201  5.9681   4
   5   5   0 24.8365  6.1136   6
   5   5   0 10.1222  4.8345   5
  -5   5   0 13.0617  4.7804   1
   5   5   0 10.4327  4.3190   1
  -5   5   0 13.1917  5.5756   2
   5   5   0 16.2214  6.0383   2
   7  -5   0 90.7923 12.3118   4
  -7  -5   0 86.2207 11.1412   2
   7  -5   0 97.0667 10.9857   1
   7  -5   0 66.5910 10.4773   1
   7  -5   0 89.3273 11.8329   3
   7  -5   0 69.1316 10.6029   6
  -7  -5   0 98.1225 13.4948   3
  -7   5   0 87.2573  9.7494   1
   7   5   0 87.9192 12.2121   6
   7   5   0 85.5228 13.4579   5
  -7   5   0 82.5355 11.4255   2
   7   5   0 64.1196 10.6553   1
   9  -5   0 652.307  34.279   1
   9  -5   0 653.038  34.438   6
   9  -5   0 656.372  34.341   1
  -9  -5   0 628.667  37.432   2
   9  -5   0 665.564  38.529   4
  -9  -5   0 637.505  26.927   4
  -9  -5   0 607.525  39.206   3
   9  -5   0 602.568  27.494   5
  -9   5   0 673.274  39.382   3
   9   5   0 587.784  37.619   5
   9   5   0 600.316  33.809   6
   9   5   0 608.912  33.686   1
  -9   5   0 657.396  38.631   2
  -9   5   0 635.793  33.732   1
 -11  -5   0 114.224  13.944   2
  11  -5   0 109.939  13.324   1
 -11  -5   0 110.462  18.181   3
  11  -5   0 95.9746 10.0773   5
  11  -5   0 108.270  13.133   6
 -11  -5   0 92.7949  8.2461   4
  11  -5   0 93.3506 15.9299   4
  11   5   0 99.4562 16.5868   5
  11   5   0 92.0168 14.1411   6
 -11   5   0 94.6546 15.4665   3
 -11   5   0 103.553  14.030   2
  11   5   0 110.166  13.560   1
 -11   5   0 100.582  13.057   1
 -13  -5   0 86.4914 17.8097   3
  13  -5   0 54.7841  9.7675   5
  13  -5   0 87.0322 14.5920   6
  13  -5   0 64.8493 14.9842   4
 -13  -5   0 74.1633 13.5061   2
  13  -5   0 86.8965 14.7349   1
 -13   5   0 83.7346 15.2954   3
  13   5   0 86.6086 17.1255   5
  13   5   0 98.0115 15.5978   1
 -13   5   0 88.6400 15.0468   2
  13   5   0 66.0224 12.7976   6
  15  -5   0 217.640  22.990   6
  15  -5   0 221.680  22.222   1
 -15  -5   0 272.887  24.137   2
 -15  -5   0 273.907  28.642   3
  15  -5   0 260.281  20.768   5
  15  -5   0 281.772  26.694   4
  15   5   0 243.717  25.554   5
 -15   5   0 251.105  24.810   2
 -15   5   0 299.199  27.842   3
  17  -5   0 71.4504 17.1327   6
  17  -5   0 47.5905 15.3112   4
 -17  -5   0 91.0852 21.0711   3
  17  -5   0 54.6656 13.7498   1
 -17  -5   0 47.9501 13.2295   2
 -17   5   0 69.3008 19.3750   3
 -17   5   0 68.2718 17.2957   2
  17   5   0 100.976  19.848   5
 -19  -5   0 76.9701 16.5128   2
  19  -5   0 42.5986 13.5290   1
 -19  -5   0 65.8850 20.7258   3
  19  -5   0 67.8734 18.1113   6
  19  -5   0 82.2130 19.4118   4
 -19   5   0 63.9294 17.9997   3
  19   5   0 69.0592 18.1838   5
 -19   5   0 84.2947 20.8444   2
 -21  -5   0 51.6180 19.6183   3
  21  -5   0 11.9769 13.4444   4
  21  -5   0 33.2217 12.9472   1
  21  -5   0 14.4598 12.1333   6
 -21   5   0 33.8832 16.4437   3
 -21   5   0 29.1988 18.5815   2
  21   5   0 23.0359 15.5797   5
 -23  -5   0 46.4273 22.3551   3
  23  -5   0 19.1346 13.1699   1
  23  -5   0 20.6441 14.5285   6
  23  -5   0 36.6597 15.9121   4
 -23   5   0 18.7594 16.7847   3
  23   5   0  0.5273 13.3108   5
 -25  -5   0 34.3284 22.3794   3
  25  -5   0 29.4784 17.0754   4
  25   5   0 11.1118 17.3391   5
 -25   5   0  0.6663 18.0103   3
  27  -5   0  2.7582 19.4960   4
 -27  -5   0 32.9376 28.8996   3
 -27   5   0 44.1199 27.4128   3
  27   5   0 44.4600 23.7261   5
   0  -6   0 1230.19   56.39   4
   0  -6   0 1238.14   54.89   1
   0  -6   0 1223.43   61.24   3
   0  -6   0 1317.29   55.20   1
   0   6   0 1256.89   63.52   2
   0   6   0 1278.37   55.77   5
   0   6   0 1279.25   54.43   1
  -2  -6   0 367.990  21.358   4
  -2  -6   0 414.006  22.961   1
  -2  -6   0 379.448  22.555   6
   2  -6   0 402.461  22.927   1
  -2  -6   0 396.999  26.517   3
   2  -6   0 359.593  25.441   3
   2  -6   0 405.143  22.955   1
   2  -6   0 403.767  24.422   4
  -2   6   0 408.101  22.352   1
   2   6   0 388.088  27.445   2
  -2   6   0 411.898  19.313   5
   2   6   0 404.901  23.260   5
  -2   6   0 395.941  27.401   2
   2   6   0 394.008  22.290   1
   4  -6   0 38.7519  8.5333   3
  -4  -6   0 34.6249  5.8895   4
   4  -6   0 56.7980  9.7868   1
   4  -6   0 34.0657  7.5730   1
  -4  -6   0 50.3392  9.3636   6
  -4  -6   0 44.7992 10.2178   3
   4  -6   0 32.9797  8.2591   4
  -4  -6   0 48.4355  9.4752   1
   4   6   0 44.2214  9.8895   2
  -4   6   0 44.5911 10.5956   2
   4   6   0 37.7767  8.3534   5
  -4   6   0 39.0355  6.8461   1
   4   6   0 37.2830  8.2747   1
  -6  -6   0 1078.30   45.99   4
  -6  -6   0 1083.42   58.15   3
  -6  -6   0 1103.54   51.42   1
   6  -6   0 1147.43   56.94   3
  -6  -6   0 1141.86   51.99   6
   6  -6   0 1107.60   51.33   1
   6  -6   0 1138.95   56.23   4
   6  -6   0 1086.73   51.32   1
  -6   6   0 1145.57   58.93   2
   6   6   0 1134.48   51.72   6
   6   6   0 997.448  57.410   2
   6   6   0 1157.57   51.42   1
   6   6   0 1083.09   55.89   5
  -6   6   0 1135.54   50.23   1
   8  -6   0 848.406  46.758   4
   8  -6   0 856.714  46.432   3
   8  -6   0 820.099  41.790   1
   8  -6   0 829.477  41.957   6
  -8  -6   0 780.575  46.162   2
  -8  -6   0 851.235  48.570   3
   8  -6   0 851.149  42.411   1
   8   6   0 755.712  40.822   1
  -8   6   0 797.849  47.129   2
  -8   6   0 858.330  41.157   1
   8   6   0 816.871  41.929   6
   8   6   0 786.227  46.030   5
  10  -6   0 127.354  14.423   1
  10  -6   0 122.100  15.674   1
 -10  -6   0 104.375  18.193   3
  10  -6   0 119.998  16.094   4
 -10  -6   0 140.241  15.764   2
  10  -6   0 142.385  14.922   6
  10   6   0 151.284  15.569   6
 -10   6   0 140.567  14.382   1
  10   6   0 111.313  14.290   1
 -10   6   0 140.222  16.858   3
  10   6   0 144.392  17.065   5
 -10   6   0 138.331  16.187   2
  12  -6   0 327.492  27.707   4
 -12  -6   0 373.772  28.333   2
  12  -6   0 288.312  23.609   6
  12  -6   0 282.855  23.547   1
 -12  -6   0 352.594  30.780   3
  12   6   0 327.366  27.883   5
 -12   6   0 386.646  29.965   3
 -12   6   0 367.517  29.082   2
  14  -6   0 106.994  19.057   4
 -14  -6   0 50.1016 15.9042   3
  14  -6   0 78.3634 15.6504   6
 -14  -6   0 59.6771 13.7119   2
  14  -6   0 50.3012 12.9201   1
 -14   6   0 75.9972 16.6243   3
  14   6   0 50.1123 14.4672   5
 -16  -6   0 106.153  21.098   3
  16  -6   0 112.515  19.922   6
  16  -6   0 81.5960 17.9453   4
 -16  -6   0 95.2580 17.9490   2
  16  -6   0 109.198  18.994   1
 -16   6   0 99.5186 21.6846   3
 -16   6   0 75.7108 16.8353   2
  16   6   0 98.4849 20.1012   5
  18  -6   0 694.553  45.674   1
  18  -6   0 655.154  45.896   6
 -18  -6   0 735.779  53.268   3
 -18  -6   0 707.674  47.090   2
  18  -6   0 703.772  49.974   4
 -18   6   0 688.836  49.342   2
 -18   6   0 650.191  49.774   3
  18   6   0 695.047  51.473   5
  20  -6   0 64.2029 16.5470   1
 -20  -6   0 82.6882 24.3037   3
  20  -6   0 146.625  24.589   6
  20  -6   0 98.4246 21.8187   4
 -20  -6   0 82.3260 19.1067   2
 -20   6   0 104.317  23.197   3
 -20   6   0 154.304  27.733   2
  20   6   0 111.084  24.597   5
  22  -6   0 72.7062 21.5850   6
  22  -6   0 97.9325 23.7105   4
  22  -6   0 32.6380 14.8334   1
 -22  -6   0 74.0488 26.0921   3
  22   6   0 72.6263 21.4977   5
 -22   6   0 53.0380 20.4320   3
 -24  -6   0 37.9169 22.6517   3
  24  -6   0 14.5168 16.4885   4
  24  -6   0 32.9157 16.5037   1
  24  -6   0 22.3440 15.9055   6
 -24   6   0 37.4257 20.9548   3
  24   6   0 -8.8725 13.6781   5
  26  -6   0 -0.1571 16.2570   4
 -26  -6   0 -0.1604 23.8249   3
 -26   6   0 -31.120  19.980   3
  26   6   0 23.0629 20.4586   5
   1  -7   0 698.736  38.142   4
   1  -7   0 749.241  37.351   1
  -1  -7   0 723.979  35.618   1
  -1  -7   0 730.458  35.846   1
   1  -7   0 736.726  42.417   3
  -1  -7   0 665.663  34.865   4
  -1  -7   0 694.780  40.850   3
  -1  -7   0 714.263  36.007   6
   1  -7   0 727.501  37.030   1
  -1   7   0 667.832  34.047   1
   1   7   0 713.470  43.391   2
  -1   7   0 685.952  32.849   5
  -1   7   0 650.012  41.409   2
   1   7   0 746.219  36.654   1
   1   7   0 781.416  37.597   5
   3  -7   0 689.719  40.540   3
  -3  -7   0 597.586  30.960   4
   3  -7   0 693.290  36.067   1
  -3  -7   0 635.282  33.595   1
   3  -7   0 705.560  38.529   4
  -3  -7   0 640.035  33.904   6
   3  -7   0 699.749  36.018   1
  -3  -7   0 659.359  38.836   3
   3   7   0 641.137  41.420   2
   3   7   0 682.173  37.019   5
  -3   7   0 628.474  32.361   1
   3   7   0 710.380  35.191   1
  -3   7   0 642.757  27.854   5
  -3   7   0 641.003  39.660   2
   5  -7   0 380.390  27.953   3
  -5  -7   0 406.945  21.907   4
  -5  -7   0 418.617  30.888   3
  -5  -7   0 455.215  27.256   1
   5  -7   0 402.835  26.389   1
   5  -7   0 446.863  29.251   4
  -5  -7   0 435.793  26.962   6
   5  -7   0 442.685  26.455   1
   5   7   0 425.641  27.680   5
   5   7   0 439.242  25.895   1
  -5   7   0 465.928  31.922   2
   5   7   0 430.796  30.739   2
  -5   7   0 468.813  26.069   1
   7  -7   0 232.938  20.829   4
  -7  -7   0 174.931  19.522   3
  -7  -7   0 204.949  18.077   6
   7  -7   0 213.798  19.118   1
   7  -7   0 218.698  19.901   3
  -7  -7   0 152.647  16.898   1
   7  -7   0 195.173  16.940   1
  -7   7   0 159.273  14.775   1
   7   7   0 180.336  19.446   2
  -7   7   0 185.627  19.525   2
   7   7   0 197.038  17.077   1
   7   7   0 220.407  19.502   5
   7   7   0 200.560  17.674   6
   9  -7   0 348.445  26.684   1
   9  -7   0 461.495  32.429   4
  -9  -7   0 422.914  34.549   3
   9  -7   0 463.443  32.494   3
   9  -7   0 478.288  29.295   6
   9   7   0 489.718  33.541   2
  -9   7   0 518.918  34.812   2
   9   7   0 435.270  31.387   5
  11  -7   0 47.1938 11.6257   6
  11  -7   0 70.7728 13.0102   1
  11  -7   0 69.4126 14.7828   4
 -11  -7   0 18.5785  8.9308   2
 -11  -7   0 59.9377 15.8332   3
 -11   7   0 56.7808 13.5276   2
  11   7   0 38.8213 11.9086   5
 -11   7   0 73.5242 15.3232   3
  13  -7   0 86.8903 15.4778   1
 -13  -7   0 73.8768 15.6386   2
  13  -7   0 66.1482 15.2469   4
 -13  -7   0 71.4340 18.0793   3
  13  -7   0 59.9451 13.1092   6
 -13   7   0 63.6564 14.9599   2
 -13   7   0 111.964  19.338   3
  13   7   0 72.0325 16.1511   5
  15  -7   0 61.2299 15.1004   6
 -15  -7   0 92.6737 17.8654   2
  15  -7   0 54.0373 14.1459   1
  15  -7   0 65.7784 15.9931   4
 -15  -7   0 85.3617 19.8633   3
 -15   7   0 77.3945 18.9600   3
 -15   7   0 53.4360 14.3897   2
  15   7   0 68.8247 17.0504   5
  17  -7   0 149.466  24.557   6
  17  -7   0 177.485  22.971   1
 -17  -7   0 181.525  24.001   2
  17  -7   0 156.850  25.505   4
 -17  -7   0 160.875  28.412   3
 -17   7   0 182.338  25.439   3
 -17   7   0 139.667  23.828   2
  17   7   0 155.649  27.019   5
 -19  -7   0 46.9030 15.7705   2
  19  -7   0 45.9416 16.5212   6
  19  -7   0 46.5933 16.3760   4
 -19  -7   0 51.6702 19.1539   3
  19  -7   0 26.7825 13.5630   1
 -19   7   0 51.1832 18.5278   3
 -19   7   0 42.7713 18.7381   2
  19   7   0 16.2434 14.3925   5
  21  -7   0 32.6338 16.0087   4
 -21  -7   0 23.8051 19.7365   3
  21  -7   0 25.4239 14.0833   1
  21  -7   0 10.9250 15.0837   6
 -21   7   0 13.4587 18.5534   2
 -21   7   0 25.3347 16.8164   3
  21   7   0 33.0338 17.0456   5
 -23  -7   0 13.0395 20.3900   3
  23  -7   0 29.9817 19.1096   4
  23  -7   0 38.7607 16.0345   1
  23  -7   0 35.9584 18.4475   6
  23   7   0 22.2362 17.1888   5
 -23   7   0 27.9173 20.7809   3
  25  -7   0 20.3105 19.9377   4
 -25  -7   0 -3.2516 23.6863   3
 -25   7   0 22.0814 24.9239   3
  25   7   0 -4.8081 16.9823   5
   0  -8   0 925.292  52.298   3
   0  -8   0 892.524  45.246   1
   0  -8   0 897.526  45.482   6
   0  -8   0 919.508  45.629   1
   0  -8   0 939.615  46.720   4
   0   8   0 934.010  44.281   5
   0   8   0 966.034  44.971   1
   0   8   0 887.260  53.793   2
  -2  -8   0 10.9642  6.2285   4
   2  -8   0 10.4815  5.6751   1
  -2  -8   0 20.9233  8.3413   3
   2  -8   0 10.4258  7.0380   4
  -2  -8   0 4.32050 7.66326   6
   2  -8   0 1.88445 6.65259   3
  -2  -8   0 13.2596  7.8918   1
   2  -8   0 20.8138  7.7880   1
   2   8   0 19.9220  6.9572   5
   2   8   0 11.3957  7.4524   2
  -2   8   0 2.24644 4.98383   1
  -2   8   0 16.4720  5.0059   5
   2   8   0 17.7142  7.1232   1
  -2   8   0 9.23666 7.04199   2
   4  -8   0 13.1857  8.8120   1
   4  -8   0 3.64663 5.27550   3
  -4  -8   0 0.81025 5.87638   3
  -4  -8   0 0.50420 4.90185   4
  -4  -8   0 2.65730 7.10428   1
  -4  -8   0 0.11088 6.60689   6
   4  -8   0 8.87768 7.06133   4
   4  -8   0 -0.4610  5.1602   1
   4   8   0 4.59286 5.51265   5
   4   8   0 9.04883 8.24073   2
  -4   8   0 -5.3322  5.0647   2
   4   8   0 -5.6010  5.2922   1
   6  -8   0 340.916  23.875   1
   6  -8   0 306.730  26.662   3
   6  -8   0 360.837  27.336   4
  -6  -8   0 384.060  30.150   3
  -6   8   0 304.980  27.099   2
   6   8   0 358.973  26.172   5
   6   8   0 317.293  28.002   2
  -8  -8   0 616.467  42.406   3
   8  -8   0 537.022  37.429   4
   8  -8   0 590.204  34.981   1
   8  -8   0 524.244  37.551   3
   8   8   0 573.636  37.776   5
   8   8   0 596.154  39.871   2
  -8   8   0 590.018  40.874   2
  10  -8   0 142.967  19.069   4
  10  -8   0 109.738  14.615   1
  10  -8   0 129.488  18.507   6
 -10  -8   0 121.869  22.150   3
  10  -8   0 152.606  19.490   3
 -10   8   0 144.242  19.119   2
  10   8   0 106.819  18.906   2
  10   8   0 103.540  18.857   5
  12  -8   0 53.0890 14.7782   4
  12  -8   0 16.8176  9.2682   1
  12  -8   0 14.4907  9.1359   6
 -12  -8   0 26.5145 13.7414   3
  12   8   0 17.2307 11.7640   5
 -12   8   0 33.3127 12.3069   2
 -12   8   0 27.8882 11.7962   3
  12   8   0 19.8388 10.1858   2
  14  -8   0 30.0631 12.1538   1
 -14  -8   0 40.7813 15.8727   3
  14  -8   0 29.9950 13.3234   4
  14  -8   0 21.1525 11.1260   6
  14   8   0 24.2039 12.2692   5
 -14   8   0 27.6581 12.1568   3
 -14   8   0 17.9804 10.7353   2
  16  -8   0 47.7468 15.9230   4
  16  -8   0 12.6402 13.5647   1
 -16  -8   0 39.3495 15.4155   3
 -16  -8   0 20.2349 12.4070   2
  16  -8   0 30.6760 14.0929   6
  16   8   0 34.4295 15.7406   5
 -16   8   0 25.9516 14.2379   3
 -16   8   0 38.0054 14.1829   2
  18  -8   0 45.1201 16.4162   6
  18  -8   0 42.8023 16.4217   1
  18  -8   0 57.6079 19.8169   4
 -18  -8   0 37.8820 14.4083   2
 -18  -8   0 14.8018 16.0107   3
 -18   8   0 36.7831 16.0842   2
 -18   8   0 50.1034 18.0262   3
  18   8   0 21.5162 15.4166   5
  20  -8   0 28.5654 14.8263   1
 -20  -8   0 41.7792 20.1327   3
  20  -8   0 39.0714 18.1705   4
  20  -8   0 15.0106 15.8195   6
  20   8   0 16.9275 16.5534   5
 -20   8   0 42.3983 20.0571   3
 -20   8   0 25.1961 18.8738   2
 -22  -8   0 49.7243 22.9592   3
  22  -8   0 44.2634 18.0398   1
  22  -8   0 39.1718 19.0682   6
  22  -8   0 48.5701 19.1072   4
 -22   8   0 63.9125 24.0923   3
  22   8   0 22.0622 18.3731   5
 -24  -8   0 29.3760 24.1363   3
  24  -8   0 10.0077 18.5016   4
  24  -8   0 -15.751  15.492   6
  24  -8   0 -7.1087 15.2460   1
  24   8   0 33.7439 22.3175   5
 -24   8   0  2.0125 19.8616   3
  -1  -9   0 2.08569 6.33084   4
  -1  -9   0 31.5240  9.5655   3
   1  -9   0 23.9446  7.9588   1
  -1  -9   0 7.53173 6.34835   1
   1  -9   0 24.0491  9.8096   3
   1  -9   0 18.3064  8.6119   4
  -1   9   0 0.02649 6.06825   5
   1   9   0 28.5794  7.7805   5
  -1   9   0 15.3414  8.5209   2
   1   9   0 36.9665 12.3683   2
   3  -9   0 619.742  36.470   1
   3  -9   0 607.960  37.804   4
  -3  -9   0 609.210  41.385   3
   3  -9   0 597.329  41.122   3
  -3   9   0 597.191  41.647   2
   3   9   0 645.731  36.499   5
   3   9   0 601.357  42.218   2
   5  -9   0 263.934  22.259   1
   5  -9   0 208.220  21.817   4
   5  -9   0 316.419  26.497   3
  -5  -9   0 269.490  25.394   3
  -5   9   0 289.979  27.144   2
   5   9   0 290.076  23.956   5
   5   9   0 271.467  26.588   2
  -7  -9   0 405.536  33.962   3
   7  -9   0 390.994  30.021   4
   7  -9   0 321.520  25.266   1
   7  -9   0 374.150  30.734   3
  -7   9   0 375.985  32.411   2
   7   9   0 313.686  28.150   5
   7   9   0 371.740  31.976   2
   9  -9   0 640.362  43.912   4
   9  -9   0 696.073  40.634   1
  -9  -9   0 608.478  45.366   3
   9  -9   0 594.326  43.815   3
   9   9   0 684.985  44.916   5
  -9   9   0 681.579  46.275   2
   9   9   0 659.010  45.533   2
 -11  -9   0 152.771  25.562   3
  11  -9   0 211.840  21.027   1
  11  -9   0 173.518  19.501   6
  11  -9   0 174.805  21.799   4
  11  -9   0 162.971  22.396   3
  11   9   0 200.782  23.234   2
  11   9   0 164.135  22.748   5
 -11   9   0 193.367  23.041   2
  13  -9   0 202.128  24.445   4
  13  -9   0 217.421  22.873   6
  13  -9   0 207.544  22.546   1
 -13  -9   0 203.984  31.926   3
 -13   9   0 225.339  26.973   3
  13   9   0 182.734  25.637   5
 -13   9   0 211.983  26.053   2
  13   9   0 202.656  24.419   2
  15  -9   0 59.3740 16.5534   4
  15  -9   0 59.6456 15.9104   6
 -15  -9   0 69.3232 21.6419   3
  15  -9   0 80.4429 17.6680   1
 -15   9   0 73.6760 18.3530   2
  15   9   0 53.4605 17.9889   5
 -15   9   0 67.5980 18.2897   3
  15   9   0 37.3210 15.9895   2
 -17  -9   0 17.7266 17.4086   3
  17  -9   0 -2.9254 11.4027   4
  17  -9   0 24.7371 13.9222   1
  17  -9   0 30.5013 14.6374   6
  17   9   0 53.3619 18.8266   5
 -17   9   0 36.3354 15.1889   2
 -17   9   0 -5.1704 12.4696   3
  17   9   0 -0.9456 11.4994   2
 -19  -9   0  9.7169 18.2244   3
  19  -9   0 12.7592 14.9467   4
  19  -9   0 16.6011 14.6702   1
  19  -9   0 26.8647 16.4025   6
 -19   9   0 54.0371 18.8340   2
  19   9   0  1.9067 15.9370   5
 -19   9   0 49.3282 21.3854   3
  19   9   0 17.0955 15.6835   2
 -21  -9   0 28.2230 21.3053   3
  21  -9   0 22.1596 17.9776   4
  21  -9   0 29.7411 18.1985   6
  21  -9   0  7.6464 14.5220   1
 -21   9   0 22.2074 19.0863   3
 -21   9   0 23.6881 21.3100   2
  21   9   0 23.5774 16.6594   5
 -23  -9   0 34.8068 26.5527   3
  23  -9   0 42.6000 18.6559   4
  23  -9   0 22.1670 17.7240   1
  23  -9   0  7.3944 19.0879   6
  23   9   0 -13.767  16.377   5
 -23   9   0 17.3508 22.2511   3
   0 -10   0 159.786  20.274   3
   0 -10   0 131.285  16.280   4
   0 -10   0 173.580  18.068   1
   0  10   0 156.837  21.914   2
   0  10   0 158.366  15.799   5
  -2 -10   0 77.2721 16.9129   3
   2 -10   0 69.6256 13.9119   4
   2 -10   0 59.5068 14.6380   3
  -2 -10   0 62.8316 12.3241   4
  -2 -10   0 83.8309 14.8924   1
   2 -10   0 103.697  16.335   1
  -2  10   0 66.9575 16.4204   2
   2  10   0 91.7144 18.9203   2
   2  10   0 67.6352 12.3863   5
   4 -10   0 10.4410  8.7079   4
  -4 -10   0 10.1692  7.8080   4
   4 -10   0 6.80641 8.09496   3
  -4 -10   0 8.51586 8.61669   3
   4 -10   0 6.50502 7.83925   1
   4  10   0 6.37368 8.87443   2
  -4  10   0 9.30384 9.20252   2
   4  10   0 -3.7891  6.7907   5
   6 -10   0 20.8356  9.6448   1
  -6 -10   0 42.2837 13.1294   3
   6 -10   0 57.9308 13.1908   4
   6 -10   0 38.1933 13.1234   3
  -6  10   0 38.5212 12.6518   2
   6  10   0 50.3524 13.2054   5
   6  10   0 28.9033 12.1890   2
   8 -10   0 170.650  22.841   3
   8 -10   0 226.169  21.650   1
  -8 -10   0 263.788  28.687   3
   8 -10   0 231.722  24.521   4
   8  10   0 200.264  23.713   5
  -8  10   0 240.328  26.589   2
   8  10   0 237.466  26.557   2
  10 -10   0 9.77705 8.78491   1
 -10 -10   0 -1.2542 10.7980   3
  10 -10   0  0.8726 10.0033   3
  10 -10   0 10.0205 10.2580   4
  10 -10   0 1.83050 8.04897   6
  10  10   0 -0.0925  8.9966   2
 -10  10   0 1.93470 8.52313   2
  10  10   0  3.4328 10.4189   5
  12 -10   0 47.2491 13.1351   1
  12 -10   0 41.4107 14.6839   4
  12 -10   0 35.4360 13.0151   6
 -12 -10   0 60.3207 18.5502   3
  12 -10   0 48.9213 16.4827   3
  12  10   0 38.9540 17.2637   5
  12  10   0 91.2215 19.4260   2
 -12  10   0 48.4379 15.8852   2
  14 -10   0 54.3760 17.0190   4
 -14 -10   0 64.1775 20.8549   3
  14 -10   0 30.6552 14.0793   6
  14 -10   0 30.6496 13.6077   1
 -14  10   0 50.6530 17.1742   3
  14  10   0 57.2187 19.9940   5
 -14  10   0 55.7176 16.0924   2
  14  10   0 46.7439 15.6841   2
 -16 -10   0 265.768  36.174   3
  16 -10   0 219.997  28.612   4
  16 -10   0 186.210  28.534   6
  16 -10   0 233.539  27.550   1
  16  10   0 271.408  33.391   5
  16  10   0 187.119  27.220   2
 -16  10   0 228.488  29.827   2
 -16  10   0 228.686  30.889   3
  18 -10   0 29.5462 17.7945   1
 -18 -10   0 66.5147 25.8510   3
  18 -10   0 62.3017 18.1137   6
  18 -10   0 44.4409 18.2770   4
 -18  10   0 10.9582 16.4273   3
  18  10   0 26.5817 14.7128   2
 -18  10   0 35.1067 17.6431   2
  18  10   0 17.8295 16.2766   5
  20 -10   0 85.0223 21.7206   1
  20 -10   0 58.3874 21.3377   6
  20 -10   0 40.3135 20.8199   4
 -20 -10   0 28.5456 25.8040   3
 -20  10   0 72.0102 23.5191   3
 -20  10   0 40.9263 20.4841   2
  20  10   0 47.2625 19.0796   5
 -22 -10   0  5.0129 24.8491   3
  22 -10   0 39.4426 20.1896   4
  22 -10   0  7.7765 15.7466   1
  22 -10   0 35.3377 20.4385   6
 -22  10   0 27.0448 23.1575   3
  22  10   0 31.8836 24.7905   5
   1 -11   0 30.9958 12.3780   3
   1 -11   0 62.7601 14.2144   1
   1 -11   0 63.2806 13.3894   4
  -1 -11   0 87.2248 16.0449   1
  -1 -11   0 60.3718 15.9276   3
  -1 -11   0 42.9935 11.9487   4
  -1  11   0 57.3345 16.3920   2
   1  11   0 60.9791 16.6215   2
  -3 -11   0 -4.3287  7.6452   3
   3 -11   0 -6.7479  8.0962   4
  -3 -11   0 3.56779 7.35509   1
   3 -11   0 4.16189 7.91473   3
   3 -11   0 2.55690 8.20092   1
   3  11   0 21.0903 12.2625   2
  -3  11   0 10.9079 10.2676   2
   3  11   0 6.40441 8.79285   5
   5 -11   0 52.6462 14.3520   1
  -5 -11   0 61.8083 16.5985   3
   5 -11   0 42.6874 14.5683   3
   5 -11   0 58.8300 15.2808   4
  -5  11   0 29.0124 12.8169   2
   5  11   0 58.8852 14.6978   5
   5  11   0 78.0180 18.0271   2
   7 -11   0 8.25607 8.90522   1
  -7 -11   0 10.7461  9.9980   3
   7 -11   0 5.74627 9.80048   4
   7 -11   0 24.7591 13.6686   3
   7  11   0 -1.0160 10.6029   2
  -7  11   0 15.4362 11.1940   2
   7  11   0 16.5313 10.6561   5
   9 -11   0 -4.4809 10.0978   3
   9 -11   0 -0.6787  8.5593   1
  -9 -11   0 -10.493   8.725   3
   9 -11   0  8.6992 10.4197   4
   9  11   0 -12.586  11.340   2
  -9  11   0 0.92580 9.41853   2
   9  11   0 13.6518 12.0939   5
  11 -11   0 21.6225 11.6591   6
 -11 -11   0 25.2779 16.0547   3
  11 -11   0 41.0188 13.9252   4
  11 -11   0 34.5316 12.7645   1
  11 -11   0 42.6405 17.3961   3
 -11  11   0 23.2657 13.2561   2
  11  11   0 26.6229 14.7163   2
  11  11   0 36.3024 14.0486   5
  13 -11   0 11.6480 10.8464   4
  13 -11   0  3.1946 10.4335   1
  13 -11   0  3.4376 11.6763   6
 -13 -11   0 14.2895 15.9078   3
  13  11   0 -3.9027 12.0895   2
 -13  11   0  9.5292 12.6451   2
 -13  11   0 19.0022 13.5127   3
  13  11   0 18.4246 15.3588   5
  15 -11   0 29.5961 14.7483   6
 -15 -11   0 65.2356 22.6038   3
  15 -11   0 38.6964 15.8479   1
  15 -11   0 21.3093 15.0149   4
 -15  11   0 29.5079 15.9349   3
  15  11   0 28.7500 16.9119   5
  15  11   0 20.7189 14.7048   2
 -15  11   0 66.2601 18.5076   2
 -17 -11   0 90.9472 29.4609   3
  17 -11   0 104.878  22.751   6
  17 -11   0 133.863  28.938   4
  17 -11   0 122.546  24.494   1
  17  11   0 103.887  27.229   5
 -17  11   0 153.401  28.845   3
  17  11   0 126.260  24.935   2
 -17  11   0 130.515  27.941   2
  19 -11   0 10.3204 16.8573   6
  19 -11   0 -1.3563 15.9578   4
 -19 -11   0 26.6806 24.4583   3
  19 -11   0 44.3056 19.8975   1
  19  11   0 15.6899 18.5496   5
 -19  11   0 -1.9532 17.1640   3
 -19  11   0 12.7576 18.5139   2
  19  11   0 15.9733 18.4730   2
  21 -11   0 53.7163 22.3389   6
 -21 -11   0 34.7853 27.7049   3
  21 -11   0 32.4159 19.9528   1
  21 -11   0  6.3485 17.7288   4
  21  11   0  5.8920 22.0227   5
 -21  11   0 -12.031  20.470   3
   0 -12   0 158.139  19.652   4
   0 -12   0 170.380  27.211   3
   0 -12   0 166.724  20.462   1
   0  12   0 151.539  27.856   2
   2 -12   0 45.4517 15.3862   3
   2 -12   0 45.0546 14.0085   4
  -2 -12   0 29.0177 12.7867   3
  -2 -12   0 50.9400 14.3602   1
   2 -12   0 53.2096 14.8769   1
  -2  12   0 58.5377 16.5359   2
   2  12   0 38.1702 15.4290   2
  -4 -12   0 48.6234 13.8214   1
  -4 -12   0 41.7914 15.1722   3
   4 -12   0 42.3804 13.8507   4
   4 -12   0 50.1535 15.4543   3
   4 -12   0 52.3362 15.1896   1
  -4  12   0 36.8385 14.9767   2
   4  12   0 55.8825 17.6688   2
  -6 -12   0 61.3456 17.3535   3
   6 -12   0 62.0563 16.0157   1
   6 -12   0 47.5352 17.6439   3
   6 -12   0 54.0890 15.7200   4
  -6  12   0 44.0067 16.0471   2
   6  12   0 33.3494 14.3383   5
   6  12   0 57.5829 18.0742   2
   8 -12   0 155.597  22.681   1
  -8 -12   0 134.109  24.602   3
   8 -12   0 101.900  23.200   3
   8 -12   0 130.328  23.220   4
   8  12   0 101.657  21.344   5
   8  12   0 105.361  22.606   2
  -8  12   0 99.3020 22.6480   2
  10 -12   0 62.8585 15.0478   6
 -10 -12   0 60.7777 18.3443   3
  10 -12   0 77.1740 19.1465   4
  10 -12   0 76.7119 22.1149   3
  10 -12   0 96.8768 18.7056   1
  10  12   0 48.4926 17.7424   5
  10  12   0 74.6035 20.3034   2
 -10  12   0 58.1753 18.9025   2
  12 -12   0 -4.3332 13.4170   3
 -12 -12   0  0.4863 17.1023   3
  12 -12   0 14.8367 13.3818   4
  12 -12   0  2.5061 10.9609   1
  12 -12   0 19.9106 11.9836   6
  12  12   0 33.3021 17.8728   5
  12  12   0 23.9119 15.6089   2
 -12  12   0  8.6107 12.9541   2
  14 -12   0 18.0815 14.9153   6
  14 -12   0  7.7825 12.8194   1
  14 -12   0 27.5138 16.1978   4
 -14 -12   0 36.2706 21.1437   3
  14  12   0 28.8562 19.3433   5
 -14  12   0 29.2649 17.5179   2
  14  12   0 30.5020 17.5044   2
 -14  12   0 41.2012 16.8252   3
  16 -12   0 13.7311 15.8027   1
  16 -12   0 17.0618 16.5818   4
 -16 -12   0 45.2821 23.1452   3
  16 -12   0 13.3706 15.7331   6
  16  12   0 70.0496 25.5444   5
  16  12   0 11.4205 16.4269   2
 -16  12   0 37.8627 18.0922   3
 -16  12   0  4.9540 13.8818   2
  18 -12   0 59.7673 21.2537   6
 -18 -12   0 -10.914  22.828   3
  18 -12   0 55.2426 20.9520   1
  18 -12   0 65.3835 23.4403   4
  18  12   0 84.4771 24.5523   2
 -18  12   0 79.9069 26.0798   3
  18  12   0 21.1944 21.0532   5
 -18  12   0 87.2138 25.4304   2
  20 -12   0 32.3684 21.7092   1
  20 -12   0 18.6275 21.0397   6
  20 -12   0 41.7724 21.6907   4
 -20 -12   0 58.0161 32.3693   3
  20  12   0 24.9617 24.1256   5
 -20  12   0 45.2284 22.9551   2
 -20  12   0 -1.6496 21.1878   3
   1 -13   0 200.336  24.112   1
  -1 -13   0 170.131  25.509   1
  -1 -13   0 167.296  28.812   3
   1 -13   0 153.869  27.347   3
  -1  13   0 145.734  26.935   2
   1  13   0 180.851  30.541   2
  -3 -13   0 10.3453 11.2550   1
   3 -13   0  8.5584 11.3951   4
  -3 -13   0 -7.7140  9.5927   3
   3 -13   0  0.2284 10.8351   1
   3 -13   0 14.8509 12.6982   3
   3  13   0  6.8697 12.9910   2
  -3  13   0  5.0771 11.6681   2
  -5 -13   0 183.674  30.065   3
  -5 -13   0 104.772  20.749   1
   5 -13   0 131.706  22.805   4
   5 -13   0 130.661  25.318   3
   5 -13   0 153.461  24.003   1
   5  13   0 121.759  25.667   2
  -5  13   0 178.034  25.483   2
   7 -13   0 172.524  26.885   4
   7 -13   0 165.978  28.287   3
  -7 -13   0 179.266  30.768   3
   7 -13   0 164.200  24.581   1
  -7  13   0 117.550  25.448   2
   7  13   0 115.166  25.492   2
  -9 -13   0 49.5926 17.8540   3
   9 -13   0 47.8844 16.0709   1
   9 -13   0 -0.0127 15.9953   3
   9 -13   0 36.8170 15.5506   4
  -9  13   0 39.4486 16.6382   2
   9  13   0 11.4685 15.0006   2
  11 -13   0 23.3783 14.7876   4
  11 -13   0 13.0835 16.5864   3
  11 -13   0  3.2719 11.3859   1
 -11 -13   0  2.5326 13.9933   3
  11 -13   0  7.2138 11.6130   6
 -11  13   0 25.9807 16.7582   2
  11  13   0 21.9709 16.1014   2
  11  13   0 -1.8922 15.2410   5
  13 -13   0 19.0629 16.6439   4
  13 -13   0 17.1487 15.5315   6
 -13 -13   0 49.3437 22.5570   3
  13 -13   0 34.1997 16.6683   1
  13  13   0 18.7462 16.1655   2
  13  13   0  9.6353 18.6588   5
 -13  13   0  7.4164 15.3907   2
 -15 -13   0 -11.625  20.573   3
  15 -13   0 20.2475 16.6491   4
  15 -13   0  4.9946 14.4943   1
  15 -13   0  0.4002 14.6248   6
  15  13   0 -10.874  17.750   5
 -15  13   0 12.5483 16.6123   3
  15  13   0 -1.2924 17.3516   2
 -15  13   0 -34.673  13.606   2
  17 -13   0  1.5807 17.6101   4
 -17 -13   0 58.7499 32.6212   3
  17 -13   0 14.0489 18.3211   6
  17 -13   0 -9.2611 15.5758   1
  17  13   0  7.4993 20.1587   2
 -17  13   0 -13.170  17.773   3
 -17  13   0 -9.3154 16.7621   2
  17  13   0 21.1962 21.4815   5
   0 -14   0 11.4274 12.6023   1
   0 -14   0 -2.6804 12.4544   3
   0  14   0 15.0402 16.8849   2
  -2 -14   0 51.5439 16.9339   1
   2 -14   0 54.7122 17.5427   1
   2 -14   0 41.4743 18.7218   3
  -2 -14   0 33.1505 16.7823   3
   2  14   0 37.5612 18.5121   2
  -2  14   0 63.2414 20.6408   2
   4 -14   0 38.0368 15.9182   1
  -4 -14   0 58.3297 19.1923   3
   4 -14   0 42.9026 18.0464   3
   4 -14   0 83.6435 20.0497   4
  -4 -14   0 69.7060 19.7307   1
  -4  14   0 45.5955 17.6313   2
   4  14   0 56.4152 22.4130   2
   6 -14   0 -5.1410 12.7216   4
   6 -14   0  1.9643 14.6738   3
   6 -14   0  3.2777 11.8660   1
  -6 -14   0  5.6349 11.8550   1
  -6 -14   0 28.7242 15.4280   3
   6  14   0 15.8627 16.9095   2
  -6  14   0 24.8340 18.3052   2
   8 -14   0 43.5080 14.2130   1
   8 -14   0 33.4868 19.3397   3
   8 -14   0 49.1230 18.0050   4
  -8 -14   0 20.6920 14.8127   3
  -8  14   0 59.0507 20.3981   2
   8  14   0 21.9971 18.6701   2
  10 -14   0 12.2006 18.9742   3
 -10 -14   0 23.4586 17.6314   3
  10 -14   0 16.0024 13.2368   1
  10 -14   0  8.5141 18.1760   4
  10 -14   0 15.4511 12.9798   6
 -10  14   0 18.2952 15.9046   2
  10  14   0 -0.1041 15.0847   2
 -12 -14   0 13.1605 20.3466   3
  12 -14   0  8.9517 13.2463   1
  12 -14   0  1.0900 13.9802   6
  12 -14   0  7.4755 18.9428   3
  12 -14   0  9.6521 16.8900   4
  12  14   0 22.4937 19.1421   2
 -12  14   0 -5.6527 15.8183   2
 -14 -14   0  4.1942 21.8888   3
  14 -14   0  7.5877 17.7127   4
  14 -14   0  3.4488 15.7286   1
  14 -14   0  8.7741 15.8439   6
  14  14   0 21.9611 21.4271   2
 -14  14   0 -3.0011 17.0257   3
  14  14   0 -5.3383 21.3415   5
 -14  14   0 -7.3189 16.5650   2
  16 -14   0 -17.206  17.139   6
 -16 -14   0 26.6705 28.3070   3
  16 -14   0 36.7080 21.2897   4
  16 -14   0 30.8017 20.9336   1
 -16  14   0  9.2596 19.0576   2
 -16  14   0 33.1280 22.2217   3
  16  14   0 26.2422 22.3120   5
  16  14   0 36.5987 24.9158   2
  -1 -15   0 -4.1074 14.5023   3
   1 -15   0  6.0355 14.4304   1
   1 -15   0 15.1363 15.5572   3
  -1 -15   0  5.7789 15.1319   1
   1  15   0  9.8007 16.4602   2
  -1  15   0 35.6754 19.7077   2
   3 -15   0 12.3717 14.6965   1
   3 -15   0  3.4490 15.1739   3
  -3 -15   0 -19.755  13.191   3
  -3 -15   0 20.7636 14.9467   1
   3  15   0 20.6856 16.9092   2
  -3  15   0 -6.6655 12.8184   2
   5 -15   0 29.6321 15.6776   1
   5 -15   0 -22.631  14.371   3
  -5 -15   0 17.9487 15.9140   1
  -5 -15   0 10.9402 16.3301   3
   5  15   0  8.2486 17.2497   2
  -5  15   0  3.9941 14.8997   2
   7 -15   0 79.5291 23.7952   4
  -7 -15   0 70.4479 22.6626   3
  -7 -15   0 61.1438 20.5131   1
   7 -15   0 71.2098 24.8935   3
   7 -15   0 74.1844 18.6867   1
   7  15   0 68.0911 25.2666   2
  -7  15   0 95.6752 24.8372   2
   9 -15   0 30.2045 16.0297   1
  -9 -15   0 58.6534 19.9634   1
  -9 -15   0 55.4574 20.7493   3
   9 -15   0 76.3065 26.0128   3
   9 -15   0 70.4548 20.9446   4
  -9  15   0 59.6042 22.6921   2
   9  15   0 88.0960 27.3811   2
  11 -15   0 -11.951  16.810   4
 -11 -15   0 26.9929 20.6797   3
  11 -15   0 37.1300 18.7850   1
  11 -15   0 21.0487 22.4334   3
  11 -15   0  8.2872 17.0150   6
  11  15   0 52.2288 25.4784   2
 -11  15   0 19.8977 18.9462   2
  13 -15   0  4.7357 20.1469   4
  13 -15   0 28.9567 18.5721   1
 -13 -15   0 15.2275 27.4403   3
  13 -15   0  8.4772 18.9604   6
 -13  15   0 -0.3609 20.0374   2
  13  15   0  0.2153 21.6134   2
   0 -16   0 12.5291 16.8950   3
   0 -16   0  9.6054 15.4837   1
   0  16   0 -5.6848 18.4150   2
  -2 -16   0 70.1171 20.7276   1
   2 -16   0 76.5021 24.8306   3
   2 -16   0 51.2308 20.3894   1
  -2 -16   0 98.3116 25.5537   3
   2  16   0 56.9261 23.8763   2
  -2  16   0 29.9069 20.5008   2
   4 -16   0 46.5719 19.3580   1
  -4 -16   0  1.6763 18.2454   3
  -4 -16   0 24.7656 19.4952   1
   4 -16   0 26.6384 19.2714   3
  -4  16   0  9.2939 19.3582   2
   4  16   0 35.8503 21.4943   2
  -6 -16   0  5.7012 16.9963   1
  -6 -16   0 30.6660 19.3355   3
   6 -16   0  0.7613 14.2632   1
   6 -16   0 66.3790 22.9283   3
   6  16   0 20.8223 23.1470   2
  -6  16   0 -14.751  17.165   2
  -8 -16   0  1.9993 16.3952   1
  -8 -16   0 28.2138 19.8741   3
   8 -16   0  3.7447 22.3363   3
   8  16   0 -0.7930 20.4174   2
  -8  16   0 -21.573  16.465   2
  28   0  -1 -6.1392 18.3627   5
 -28   0   1 -22.956  17.684   3
  26   0  -1 -14.252  13.966   5
 -26   0   1  1.2395 16.3135   3
 -24   0   1 -18.474  12.538   3
  24   0  -1  4.7632 15.0317   5
 -22   0   1 11.7506 12.7811   3
  22   0  -1  1.2772 10.4216   5
  22   0  -1 35.4109 12.2803   4
 -22   0   1 11.5419 12.9613   2
  20   0  -1 -12.166   7.856   5
 -20   0   1  0.1507 10.3198   3
  20   0  -1 -5.5510  8.4748   4
 -20   0   1 -8.6182  7.6922   2
  18   0  -1 0.73513 8.23128   1
  18   0  -1 4.55710 8.39095   4
 -18   0   1 12.3763  9.9611   3
  18   0  -1 6.67638 8.81286   5
 -18   0   1 -6.3685  7.4721   2
  18   0  -1 -7.7760  7.7864   6
 -16   0   1 7.62750 7.29871   2
  16   0  -1 17.8828  7.3977   4
 -16   0   1 5.83734 7.35088   3
  16   0  -1 0.08665 6.61610   1
  16   0  -1 18.4822  8.3851   6
  16   0  -1 19.6446  9.1765   5
  14   0  -1 -3.9811  5.0001   6
  14   0  -1 3.59950 5.31463   4
  14   0  -1 -0.9587  5.9225   1
  14   0  -1 -8.3451  4.5830   5
 -14   0   1 -10.982   4.385   2
 -14   0   1 8.55800 6.90225   3
 -12   0   1 -1.0789  4.6595   2
  12   0  -1 6.90576 5.46727   5
  12   0  -1 6.89886 5.13129   6
  12   0  -1 1.46871 4.32224   1
 -12   0   1 8.53110 5.97622   3
  12   0  -1 6.99222 4.87158   4
  10   0  -1 -2.3451  3.7240   5
  10   0  -1 -2.7812  2.9971   4
  10   0  -1 -1.2474  3.0252   1
 -10   0   1 8.32124 5.44893   3
 -10   0   1 -5.3973  4.5466   2
  10   0  -1 1.80939 3.88226   6
  -8   0   1 -0.4786  3.0438   2
   8   0  -1 -3.3783  3.1882   5
   8   0  -1 1.49573 2.86558   4
   8   0  -1 2.21923 3.24223   6
   8   0  -1 0.80739 2.61609   1
  -8   0   1 -1.9350  2.8881   3
  -6   0   1 3.45575 2.63592   1
  -6   0   1 3.50221 3.57478   2
   6   0  -1 11.9480  3.8437   6
   6   0  -1 3.53635 2.76848   1
  -6   0   1 5.61233 3.35313   3
   6   0  -1 3.68405 2.87958   4
   6   0  -1 -0.6522  3.0700   5
  -4   0   1 3.16566 2.20162   3
  -4   0   1 1.52437 1.74388   1
   4   0  -1 5.80480 2.74082   6
  -4   0   1 2.44584 2.17898   6
  -4   0   1 3.84088 2.50527   1
   4   0  -1 4.61751 2.37441   4
   4   0  -1 3.13569 2.14917   1
  -4   0   1 8.27480 3.25799   2
   4   0  -1 5.34992 2.88402   5
  -2   0   1 5.35725 1.40165   3
  -2   0   1 3.41588 1.57621   1
   2   0  -1 3.84159 1.46640   1
   2   0  -1 8.82575 1.86302   4
  -2   0   1 5.73273 1.64769   6
   2   0  -1 7.01268 1.95199   5
  -2   0   1 8.83179 2.52605   2
   2   0  -1 5.84007 1.96545   5
   2   0  -1 8.94803 1.83069   6
  -2   0   1 2.21992 1.23804   1
   2   0  -1 7.49548 1.82048   1
   0   0   1 0.67992 1.18474   5
   0   0  -1 -0.6858  0.6818   3
   0   0  -1 1.94804 1.17919   4
   0   0   1 2.41550 0.84339   6
   0   0  -1 4.73690 1.43343   5
   0   0   1 4.03160 1.00564   1
   0   0   1 0.62103 0.84206   3
   0   0   1 6.04146 1.05947   1
   0   0  -1 4.02756 0.98164   1
   0   0  -1 0.22424 0.67087   1
   0   0  -1 0.88349 1.09966   4
   0   0  -1 0.19366 0.89567   2
  -2   0  -1 23.7374  3.5428   3
   2   0   1 17.8099  2.7754   6
   2   0   1 14.4550  2.6906   1
   2   0   1 18.0966  3.2850   5
   4   0   1 -2.4267  1.5767   2
   4   0   1 5.80165 2.33283   4
  -4   0  -1 1.33886 1.63008   2
   4   0   1 1.14415 2.43559   5
  -4   0  -1 6.01648 2.71223   3
   4   0   1 4.33353 2.02079   6
   4   0   1 6.00311 2.35389   1
   6   0   1 0.50821 2.18454   1
  -6   0  -1 0.55460 2.10859   2
  -6   0  -1 2.83490 3.45532   3
   6   0   1 4.51563 3.41443   5
   6   0   1 2.48583 2.88981   4
   6   0   1 7.22601 2.92809   6
   8   0   1 -9.5073  2.0497   4
  -8   0  -1 3.48900 3.26227   2
  -8   0  -1 -2.2353  3.1726   3
   8   0   1 1.39656 3.22305   1
   8   0   1 1.23455 3.55962   5
   8   0   1 -1.3319  2.8174   6
 -10   0  -1 -6.4480  3.2388   2
  10   0   1 -7.5185  2.6108   4
 -10   0  -1 -3.9511  4.1492   3
  10   0   1 -2.1757  3.6066   6
  10   0   1 -0.3478  4.6506   5
  10   0   1 1.05850 3.56085   1
 -12   0  -1 4.19556 5.88527   3
  12   0   1 3.53153 6.23006   5
  12   0   1 6.33855 6.60455   4
  12   0   1 0.89510 4.08994   1
 -12   0  -1 -2.4374  4.1488   2
  12   0   1 -1.9959  4.1106   6
 -14   0  -1 0.70586 4.96534   2
 -14   0  -1 1.98015 6.60560   3
  14   0   1 9.78995 6.03080   4
  14   0   1 -3.6299  5.3684   6
  14   0   1 0.88826 5.07221   1
  14   0   1 2.11279 6.40544   5
  16   0   1 -4.2623  6.6476   5
 -16   0  -1 12.3730  6.4326   2
 -16   0  -1 -2.5401  7.1581   3
  16   0   1 5.52058 7.04771   1
  16   0   1 -4.1280  5.9271   4
  16   0   1 0.26609 6.31247   6
 -18   0  -1 -1.1989  8.5775   3
  18   0   1 16.1452  9.0936   1
 -18   0  -1 13.4326  7.9125   2
  18   0   1 -9.3353  7.1681   4
  18   0   1 -1.4253  8.2591   6
  18   0   1 1.66995 8.71305   5
  20   0   1 -2.2826  9.0145   4
 -20   0  -1 -13.241   9.232   3
  20   0   1  4.1037 11.6789   6
  20   0   1 -6.3004  8.8150   5
  20   0   1 10.4238  9.0518   1
  22   0   1 -10.588  10.451   5
  22   0   1 -9.3858 10.6356   4
 -22   0  -1 -21.786   9.659   3
 -24   0  -1 20.9053 15.5877   3
  24   0   1  0.3571 14.3708   4
  24   0   1 -1.3820 11.8658   5
 -26   0  -1 -14.404  14.466   3
  26   0   1 -0.3762 15.8688   5
  28   0   1  1.9906 18.5484   5
 -28   0  -1 11.6631 21.9760   3
 -29  -1   1 20.2241 23.7859   3
 -29   1   1  0.2519 22.5168   3
  29   1  -1 -15.195  19.277   5
  27  -1  -1 19.9631 17.6170   5
 -27  -1   1 -12.947  16.250   3
 -27   1   1 -8.4896 18.2951   3
  27   1  -1  3.2062 16.7589   5
 -25  -1   1 14.3278 15.2390   3
  25  -1  -1 11.6762 13.7123   4
  25  -1  -1 -2.1959 13.6171   5
  25   1  -1 43.3955 18.0343   5
 -25   1   1 41.7579 18.3467   3
 -23  -1   1  9.7246 13.0214   3
  23  -1  -1 22.0381 14.3228   5
  23  -1  -1 23.3680 12.7653   4
  23   1  -1  9.6759 13.9582   5
 -23   1   1 26.5737 16.5671   3
  21  -1  -1 44.2100 15.2252   4
 -21  -1   1 36.8643 13.5713   2
  21  -1  -1 43.2072 14.6218   5
 -21  -1   1 38.2831 15.8386   3
 -21   1   1 46.2448 15.2156   2
  21   1  -1 36.5277 15.0843   5
  21   1  -1 41.0313 13.3322   4
 -21   1   1 39.2815 14.8624   3
  19  -1  -1 -10.355   8.062   5
  19  -1  -1 -2.4033  8.5560   6
 -19  -1   1 20.7623 12.0676   3
 -19  -1   1 4.89485 8.54844   2
  19  -1  -1 15.6501 10.8547   1
  19  -1  -1 -6.7762  9.5254   4
  19   1  -1 -3.3891  7.5180   5
 -19   1   1  4.4311 10.5799   2
  19   1  -1 7.57362 8.20574   4
 -19   1   1 3.66163 9.39791   3
  17  -1  -1 277.870  24.516   4
  17  -1  -1 300.197  25.214   6
  17  -1  -1 313.718  26.123   5
 -17  -1   1 346.813  25.991   2
 -17  -1   1 237.346  25.097   3
  17  -1  -1 294.679  25.267   1
  17   1  -1 333.901  23.404   4
  17   1  -1 284.746  26.775   5
  17   1  -1 269.189  23.976   6
 -17   1   1 261.344  25.320   3
  17   1  -1 249.302  23.741   1
 -17   1   1 293.596  25.421   2
  15  -1  -1 164.700  17.789   6
 -15  -1   1 210.023  20.918   3
  15  -1  -1 176.838  17.941   1
  15  -1  -1 190.728  18.259   4
  15  -1  -1 225.721  19.748   5
 -15  -1   1 207.954  18.694   2
 -15   1   1 163.908  19.189   3
 -15   1   1 177.435  19.045   2
  15   1  -1 185.194  16.683   4
  15   1  -1 185.429  19.975   5
  15   1  -1 188.634  17.915   6
  15   1  -1 176.263  18.017   1
  13  -1  -1 18.0257  7.2477   6
  13  -1  -1 24.0305  7.7788   5
 -13  -1   1 32.3920  9.6801   3
  13  -1  -1 16.2326  6.6552   4
  13  -1  -1 25.7992  7.9091   1
 -13  -1   1 20.5519  7.1102   2
  13   1  -1 30.2175  8.0573   1
  13   1  -1 24.7586  8.5282   5
  13   1  -1 23.7199  7.4154   6
 -13   1   1 14.1104  7.7476   2
  13   1  -1 24.3859  6.7106   4
 -13   1   1 22.0211  8.0631   3
  11  -1  -1 2.75519 4.64517   6
  11  -1  -1 6.74018 4.88784   5
  11  -1  -1 -2.8117  3.7519   4
 -11  -1   1 8.36177 6.34440   3
  11  -1  -1 2.18202 4.29019   1
 -11  -1   1 4.97433 4.00136   2
 -11   1   1 12.3823  6.0612   2
  11   1  -1 8.34761 4.51559   4
  11   1  -1 0.87090 3.90663   1
  11   1  -1 -1.1068  4.0126   6
  11   1  -1 3.40618 4.34587   5
 -11   1   1 5.99461 5.53025   3
   9  -1  -1 5.90840 4.43263   5
  -9  -1   1 4.95722 3.90537   2
   9  -1  -1 6.60644 4.05766   4
  -9  -1   1 6.22278 4.87487   3
   9  -1  -1 3.10330 3.57235   1
   9  -1  -1 6.47747 4.06675   6
   9   1  -1 6.11304 3.72209   6
  -9   1   1 9.69210 4.44327   2
   9   1  -1 5.22089 4.26226   5
  -9   1   1 5.88864 4.21234   3
   9   1  -1 5.53329 3.01728   4
  -9   1   1 3.77115 3.66352   1
   9   1  -1 1.49145 3.51233   1
  -7  -1   1 695.848  34.815   2
   7  -1  -1 691.221  33.699   4
  -7  -1   1 687.696  34.468   3
   7  -1  -1 658.791  32.305   1
   7  -1  -1 667.959  33.549   5
   7  -1  -1 733.619  33.116   6
  -7   1   1 748.237  32.995   1
   7   1  -1 710.748  32.424   6
   7   1  -1 671.438  31.158   4
   7   1  -1 706.499  32.286   1
   7   1  -1 655.427  35.269   5
  -7   1   1 622.250  32.424   3
  -7   1   1 696.258  35.422   2
  -5  -1   1 1618.22   71.05   2
   5  -1  -1 1601.77   65.37   6
  -5  -1   1 1637.86   68.51   3
  -5  -1   1 1674.61   64.85   6
   5  -1  -1 1643.06   68.50   5
   5  -1  -1 1652.98   68.56   4
   5  -1  -1 1664.52   65.19   1
  -5  -1   1 1632.86   64.17   1
   5   1  -1 1589.63   70.47   5
   5   1  -1 1608.14   64.58   1
  -5   1   1 1556.51   67.45   3
  -5   1   1 1572.98   71.08   2
  -5   1   1 1627.76   64.40   1
   5   1  -1 1647.98   64.99   6
   5   1  -1 1635.58   65.47   4
   3  -1  -1 2012.46   77.42   6
  -3  -1   1 1982.79   75.19   1
   3  -1  -1 2096.07   81.38   5
  -3  -1   1 1915.18   77.27   4
  -3  -1   1 2023.96   81.08   3
  -3  -1   1 1954.56   84.10   2
   3  -1  -1 1945.11   80.78   4
   3  -1  -1 2069.53   77.05   1
  -3  -1   1 1980.83   75.68   6
  -3   1   1 1827.22   75.97   1
   3   1  -1 1897.83   82.82   5
  -3   1   1 2056.92   84.54   2
   3   1  -1 1947.52   78.48   4
   3   1  -1 2042.64   76.11   1
  -3   1   1 2021.79   75.83   1
   3   1  -1 2025.20   76.58   6
  -3   1   1 2055.51   80.15   3
   1  -1  -1 24.6453  2.8243   1
  -1  -1   1 30.7279  3.4532   2
  -1  -1   1 34.8026  2.6177   4
   1  -1  -1 35.0561  3.3324   4
  -1  -1   1 30.9263  3.2425   3
   1  -1  -1 27.7946  2.5711   3
  -1  -1   1 32.8876  2.1933   1
  -1  -1   1 32.9335  2.1933   6
   1   1  -1 32.5574  3.0031   5
  -1   1   1 26.5809  2.8177   1
   1   1  -1 29.8980  1.9457   1
   1   1  -1 36.9679  3.4656   5
   1   1  -1 31.4969  3.1662   3
   1   1  -1 34.2442  2.4978   4
  -1   1   1 41.2157  3.9032   2
   1   1  -1 29.5610  1.9840   6
  -1   1   1 30.1859  2.8352   5
  -1   1   1 29.5304  3.0912   1
   1  -1   1 10.1783  2.4086   3
  -1  -1  -1 -0.0286  1.1004   1
  -1  -1  -1 -0.4455  1.1475   6
   1  -1   1 5.85867 1.90725   4
   1  -1   1 4.99151 1.09259   1
   1  -1   1 1.90218 1.33508   5
   1  -1   1 6.90131 1.29468   6
   1  -1   1 2.49918 0.94689   1
  -1  -1  -1 6.95776 1.97721   3
  -1  -1  -1 6.11270 1.62455   2
  -1  -1  -1 6.48183 1.91636   4
  -1   1  -1 8.71464 1.64606   5
   1   1   1 5.69317 1.65854   1
   1   1   1 6.86595 1.85117   6
   1   1   1 3.47387 1.54364   4
   1   1   1 7.73404 2.04334   5
  -1   1  -1 4.74738 1.54113   2
  -1   1  -1 7.04371 1.73876   2
   1   1   1 7.06693 1.73676   2
   3  -1   1 314.378  16.661   4
   3  -1   1 320.375  15.872   2
  -3  -1  -1 298.176  16.525   3
   3  -1   1 325.471  15.151   1
   3  -1   1 312.602  15.563   5
  -3  -1  -1 296.436  14.685   2
   3  -1   1 335.106  15.162   1
   3  -1   1 333.221  15.245   6
  -3   1  -1 311.682  15.124   2
   3   1   1 326.554  17.260   5
  -3   1  -1 326.356  16.770   3
   3   1   1 328.396  15.448   2
   3   1   1 328.429  15.855   6
   3   1   1 323.659  15.717   1
   3   1   1 330.077  15.394   4
  -5  -1  -1 627.225  32.037   3
   5  -1   1 679.661  29.148   6
   5  -1   1 649.370  28.818   1
   5  -1   1 625.601  28.842   1
  -5  -1  -1 637.676  29.196   2
   5  -1   1 659.907  30.950   4
   5  -1   1 661.712  30.051   5
  -5   1  -1 655.671  31.960   3
   5   1   1 605.842  31.618   5
   5   1   1 647.511  29.411   6
   5   1   1 678.764  29.519   1
   5   1   1 602.863  28.732   4
   7  -1   1 212.050  14.134   6
   7  -1   1 199.003  13.891   1
   7  -1   1 216.951  13.990   1
   7  -1   1 194.577  14.547   4
  -7  -1  -1 207.413  13.092   2
  -7  -1  -1 234.601  16.764   3
   7  -1   1 215.202  14.294   5
   7   1   1 218.244  13.151   4
   7   1   1 181.731  15.091   5
   7   1   1 220.264  14.407   1
  -7   1  -1 218.996  16.057   3
   7   1   1 221.321  14.379   6
   9  -1   1 17.3705  5.2713   6
   9  -1   1 11.5576  5.3757   5
   9  -1   1 11.7968  4.4203   1
   9  -1   1 3.58877 4.59056   4
  -9  -1  -1 12.7758  4.3443   2
  -9  -1  -1 7.39130 5.34073   3
   9   1   1 19.3544  6.4706   5
   9   1   1 14.9889  4.4945   4
   9   1   1 6.05307 3.82151   6
  -9   1  -1 2.35940 3.60819   2
   9   1   1 11.0719  4.7264   1
  -9   1  -1 9.49648 5.07915   3
  11  -1   1 67.6040 10.8794   1
  11  -1   1 72.6885 10.0510   4
  11  -1   1 61.9189 10.8418   6
 -11  -1  -1 59.2509  8.4318   2
 -11  -1  -1 83.6731 13.5639   3
  11  -1   1 67.2046 10.8704   5
  11   1   1 60.7247 11.4275   5
 -11   1  -1 62.3766 11.9343   3
 -11   1  -1 74.5233  9.8378   2
  11   1   1 61.7761  9.3532   4
  11   1   1 58.0450 10.0582   1
  11   1   1 61.6867 10.4192   6
 -13  -1  -1 48.1004  8.7259   2
  13  -1   1 46.3459  9.8726   6
  13  -1   1 67.8054 12.4407   5
 -13  -1  -1 50.5076 12.2372   3
  13  -1   1 44.4178  9.8576   4
  13  -1   1 35.0069  8.6617   1
  13   1   1 40.2377  8.3890   4
  13   1   1 57.7213 12.5425   5
 -13   1  -1 48.5155 11.4767   3
  13   1   1 58.2861 11.3518   1
  13   1   1 58.2492 11.2192   6
 -13   1  -1 62.0476 10.7691   2
  15  -1   1 245.242  21.062   6
  15  -1   1 234.687  20.511   1
 -15  -1  -1 204.163  17.424   2
 -15  -1  -1 221.905  22.478   3
  15  -1   1 204.601  19.638   4
  15  -1   1 246.641  21.557   5
  15   1   1 188.489  20.899   5
  15   1   1 228.380  20.854   1
 -15   1  -1 220.839  22.300   3
  15   1   1 227.030  19.092   4
 -15   1  -1 196.869  18.533   2
  15   1   1 229.260  20.709   6
  17  -1   1 41.9541 11.2191   1
 -17  -1  -1 36.7347 10.0503   2
 -17  -1  -1 40.8379 13.2061   3
  17  -1   1 46.6243 12.0602   6
  17  -1   1 28.7887 10.6094   5
  17  -1   1 48.7016 12.2169   4
  17   1   1 52.7070 11.8509   4
 -17   1  -1 35.5158 13.7557   3
  17   1   1 26.9191 10.5841   5
 -17   1  -1 21.7765 10.1631   2
  17   1   1 41.0705 11.4020   6
  17   1   1 41.3324 10.7841   1
  19  -1   1 42.7161 14.2224   6
  19  -1   1 27.8873 12.2401   5
  19  -1   1 39.5557 13.4494   4
  19  -1   1 43.6255 12.1010   1
 -19  -1  -1 58.7992 16.4684   3
 -19  -1  -1 47.6288 12.1531   2
  19   1   1 25.8998 11.3753   4
 -19   1  -1 16.6408 12.5431   3
  19   1   1 36.3543 12.2585   6
 -19   1  -1 31.9897 11.7045   2
  19   1   1 47.2624 13.8449   5
  19   1   1 33.8282 11.5905   1
  21  -1   1 208.622  24.504   1
  21  -1   1 190.996  25.331   5
  21  -1   1 177.607  23.592   4
  21  -1   1 242.536  26.584   6
 -21  -1  -1 225.117  28.193   3
  21   1   1 231.700  26.990   5
  21   1   1 195.679  22.982   4
 -21   1  -1 229.306  28.162   3
 -23  -1  -1 64.9957 20.4584   3
  23  -1   1 59.6542 16.6181   4
  23  -1   1 94.4968 21.8856   5
 -23   1  -1 57.9277 19.6809   3
  23   1   1 63.9125 19.0478   5
 -25  -1  -1 44.4924 20.0706   3
  25  -1   1 47.1408 18.8425   5
  25  -1   1 41.0209 18.2594   4
 -25   1  -1 39.8071 21.1931   3
  25   1   1 56.0989 21.8550   5
 -27  -1  -1 -23.846  17.198   3
 -27   1  -1 18.1122 20.3563   3
  27   1   1  9.6783 20.7629   5
 -29  -1  -1  3.0513 24.5661   3
 -29   1  -1 -20.096  21.742   3
  29   1   1 -15.650  22.070   5
 -28  -2   1 -30.325  18.296   3
 -28   2   1 17.7505 21.4878   3
  28   2  -1 -17.291  15.703   5
 -26  -2   1 103.892  26.593   3
  26  -2  -1 44.5410 19.3830   4
 -26   2   1 70.7208 24.2853   3
  26   2  -1 68.7530 21.4196   5
  24  -2  -1 38.2480 16.3000   4
  24  -2  -1 -23.147  12.008   5
 -24  -2   1  8.8132 15.5314   3
  24   2  -1  2.8700 13.8646   5
 -24   2   1 -2.2435 13.5888   3
  22  -2  -1  6.7515 13.2420   4
 -22  -2   1 16.1490 12.4513   3
 -22  -2   1 -8.5477  9.1984   2
  22  -2  -1 -10.796  10.465   5
 -22   2   1 -0.0826 12.0934   3
 -22   2   1  7.4431 14.4973   2
  22   2  -1  5.4688 11.0120   5
  20  -2  -1 1.02734 8.91957   5
  20  -2  -1  8.5086 10.7414   6
  20  -2  -1 -6.5078  8.2935   1
 -20  -2   1 -2.6954 10.4896   3
 -20  -2   1 10.4250  9.8296   2
  20  -2  -1  3.1412 10.9213   4
 -20   2   1 -0.6295 10.4967   3
  20   2  -1 -3.8603  9.4442   5
 -20   2   1  6.7223 12.6873   2
  18  -2  -1 112.733  18.540   5
  18  -2  -1 105.058  18.039   6
 -18  -2   1 165.438  19.236   2
 -18  -2   1 128.912  21.084   3
  18  -2  -1 156.179  18.480   1
  18  -2  -1 136.311  20.667   4
 -18   2   1 120.015  20.697   2
 -18   2   1 148.518  22.632   3
  18   2  -1 158.132  21.309   5
  18   2  -1 143.376  15.573   4
 -16  -2   1 20.4783  9.5854   3
  16  -2  -1 7.93311 8.37635   4
 -16  -2   1 16.8517  7.7196   2
  16  -2  -1 4.29175 7.84688   6
  16  -2  -1 21.6898  8.5572   1
  16  -2  -1 18.2205  8.4408   5
  16   2  -1 16.2244  9.6667   5
  16   2  -1 16.0383  6.9349   4
  16   2  -1 31.6813 10.3719   6
 -16   2   1 30.3523 11.9218   2
  16   2  -1 14.5844  7.9353   1
 -16   2   1 5.48892 8.49591   3
 -14  -2   1 235.387  19.794   2
  14  -2  -1 222.473  20.163   6
 -14  -2   1 246.415  22.405   3
  14  -2  -1 218.846  19.658   1
  14  -2  -1 265.651  20.297   5
  14  -2  -1 171.885  18.675   4
  14   2  -1 236.545  17.216   4
  14   2  -1 271.708  21.352   1
  14   2  -1 228.596  20.182   6
 -14   2   1 190.628  19.056   3
  14   2  -1 288.023  24.456   5
 -14   2   1 182.099  18.498   2
 -12  -2   1 104.125  12.743   2
  12  -2  -1 113.055  13.395   6
  12  -2  -1 138.735  13.655   5
  12  -2  -1 99.7452 13.0646   4
  12  -2  -1 123.907  13.268   1
 -12  -2   1 143.269  16.138   3
  12   2  -1 115.416  10.752   4
 -12   2   1 155.266  14.700   1
  12   2  -1 103.471  12.928   6
  12   2  -1 109.873  14.797   5
  12   2  -1 113.604  12.897   1
 -12   2   1 129.248  13.882   2
 -12   2   1 101.055  12.947   3
  10  -2  -1 1202.17   55.29   6
 -10  -2   1 1223.81   59.05   2
 -10  -2   1 1216.34   58.98   3
  10  -2  -1 1078.23   54.08   1
  10  -2  -1 1215.57   57.90   4
  10  -2  -1 1216.57   55.96   5
 -10   2   1 1180.45   57.33   3
 -10   2   1 1155.44   54.38   1
  10   2  -1 1189.21   54.47   6
  10   2  -1 1226.58   54.73   1
  10   2  -1 1217.08   52.02   4
 -10   2   1 1225.90   59.47   2
  10   2  -1 1232.56   60.57   5
  -8  -2   1 0.12501 3.86083   3
   8  -2  -1 7.96900 3.98795   6
   8  -2  -1 9.62008 4.04737   5
   8  -2  -1 5.82091 3.95385   1
   8  -2  -1 10.1831  4.9885   4
  -8  -2   1 0.14013 2.91682   2
  -8   2   1 6.80112 3.99273   2
   8   2  -1 2.60025 3.35018   1
   8   2  -1 0.17859 3.35667   6
  -8   2   1 2.93383 3.49646   1
  -8   2   1 5.00188 3.60626   3
   8   2  -1 5.58963 2.64100   4
   8   2  -1 12.5627  5.0805   5
  -6  -2   1 204.833  14.036   1
   6  -2  -1 220.737  13.323   5
   6  -2  -1 255.495  15.318   6
   6  -2  -1 222.811  15.758   4
   6  -2  -1 226.716  14.793   1
  -6  -2   1 194.414  13.544   6
  -6  -2   1 240.638  16.314   3
  -6  -2   1 234.357  15.528   2
   6   2  -1 226.364  14.036   1
   6   2  -1 214.507  16.348   5
  -6   2   1 216.205  14.287   3
  -6   2   1 234.299  14.192   1
   6   2  -1 224.609  13.863   6
   6   2  -1 236.346  11.423   4
  -6   2   1 232.133  15.853   2
   4  -2  -1 402.147  21.624   4
   4  -2  -1 422.187  18.762   5
  -4  -2   1 382.255  20.811   3
   4  -2  -1 370.820  19.600   1
  -4  -2   1 367.625  21.016   2
  -4  -2   1 367.837  18.447   1
   4  -2  -1 415.941  20.478   3
   4  -2  -1 392.263  20.125   1
  -4  -2   1 405.354  18.706   6
  -4   2   1 397.973  21.512   2
  -4   2   1 383.312  19.012   1
   4   2  -1 415.189  19.220   6
   4   2  -1 406.648  22.323   5
   4   2  -1 380.518  18.711   1
  -2  -2   1 15.2247  4.1991   3
  -2  -2   1 17.6189  3.0023   1
   2  -2  -1 22.8948  4.0184   1
   2  -2  -1 22.1695  4.5270   4
   2  -2  -1 25.8139  4.3955   1
  -2  -2   1 30.6337  5.0764   2
  -2  -2   1 20.8524  3.0829   6
   2  -2  -1 16.7313  3.3949   3
   2   2  -1 18.5768  2.8745   6
  -2   2   1 22.0947  3.8859   1
   2   2  -1 23.2149  2.1967   4
   2   2  -1 23.9217  2.7222   1
   2   2  -1 21.3457  4.2301   5
  -2   2   1 29.9154  5.2292   2
   0  -2  -1 67.1603  5.4989   4
   0  -2   1 64.7988  5.2417   4
   0  -2  -1 71.8895  5.7207   1
   0  -2   1 88.0352  6.8971   3
   0  -2   1 78.4227  4.6158   1
   0   2   1 72.8167  5.3697   5
   0   2  -1 73.0612  5.1855   5
   0   2  -1 73.2680  6.4932   2
   0   2   1 67.4235  6.3041   2
   0   2   1 76.6853  5.7608   1
   0   2  -1 68.2695  4.8023   5
  -2  -2  -1 1177.95   46.51   4
   2  -2   1 1134.15   50.29   3
  -2  -2  -1 1166.07   46.25   1
  -2  -2  -1 1098.62   49.92   3
  -2  -2  -1 1133.65   46.33   6
   2  -2   1 1181.56   48.96   4
   2  -2   1 1227.32   45.17   1
   2  -2   1 1189.93   44.70   1
   2  -2   1 1045.17   46.94   5
   2   2   1 1181.95   46.43   1
   2   2   1 1139.65   46.59   6
  -2   2  -1 1158.64   50.59   2
  -2   2  -1 1183.59   44.22   1
  -2   2  -1 1075.13   46.43   5
   2   2   1 1150.11   49.70   5
   2   2   1 1126.72   50.58   2
   4  -2   1 176.569  12.373   4
  -4  -2  -1 172.466  11.095   2
   4  -2   1 169.636  10.371   1
   4  -2   1 161.345   9.437   5
   4  -2   1 171.326  10.606   1
  -4  -2  -1 171.776  12.837   3
   4  -2   1 185.380  10.697   6
   4   2   1 172.444  12.535   5
  -4   2  -1 174.264  10.403   1
   4   2   1 171.318   9.787   4
  -4   2  -1 169.875  12.781   3
   4   2   1 184.884  11.390   1
  -4   2  -1 183.625  11.715   2
   4   2   1 161.063  11.016   6
   6  -2   1 613.655  28.015   1
  -6  -2  -1 596.566  32.557   3
   6  -2   1 601.185  27.879   5
   6  -2   1 595.285  28.292   1
   6  -2   1 502.767  29.691   4
  -6  -2  -1 620.723  30.225   2
   6  -2   1 613.759  28.525   6
   6   2   1 597.598  28.692   1
   6   2   1 612.215  29.077   6
  -6   2  -1 587.822  30.561   2
  -6   2  -1 641.983  28.790   1
   6   2   1 604.084  26.936   4
   6   2   1 573.031  31.500   5
  -6   2  -1 625.957  32.605   3
  -8  -2  -1 93.8022 11.6752   3
  -8  -2  -1 80.0339  8.2032   2
   8  -2   1 86.9786  9.1037   1
   8  -2   1 82.8696  9.0760   5
   8  -2   1 92.4545 10.4092   4
   8  -2   1 73.1546  8.3539   1
   8  -2   1 69.0214  8.6769   6
  -8   2  -1 72.9988  8.5019   2
   8   2   1 60.2892  6.7314   4
   8   2   1 74.0858  8.8561   1
   8   2   1 59.7162  6.7168   4
  -8   2  -1 81.9285 10.0722   3
   8   2   1 77.8587 11.8122   5
   8   2   1 101.548   9.915   6
  10  -2   1 648.798  33.952   6
  10  -2   1 684.236  36.604   4
  10  -2   1 643.020  33.920   5
  10  -2   1 621.109  33.276   1
 -10  -2  -1 682.504  39.164   3
 -10  -2  -1 657.351  34.379   2
  10   2   1 653.560  34.193   1
  10   2   1 658.113  31.966   4
 -10   2  -1 660.395  38.322   3
  10   2   1 613.244  33.932   6
  10   2   1 616.993  37.101   5
 -12  -2  -1 9.49111 6.95586   3
  12  -2   1 5.24186 6.25447   5
  12  -2   1 3.40428 4.85913   6
  12  -2   1 -0.5080  4.8137   4
 -12  -2  -1 3.85134 4.35877   2
  12  -2   1 4.56234 4.66468   1
  12   2   1 16.0177  6.5263   1
  12   2   1 4.01711 6.04737   6
 -12   2  -1 1.22059 4.04871   2
 -12   2  -1 4.99303 5.27570   3
  12   2   1 4.93648 4.17861   4
  12   2   1 4.09269 6.29647   5
 -14  -2  -1 101.050  12.442   2
  14  -2   1 113.650  14.765   4
  14  -2   1 91.4276 14.6698   6
  14  -2   1 98.4973 13.9412   5
 -14  -2  -1 127.817  19.907   3
  14  -2   1 112.131  13.787   1
 -14   2  -1 96.6608 16.7041   3
  14   2   1 106.367  11.522   4
  14   2   1 93.5482 15.0848   6
 -14   2  -1 108.703  12.954   2
  14   2   1 113.509  14.948   1
  14   2   1 88.8820 15.9656   5
  16  -2   1 19.9374  8.3398   6
 -16  -2  -1 11.2591  9.4638   3
  16  -2   1 15.6988  9.9391   5
  16  -2   1 21.7251  8.3442   1
 -16  -2  -1 1.19339 6.52086   2
  16  -2   1 9.12966 8.32072   4
  16   2   1 15.0669  6.9275   4
 -16   2  -1 12.3022  9.7184   3
  16   2   1 3.65023 8.13869   6
 -16   2  -1 29.6791 10.3920   2
  16   2   1 7.83059 8.42418   1
  16   2   1 13.1426  9.3932   5
  18  -2   1 -1.7486  8.1198   5
  18  -2   1 17.0428  9.7568   4
  18  -2   1 7.61744 8.69388   6
 -18  -2  -1 0.15782 7.30953   2
  18  -2   1 12.3418  7.7265   1
 -18  -2  -1  8.9104 10.0001   3
  18   2   1 30.9547 10.8967   6
 -18   2  -1 27.1860 10.7894   2
  18   2   1 1.34912 6.78286   4
  18   2   1 4.10639 8.98643   5
 -18   2  -1 -1.4666  8.8415   3
  18   2   1 18.5772  9.8753   1
  20  -2   1 172.066  22.892   6
  20  -2   1 218.246  23.795   5
  20  -2   1 184.120  23.865   4
 -20  -2  -1 213.802  27.249   3
  20  -2   1 251.666  24.839   1
  20   2   1 226.480  25.996   5
 -20   2  -1 214.960  27.517   3
  20   2   1 196.609  21.856   4
  22  -2   1 -5.5033 11.5734   6
  22  -2   1 -24.425  11.312   4
  22  -2   1 27.1654 14.1527   5
  22  -2   1  8.8658 10.6514   1
 -22  -2  -1 12.0178 13.3089   3
  22   2   1 24.4566 14.3142   5
 -22   2  -1  2.2406 13.9668   3
  24  -2   1  5.1220 13.5686   4
 -24  -2  -1 44.3746 18.0628   3
  24  -2   1 12.7503 15.6402   5
 -24   2  -1 15.4381 16.6014   3
  24   2   1 -12.116  12.627   5
 -26  -2  -1 -1.8618 15.9042   3
  26  -2   1 25.1378 17.0083   4
 -26   2  -1 -9.0214 16.3162   3
  26   2   1 -4.6674 16.0052   5
 -28  -2  -1 43.8357 24.9980   3
  28   2   1 -26.350  19.029   5
 -28   2  -1 -16.192  21.284   3
 -29  -3   1  1.5884 25.0397   3
  29   3  -1 50.9122 26.4608   5
 -29   3   1 -18.004  24.346   3
  27  -3  -1 41.6526 21.8446   4
 -27  -3   1 21.2431 22.7504   3
  27   3  -1  3.3534 17.4920   5
 -27   3   1 18.4313 20.8518   3
  25  -3  -1 -12.357  13.676   4
 -25  -3   1  3.5619 17.0406   3
  25   3  -1 -18.586  14.917   5
 -25   3   1 -2.6449 14.3536   3
 -23  -3   1 51.8888 19.0037   3
  23  -3  -1 57.6614 17.5148   4
 -23   3   1 55.3701 19.6005   3
  23   3  -1 55.2616 17.6069   5
 -21  -3   1 39.2432 13.6566   2
 -21  -3   1 45.5514 17.5357   3
  21  -3  -1 46.1921 14.1960   5
  21  -3  -1 61.3020 16.1474   1
  21  -3  -1 39.1686 15.6399   6
  21  -3  -1 63.7383 17.9520   4
 -21   3   1 55.4985 18.0728   3
 -21   3   1 64.4565 18.5308   2
  21   3  -1 30.6316 14.8148   5
  19  -3  -1 15.4868 11.2069   6
  19  -3  -1 16.0667  9.8629   1
 -19  -3   1  5.7354 12.0427   3
  19  -3  -1 16.7140 12.0933   4
 -19  -3   1 19.5909 10.2851   2
  19  -3  -1 12.7883  9.7884   5
 -19   3   1 13.6470 13.9391   2
 -19   3   1 11.9449 10.9016   3
  19   3  -1  8.6796 10.2669   5
  17  -3  -1 33.2684 12.5479   4
 -17  -3   1 27.1315 10.2745   2
  17  -3  -1 46.1084 13.0059   6
 -17  -3   1 30.8356 13.0709   3
  17  -3  -1 42.5806 11.3685   1
  17  -3  -1 52.5744 12.2737   5
  17   3  -1 37.4594  8.7396   4
  17   3  -1 35.6803 12.3613   5
 -17   3   1 50.1151 13.2000   2
 -17   3   1 43.5707 13.4444   3
  15  -3  -1 11.2382  8.6565   4
 -15  -3   1 0.23795 8.07234   3
 -15  -3   1 29.5904  8.7865   2
  15  -3  -1 0.35898 7.49892   6
  15  -3  -1 8.94274 6.94700   5
  15  -3  -1 18.7651  7.5708   1
  15   3  -1 4.67354 8.58858   6
  15   3  -1 -3.3376  4.7314   4
  15   3  -1 11.3758  8.4228   1
 -15   3   1 0.98311 6.86058   3
 -15   3   1 20.9917  8.0885   1
  15   3  -1 7.82114 8.99792   5
 -15   3   1 5.81380 6.90794   2
 -13  -3   1 252.384  20.776   2
  13  -3  -1 261.011  19.109   5
  13  -3  -1 241.543  20.261   6
  13  -3  -1 172.852  18.879   4
 -13  -3   1 252.170  23.042   3
  13  -3  -1 246.859  20.000   1
 -13   3   1 272.644  22.258   3
  13   3  -1 275.298  24.275   5
 -13   3   1 279.582  21.339   1
  13   3  -1 267.965  21.009   6
  13   3  -1 251.594  15.634   4
  13   3  -1 262.609  20.757   1
 -13   3   1 185.387  19.378   2
  11  -3  -1 148.791  15.299   1
  11  -3  -1 136.290  14.975   4
  11  -3  -1 207.848  14.997   5
 -11  -3   1 179.385  18.563   3
  11  -3  -1 179.282  15.818   6
 -11  -3   1 192.377  16.877   2
  11   3  -1 155.109  14.763   1
  11   3  -1 198.858  19.123   5
  11   3  -1 156.973  10.948   4
  11   3  -1 184.472  16.353   6
 -11   3   1 212.856  17.828   2
 -11   3   1 185.427  17.541   3
 -11   3   1 164.800  15.697   1
  -9  -3   1 434.118  28.697   3
   9  -3  -1 448.404  28.195   4
   9  -3  -1 478.603  26.914   1
  -9  -3   1 434.124  27.243   2
   9  -3  -1 480.722  26.784   6
   9  -3  -1 428.908  23.931   5
  -9   3   1 428.609  27.490   2
  -9   3   1 458.390  25.490   1
   9   3  -1 454.386  25.592   1
   9   3  -1 447.250  20.597   4
  -9   3   1 460.473  27.217   3
   9   3  -1 440.761  29.366   5
  -7  -3   1 242.324  16.789   1
   7  -3  -1 279.532  17.831   6
  -7  -3   1 249.895  17.913   2
   7  -3  -1 250.986  14.732   5
  -7  -3   1 269.946  17.162   6
   7  -3  -1 238.903  16.769   1
  -7  -3   1 258.868  19.135   3
   7  -3  -1 276.413  18.917   4
  -7   3   1 251.135  16.487   1
  -7   3   1 259.500  17.740   3
   7   3  -1 241.126  16.227   6
   7   3  -1 286.931  16.931   1
   7   3  -1 272.407  19.740   5
   7   3  -1 262.217  11.574   4
  -7   3   1 284.733  19.190   2
  -5  -3   1 58.8795  7.2456   6
   5  -3  -1 57.4417  5.2602   5
   5  -3  -1 59.4189  8.3628   4
  -5  -3   1 64.2573  8.4384   3
   5  -3  -1 70.0803  7.5078   3
   5  -3  -1 63.1623  7.3985   1
  -5  -3   1 59.2784  7.2209   1
  -5  -3   1 83.2880  9.0443   2
   5  -3  -1 64.5984  5.3271   5
  -5   3   1 60.6340  8.1274   2
  -5   3   1 63.2417  6.9547   1
   5   3  -1 52.6452  6.1357   6
   5   3  -1 60.8931  6.3671   1
   5   3  -1 71.6996  8.9274   5
  -3  -3   1 763.007  32.181   1
  -3  -3   1 799.542  38.224   2
  -3  -3   1 770.037  32.515   6
  -3  -3   1 768.791  37.234   3
   3  -3  -1 787.734  34.525   1
  -3  -3   1 718.104  30.582   4
   3  -3  -1 744.759  34.461   1
   3  -3  -1 777.063  36.370   3
   3  -3  -1 769.318  36.779   4
  -3   3   1 794.131  38.272   2
   3   3  -1 781.486  37.578   5
   3   3  -1 799.573  33.108   6
  -3   3   1 759.204  33.420   1
   3   3  -1 804.980  31.567   4
   3   3  -1 763.571  32.698   1
  -3   3   1 768.692  31.688   5
  -1  -3   1 1529.13   58.42   1
   1  -3  -1 1565.33   64.44   4
  -1  -3   1 1465.71   65.75   3
   1  -3  -1 1535.09   61.65   1
   1  -3  -1 1539.72   61.35   1
  -1  -3   1 1536.73   61.09   4
   1  -3  -1 1545.25   65.99   3
  -1  -3   1 1514.99   58.88   6
   1   3  -1 1552.56   59.21   1
  -1   3   1 1515.43   61.96   5
  -1   3   1 1532.45   60.35   1
   1   3  -1 1533.73   69.21   2
   1   3  -1 1511.97   64.75   5
  -1   3   1 1482.44   67.64   2
  -1  -3  -1 275.436  14.963   4
  -1  -3  -1 299.539  17.614   3
  -1  -3  -1 295.966  15.670   1
   1  -3   1 306.291  16.465   4
  -1  -3  -1 308.899  16.106   6
   1  -3   1 302.435  14.361   1
   1  -3   1 301.239  14.292   1
   1  -3   1 272.067  17.377   3
  -1   3  -1 308.186  18.065   2
  -1   3  -1 296.913  13.624   1
   1   3   1 300.589  15.845   1
   1   3   1 307.853  17.837   2
   1   3   1 289.488  16.037   5
  -1   3  -1 297.539  14.112   5
  -1   3  -1 268.500  13.559   5
  -3  -3  -1 485.396  22.431   4
   3  -3   1 482.130  21.301   5
   3  -3   1 528.407  22.804   1
   3  -3   1 493.101  22.891   1
   3  -3   1 537.697  27.243   3
  -3  -3  -1 546.267  27.445   3
   3  -3   1 528.359  26.226   4
   3   3   1 476.098  25.658   5
  -3   3  -1 469.052  21.069   5
   3   3   1 471.809  26.037   2
  -3   3  -1 524.023  26.921   2
  -3   3  -1 501.540  22.224   1
   3   3   1 462.919  23.751   1
   3   3   1 535.672  24.591   6
   5  -3   1 355.106  23.875   4
  -5  -3  -1 406.946  26.139   3
   5  -3   1 466.680  22.421   1
  -5  -3  -1 477.831  21.271   4
   5  -3   1 461.778  22.572   6
  -5  -3  -1 435.603  24.523   2
   5  -3   1 456.499  25.715   3
   5  -3   1 481.579  22.689   1
   5   3   1 419.470  22.917   1
  -5   3  -1 465.714  22.208   1
   5   3   1 448.842  23.324   6
   5   3   1 469.382  26.069   5
  -5   3  -1 471.992  25.548   2
   7  -3   1 98.4687  9.7224   1
  -7  -3  -1 110.157  12.841   3
   7  -3   1 75.5533  8.7327   1
  -7  -3  -1 102.855   9.911   2
   7  -3   1 90.7742  9.0186   6
   7  -3   1 90.1116 10.4521   4
   7  -3   1 102.245   8.008   5
  -7   3  -1 98.1746 10.3029   2
   7   3   1 116.734  11.878   5
   7   3   1 87.4169  7.4338   4
  -7   3  -1 111.357   9.701   1
   7   3   1 89.0049  9.4593   6
  -7   3  -1 99.6457 11.3267   3
   7   3   1 104.497  10.256   1
   9  -3   1 26.2843  6.2584   5
   9  -3   1 30.5870  6.6158   6
  -9  -3  -1 21.0300  8.2358   3
   9  -3   1 26.0588  6.3044   1
   9  -3   1 25.4484  6.9049   1
   9  -3   1 28.4895  7.3533   4
  -9  -3  -1 26.3976  6.3322   2
  -9   3  -1 18.7199  6.6634   3
   9   3   1 27.6883  7.8461   5
  -9   3  -1 34.0704  7.0953   2
  -9   3  -1 26.5310  6.3056   1
   9   3   1 26.0830  5.0479   4
   9   3   1 21.3909  6.5566   1
   9   3   1 29.0166  7.4172   6
 -11  -3  -1 202.033  15.878   2
  11  -3   1 163.644  15.123   1
  11  -3   1 197.725  18.088   4
  11  -3   1 185.796  15.277   5
 -11  -3  -1 183.958  19.786   3
  11  -3   1 177.629  16.231   6
 -11   3  -1 183.956  18.672   3
  11   3   1 183.446  18.722   5
  11   3   1 197.725  13.565   4
  11   3   1 199.624  17.010   1
  11   3   1 193.664  17.320   6
  13  -3   1 25.1593  8.3126   4
 -13  -3  -1 17.0472  9.2338   3
  13  -3   1 0.50070 5.45726   6
  13  -3   1 -1.1874  6.1444   5
 -13  -3  -1 13.3513  6.1608   2
  13  -3   1 8.52256 5.17901   1
  13   3   1 17.1263  5.4729   4
  13   3   1 -0.6105  5.8370   1
  13   3   1 10.6241  7.8306   5
 -13   3  -1 9.13594 7.01984   2
 -13   3  -1 0.00861 6.02099   3
  13   3   1 10.3612  7.0691   6
  15  -3   1 140.546  17.244   5
 -15  -3  -1 159.242  15.749   2
  15  -3   1 172.458  17.944   6
 -15  -3  -1 148.357  19.803   3
  15  -3   1 167.523  19.025   4
  15  -3   1 168.869  17.357   1
  15   3   1 148.318  17.803   1
  15   3   1 164.848  18.362   6
 -15   3  -1 160.148  16.976   2
 -15   3  -1 136.143  18.706   3
  15   3   1 136.313  18.557   5
  15   3   1 162.948  14.520   4
 -17  -3  -1 6.67129 7.59979   2
  17  -3   1 11.9547  9.1181   6
  17  -3   1 16.5836  8.5199   1
  17  -3   1 25.6741 11.1779   5
  17  -3   1 30.4228 11.2540   4
 -17  -3  -1 12.8945 10.5576   3
  17   3   1 8.44072 7.15668   4
  17   3   1 7.92351 9.05225   5
  17   3   1 8.36685 9.43297   6
 -17   3  -1 15.1056 11.3818   3
 -17   3  -1 19.6865  9.2272   2
  17   3   1 9.55498 9.31824   1
  19  -3   1 74.1260 17.1541   6
  19  -3   1 73.4056 15.4495   5
 -19  -3  -1 64.0277 18.1992   3
  19  -3   1 49.7301 13.7192   1
  19  -3   1 50.5034 14.2512   4
 -19   3  -1 87.3403 17.2516   2
 -19   3  -1 62.3964 18.3831   3
  19   3   1 53.4370 15.3198   5
  21  -3   1 12.1812 13.2356   5
  21  -3   1 14.8631 10.4304   1
 -21  -3  -1 13.0912 11.9599   3
  21  -3   1 20.2241 12.6722   4
  21  -3   1 13.0440 12.0914   6
 -21   3  -1 15.4830 13.3180   3
  21   3   1  5.2535 10.7632   5
  23  -3   1  4.2869 11.9557   1
  23  -3   1  1.0858 12.5627   4
 -23  -3  -1 16.0055 16.3693   3
  23  -3   1  7.3104 12.9760   6
 -23   3  -1  1.3040 14.5018   3
  23   3   1 17.6375 14.5704   5
  25  -3   1 19.4276 16.7766   4
 -25  -3  -1 32.7690 19.9981   3
 -25   3  -1 42.7807 22.2976   3
  25   3   1 33.8473 19.2256   5
  27  -3   1 18.0863 18.6017   4
 -27  -3  -1 -12.575  21.185   3
 -27   3  -1 -9.4049 20.3080   3
  27   3   1 -6.8346 17.7536   5
 -28  -4   1 75.4401 31.6414   3
  28  -4  -1 16.4515 18.8814   4
 -28   4   1 10.0414 24.1447   3
  28   4  -1 29.2090 20.0471   5
 -26  -4   1 -3.9272 20.1656   3
  26  -4  -1  4.0608 16.7193   4
 -26   4   1 -20.997  18.231   3
  26   4  -1  8.9406 17.8923   5
 -24  -4   1 -1.9842 17.6504   3
  24  -4  -1 11.1347 14.7911   4
 -24   4   1  8.1576 16.5586   3
  24   4  -1 -4.4645 14.1407   5
 -22  -4   1 61.4058 19.8112   3
  22  -4  -1 43.7046 14.4770   1
  22  -4  -1 57.4680 18.9232   4
  22  -4  -1 14.7252 15.7525   6
 -22  -4   1 54.2413 15.7667   2
 -22   4   1 26.5135 15.5265   3
  22   4  -1 26.4276 14.6811   5
 -22   4   1 36.0140 18.1638   2
  20  -4  -1 61.8478 18.2897   4
 -20  -4   1 96.7767 18.6355   2
 -20  -4   1 100.160  22.561   3
  20  -4  -1 55.6617 15.9672   6
  20  -4  -1 85.8947 17.5347   1
 -20   4   1 109.503  22.956   2
  20   4  -1 98.4355 21.2461   5
 -20   4   1 72.6189 19.3832   3
  18  -4  -1 4.16756 8.12983   1
  18  -4  -1 17.0049  9.3298   5
 -18  -4   1 16.0314  9.3062   2
 -18  -4   1 -1.2755 10.3934   3
  18  -4  -1 1.84365 9.53569   6
  18  -4  -1  6.3660 10.5974   4
 -18   4   1 14.0239 12.2824   2
  18   4  -1 -2.4929  9.4915   5
 -18   4   1  0.2258 10.5697   3
  16  -4  -1 71.1814 13.3629   1
  16  -4  -1 67.2186 14.6377   6
 -16  -4   1 67.0954 13.3475   2
  16  -4  -1 69.0070 15.8737   4
 -16  -4   1 71.5252 18.0285   3
  16  -4  -1 67.1101 12.8904   5
  16   4  -1 59.6068 15.6485   5
 -16   4   1 59.7002 16.3135   2
 -16   4   1 36.9136 12.0491   3
  14  -4  -1 19.5871  7.9185   6
  14  -4  -1 6.75062 6.47282   1
 -14  -4   1 59.4636 14.5434   3
 -14  -4   1 13.2962  6.7845   2
  14  -4  -1 34.1119  8.7979   5
  14  -4  -1 16.8334  9.8425   4
  14   4  -1 14.7668  8.1105   6
  14   4  -1 16.6688  5.3348   4
  14   4  -1 48.8923 11.3592   1
 -14   4   1 14.6201  8.7188   2
 -14   4   1 18.9981  8.6412   1
 -14   4   1 5.10594 7.80670   3
  14   4  -1 15.4072 10.2618   5
 -12  -4   1 8.45767 6.25852   2
  12  -4  -1 14.9546  5.8690   5
 -12  -4   1 23.2804 10.1158   3
  12  -4  -1 7.37546 6.38876   1
  12  -4  -1 19.1971  7.7143   4
  12  -4  -1 18.2115  7.3670   6
  12   4  -1 10.3782  6.9486   6
 -12   4   1 5.25120 6.16835   3
  12   4  -1 15.6859  3.8551   4
  12   4  -1 8.70028 8.39568   5
 -12   4   1 17.7617  8.1348   2
 -12   4   1 12.8682  6.8319   1
  12   4  -1 13.4253  7.1388   1
 -10  -4   1 756.580  42.637   3
  10  -4  -1 726.304  38.780   1
  10  -4  -1 717.997  38.910   6
  10  -4  -1 727.173  35.234   5
 -10  -4   1 707.337  40.555   2
  10  -4  -1 736.047  41.756   4
  10   4  -1 788.073  44.493   5
  10   4  -1 737.184  38.175   6
  10   4  -1 731.805  37.818   1
  10   4  -1 736.660  30.602   4
 -10   4   1 710.945  39.928   3
 -10   4   1 745.634  42.476   2
 -10   4   1 694.058  37.013   1
   8  -4  -1 563.245  30.267   1
  -8  -4   1 503.964  28.607   6
  -8  -4   1 491.985  28.524   1
  -8  -4   1 539.070  31.902   2
   8  -4  -1 513.445  31.863   4
   8  -4  -1 562.197  25.999   5
   8  -4  -1 563.997  30.515   6
  -8  -4   1 511.697  32.030   3
   8   4  -1 532.972  33.411   5
   8   4  -1 570.453  29.167   1
   8   4  -1 505.914  28.323   6
  -8   4   1 533.819  28.590   1
  -8   4   1 545.542  32.336   2
  -8   4   1 578.042  32.057   3
  -6  -4   1 52.0327  9.9126   3
   6  -4  -1 50.6324  8.7474   3
  -6  -4   1 39.9729  7.7550   1
   6  -4  -1 53.6634  8.7748   1
   6  -4  -1 55.3628  4.9983   5
  -6  -4   1 55.2770  8.4490   6
  -6  -4   1 59.7098  8.7668   2
   6  -4  -1 71.7190  9.8586   4
  -6   4   1 52.0854  9.3340   2
   6   4  -1 52.4696  6.9545   1
   6   4  -1 47.4205  9.6198   5
   6   4  -1 49.0543  7.4698   6
  -6   4   1 61.9881  9.0664   1
  -4  -4   1 20.5596  5.7972   2
   4  -4  -1 9.90830 2.75946   5
  -4  -4   1 20.0469  5.2169   1
  -4  -4   1 17.1711  2.4006   4
   4  -4  -1 21.1392  5.5135   3
  -4  -4   1 9.97497 5.28656   3
  -4  -4   1 23.5958  5.3710   6
   4  -4  -1 15.8325  4.6806   1
   4  -4  -1 24.0445  6.5832   4
   4  -4  -1 15.0203  5.1826   1
  -4   4   1 20.0235  4.8373   1
  -4   4   1 13.7619  2.1893   5
   4   4  -1 6.36173 4.23630   5
  -4   4   1 14.6353  5.3280   2
   4   4  -1 12.8986  3.8089   1
   4   4  -1 17.8429  4.6986   6
  -2  -4   1 89.4612 10.0161   3
   2  -4  -1 102.396   9.093   1
   2  -4  -1 103.690   9.937   3
  -2  -4   1 90.8225  8.1249   6
   2  -4  -1 110.499  10.058   4
   2  -4  -1 99.6543  9.6172   1
  -2  -4   1 95.8669  8.2219   1
  -2   4   1 92.8096 10.3783   2
  -2   4   1 109.269   6.833   5
  -2   4   1 97.9326  8.4845   1
   2   4  -1 110.808  11.070   2
   2   4  -1 110.530   7.930   1
   2   4  -1 108.250   9.909   5
   0  -4  -1 109.867   9.818   1
   0  -4  -1 139.152  11.524   3
   0  -4   1 141.245   9.864   4
   0  -4   1 111.016  10.750   3
   0  -4   1 132.558   8.782   1
   0  -4  -1 122.802   9.788   1
   0  -4  -1 110.056   9.655   4
   0   4  -1 156.461  12.795   2
   0   4   1 110.955   8.621   5
   0   4  -1 123.475   8.274   1
   0   4   1 104.352   9.367   1
   0   4   1 124.689  11.618   2
   0   4  -1 130.912   9.378   5
  -2  -4  -1 55.5876  7.2791   1
   2  -4   1 62.5500  7.9605   3
  -2  -4  -1 53.7306  7.9470   6
   2  -4   1 55.8719  6.0464   1
  -2  -4  -1 52.9858  6.0960   4
  -2  -4  -1 61.9179  8.4764   3
   2  -4   1 66.7767  7.7837   4
   2  -4   1 65.2126  6.5124   1
   2   4   1 66.3393  8.2987   2
   2   4   1 52.0547  6.6152   1
  -2   4  -1 56.8829  8.0681   2
  -2   4  -1 52.8158  5.3423   1
  -2   4  -1 54.0355  4.3028   5
   2   4   1 53.5297  6.9503   5
  -2   4  -1 71.4699  5.0798   5
   4  -4   1 128.536  12.235   3
   4  -4   1 140.995  12.409   4
   4  -4   1 128.246  10.086   1
   4  -4   1 135.294  10.252   1
  -4  -4  -1 123.899  12.543   3
  -4  -4  -1 136.867   9.150   4
   4   4   1 152.347  12.686   5
   4   4   1 129.177  10.843   1
   4   4   1 142.990  12.484   2
  -4   4  -1 144.886  12.718   2
   4   4   1 149.850  11.505   6
  -4   4  -1 144.687   9.937   1
   6  -4   1 25.5720  5.9522   6
   6  -4   1 27.7437  7.1803   3
   6  -4   1 28.6787  5.8974   1
  -6  -4  -1 21.5594  4.1425   4
   6  -4   1 20.9727  6.8260   4
   6  -4   1 22.1594  5.9673   1
  -6  -4  -1 19.2204  6.6277   3
   6   4   1 26.1113  6.2917   6
   6   4   1 23.4051  6.7787   5
  -6   4  -1 28.7416  7.0810   2
  -6   4  -1 26.6638  3.6145   5
   6   4   1 21.8944  5.8507   1
  -6   4  -1 25.9277  5.2198   1
  -8  -4  -1 59.6876  9.7968   2
   8  -4   1 51.2151  9.0448   1
   8  -4   1 43.0871  6.2127   5
   8  -4   1 69.7419 10.3769   1
  -8  -4  -1 65.5573  6.9902   4
   8  -4   1 58.8844 10.6902   4
  -8  -4  -1 66.3069 13.2509   3
   8  -4   1 51.5357  8.7744   6
   8   4   1 62.5683  9.9106   6
   8   4   1 51.2674  9.5187   1
   8   4   1 37.1546  9.0609   5
  -8   4  -1 55.5427  9.8525   2
  -8   4  -1 65.3648  9.8565   1
  -8   4  -1 57.0115 11.1445   3
 -10  -4  -1 174.719  15.249   2
  10  -4   1 152.048  14.035   6
  10  -4   1 149.160  15.864   4
  10  -4   1 156.750  12.342   5
 -10  -4  -1 144.524  17.732   3
  10  -4   1 169.547  15.135   1
  10  -4   1 152.877  15.067   1
 -10   4  -1 147.385  15.041   2
  10   4   1 160.632  15.126   1
 -10   4  -1 163.513  14.925   1
  10   4   1 164.737  11.393   4
  10   4   1 127.096  14.018   6
  10   4   1 158.207  16.644   5
 -10   4  -1 162.484  17.136   3
 -12  -4  -1 29.2839  8.2570   2
 -12  -4  -1 31.2819 11.2202   3
  12  -4   1 14.2570  6.4336   1
  12  -4   1 15.6127  7.0221   5
  12  -4   1 24.7393  7.9282   6
  12  -4   1 8.54898 7.98464   4
  12   4   1 26.9471  8.9527   1
 -12   4  -1 15.3574  7.1491   2
  12   4   1 20.5268  7.7464   6
  12   4   1 19.4616  8.1042   5
  12   4   1 22.4167  5.7539   4
 -12   4  -1 17.6604  7.5245   3
  14  -4   1 39.9051 11.7144   4
  14  -4   1 41.3699 10.8802   5
 -14  -4  -1 50.7889 13.0596   3
 -14  -4  -1 24.7331  8.6212   2
  14  -4   1 19.5745  9.2818   6
  14  -4   1 22.7471  8.4068   1
  14   4   1 32.3711  6.9970   4
 -14   4  -1 40.1818 13.0583   3
  14   4   1 30.1629 10.9477   5
  14   4   1 35.2425 10.1053   1
  14   4   1 18.4814  9.3540   6
 -14   4  -1 23.3049  8.2586   2
  16  -4   1 5.26152 8.26914   4
 -16  -4  -1 4.90063 6.85920   2
  16  -4   1 2.83081 9.29626   5
 -16  -4  -1 -1.6108  7.3628   3
  16  -4   1 17.3459  8.0872   1
  16  -4   1 10.4345  8.6530   6
  16   4   1 26.7200  7.7933   4
 -16   4  -1 7.49494 8.11699   2
  16   4   1 -0.7810  7.9032   5
  16   4   1 12.2298  9.2943   6
 -16   4  -1 16.5715 10.5532   3
  16   4   1 -0.9629  8.3933   1
  18  -4   1 -2.0505  7.5756   1
  18  -4   1 -7.0160 10.6741   5
  18  -4   1  4.6607 10.3126   4
  18  -4   1 13.9857 10.2934   6
 -18  -4  -1 -2.3194  9.8523   3
 -18  -4  -1 0.66979 7.97441   2
 -18   4  -1 1.19124 9.42014   2
  18   4   1 0.51852 9.91413   5
 -18   4  -1 0.45353 9.89486   3
 -20  -4  -1  4.0187 12.2802   3
  20  -4   1 -6.8433  9.7311   6
  20  -4   1 2.48818 9.94387   4
  20  -4   1 -4.1579  8.2398   1
 -20   4  -1 12.0213 14.0992   3
  20   4   1  5.1305 11.0148   5
  22  -4   1 54.0810 16.9400   1
  22  -4   1 74.7299 19.3892   4
  22  -4   1 79.2364 19.1287   6
 -22  -4  -1 106.891  23.964   3
  22   4   1 66.0321 19.4145   5
 -22   4  -1 77.6632 22.2163   3
 -24  -4  -1 24.0408 17.3810   3
  24  -4   1 -4.9032 13.7408   4
  24  -4   1 21.7099 14.2095   1
  24  -4   1 16.6971 16.9109   6
 -24   4  -1  1.1176 15.7792   3
  24   4   1 55.6888 20.5965   5
  26  -4   1 68.0435 22.4575   4
 -26  -4  -1 49.2882 24.3127   3
  26   4   1 33.9128 20.5662   5
 -26   4  -1 114.961  29.369   3
 -28  -4  -1 -14.489  26.014   3
  28  -4   1 19.8379 21.5673   4
 -28   4  -1 -11.038  23.346   3
  28   4   1 30.4751 24.6885   5
 -27  -5   1 20.7334 23.9132   3
  27  -5  -1 40.1439 20.4457   4
  27   5  -1 13.3390 20.9619   5
 -27   5   1 -21.127  20.959   3
 -25  -5   1 33.4671 22.1105   3
  25  -5  -1 -13.700  14.078   4
 -25   5   1 -6.9675 17.4244   3
  25   5  -1 -3.8506 16.4506   5
  23  -5  -1  4.1537 14.5887   4
 -23  -5   1 14.6517 19.0858   3
  23   5  -1 -6.6874 14.1656   5
 -23   5   1 13.0307 16.6763   3
  21  -5  -1 28.6664 12.9822   1
 -21  -5   1 -12.148  15.620   3
 -21  -5   1 13.7267 12.7584   2
  21  -5  -1  5.7015 12.7751   4
  21  -5  -1 -4.6556 11.7132   6
 -21   5   1  8.9254 13.4876   3
  21   5  -1 20.3772 14.6386   5
 -21   5   1 -1.2577 15.9437   2
  19  -5  -1 9.97248 9.93532   1
  19  -5  -1  3.7828 11.3529   4
  19  -5  -1  6.6148 11.8437   6
 -19  -5   1 -1.1849  9.3437   2
 -19  -5   1 10.2279 12.8815   3
 -19   5   1 -0.5328 10.5782   3
 -19   5   1 -1.1502 12.7618   2
  19   5  -1 -9.2791  9.5286   5
  17  -5  -1 337.133  31.345   4
  17  -5  -1 372.191  31.105   6
 -17  -5   1 394.816  32.139   2
  17  -5  -1 331.692  28.744   1
 -17  -5   1 423.279  36.647   3
 -17   5   1 417.584  34.594   2
  17   5  -1 357.529  33.434   5
 -17   5   1 344.184  32.417   3
  15  -5  -1 111.994  18.593   6
 -15  -5   1 84.4437 16.5010   2
  15  -5  -1 128.536  14.893   5
  15  -5  -1 101.608  19.585   4
  15  -5  -1 113.322  17.822   1
 -15  -5   1 124.379  22.202   3
 -15   5   1 74.9717 16.9613   2
  15   5  -1 79.5477 16.9165   5
 -15   5   1 107.252  18.573   3
 -13  -5   1 72.5049 16.3296   3
  13  -5  -1 119.452  14.628   6
  13  -5  -1 68.0572 15.8811   4
  13  -5  -1 123.287  15.468   1
 -13  -5   1 119.587  15.583   2
  13  -5  -1 122.569  12.101   5
 -13   5   1 115.193  15.954   3
 -13   5   1 151.784  17.079   2
 -13   5   1 88.2343 14.7938   1
  13   5  -1 106.014  18.445   5
  13   5  -1 125.399  16.331   1
  13   5  -1 115.485  16.850   6
  11  -5  -1 411.027  26.898   6
  11  -5  -1 373.432  25.979   1
 -11  -5   1 394.839  30.986   3
  11  -5  -1 365.913  28.314   4
 -11  -5   1 401.276  29.533   2
  11  -5  -1 407.325  21.154   5
 -11   5   1 464.411  31.799   2
  11   5  -1 408.875  26.057   1
  11   5  -1 372.046  25.438   6
 -11   5   1 441.933  29.965   3
  11   5  -1 360.176  29.338   5
 -11   5   1 450.813  27.726   1
   9  -5  -1 87.4469 11.2918   1
  -9  -5   1 120.925  14.191   6
  -9  -5   1 119.815  15.475   3
   9  -5  -1 105.693   7.933   5
  -9  -5   1 126.933  14.419   1
   9  -5  -1 107.736  12.479   6
   9  -5  -1 110.319  14.152   4
  -9  -5   1 117.805  14.030   2
   9   5  -1 93.9195 13.3741   5
  -9   5   1 83.6384 12.4970   2
   9   5  -1 99.4431 11.9649   1
   9   5  -1 109.740  12.454   6
  -9   5   1 113.791  11.869   1
  -9   5   1 105.864  13.650   3
  -7  -5   1 43.4304  8.4413   6
   7  -5  -1 31.3434  8.0669   3
   7  -5  -1 39.3561  8.4946   1
  -7  -5   1 40.5628  9.1956   2
  -7  -5   1 73.1433 13.1695   3
  -7  -5   1 29.3794  7.5526   1
   7  -5  -1 40.9727  9.7437   4
  -7   5   1 46.7333 10.1503   2
   7   5  -1 47.9258  8.5516   1
  -7   5   1 29.5591  7.1520   1
   7   5  -1 26.9306  7.9055   5
   7   5  -1 41.9714  8.1835   6
   5  -5  -1 425.111  25.627   3
   5  -5  -1 418.646  24.635   1
   5  -5  -1 456.072  24.807   1
   5  -5  -1 413.014  26.417   4
  -5  -5   1 429.941  27.247   3
  -5  -5   1 365.964  25.303   2
  -5  -5   1 385.154  21.917   6
  -5  -5   1 434.220  22.625   1
   5   5  -1 422.122  22.709   1
  -5   5   1 370.189  25.798   2
  -5   5   1 381.014  22.375   1
   5   5  -1 420.140  26.753   5
   5   5  -1 428.645  22.926   6
  -3  -5   1 145.841  14.327   3
   3  -5  -1 133.590  12.812   3
  -3  -5   1 118.275  10.543   6
   3  -5  -1 139.370  12.147   1
   3  -5  -1 146.960  12.926   1
   3  -5  -1 153.337  13.744   4
  -3  -5   1 145.111  11.523   1
  -3   5   1 158.892   8.383   5
   3   5  -1 144.401  10.690   1
   3   5  -1 143.957  12.904   5
  -3   5   1 149.059  14.262   2
  -3   5   1 127.425  11.154   1
   3   5  -1 175.981  15.501   2
   1  -5  -1 302.018  19.873   3
  -1  -5   1 283.942  16.582   4
  -1  -5   1 291.930  16.342   6
   1  -5  -1 250.897  17.815   4
   1  -5  -1 278.314  17.830   1
   1  -5  -1 298.656  18.241   1
  -1  -5   1 286.110  16.351   1
  -1  -5   1 246.344  19.286   3
   1   5  -1 303.106  17.890   5
  -1   5   1 319.257  21.304   2
  -1   5   1 289.680  17.512   1
  -1   5   1 275.058  15.427   5
   1   5  -1 335.548  22.043   2
  -1  -5  -1 1172.21   49.78   1
  -1  -5  -1 1168.96   54.93   3
  -1  -5  -1 1123.37   50.15   4
   1  -5   1 1095.15   50.83   4
   1  -5   1 1141.98   47.22   1
   1  -5   1 1140.37   54.67   3
  -1  -5  -1 1107.80   49.75   6
   1  -5   1 1055.78   47.19   1
  -1   5  -1 1105.88   56.16   2
   1   5   1 1129.70   49.10   1
   1   5   1 1133.48   50.54   5
  -1   5  -1 1122.89   48.83   5
   1   5   1 1173.28   56.11   2
  -3  -5  -1 109.795  12.218   3
   3  -5   1 123.745  10.172   1
   3  -5   1 95.7596 11.2699   3
   3  -5   1 127.415  12.228   4
   3  -5   1 124.852  10.419   1
  -3  -5  -1 114.972   9.010   4
  -3   5  -1 117.299  12.250   2
  -3   5  -1 76.8607  5.7934   5
   3   5   1 114.545  10.603   1
   3   5   1 129.923  11.622   5
  -3   5  -1 119.671   6.706   5
   3   5   1 118.533  12.715   2
   5  -5   1 42.0708  7.7060   1
  -5  -5  -1 51.5068  5.9374   4
   5  -5   1 47.3084  9.1452   4
   5  -5   1 34.5734  7.8943   3
  -5  -5  -1 50.8913 10.4914   3
   5  -5   1 36.9135  7.0291   1
   5   5   1 40.3151  8.7165   5
  -5   5  -1 55.2788 10.1719   2
   5   5   1 53.4128  8.3996   1
   5   5   1 43.5215  8.8447   2
  -5   5  -1 47.5673  7.2701   1
  -7  -5  -1 301.021  23.875   3
  -7  -5  -1 315.410  16.649   4
   7  -5   1 319.789  23.191   4
   7  -5   1 353.326  21.001   1
   7  -5   1 307.899  19.826   1
   7  -5   1 300.129  19.976   6
   7  -5   1 343.771  23.867   3
   7   5   1 290.758  20.804   1
  -7   5  -1 344.452  19.934   1
   7   5   1 289.145  22.666   5
   7   5   1 308.220  22.343   2
   7   5   1 299.311  20.881   6
  -7   5  -1 325.591  23.508   2
  -9  -5  -1 12.7447  7.7852   3
   9  -5   1 17.0284  7.6456   4
  -9  -5  -1 22.2541  6.9904   2
  -9  -5  -1 22.1102  4.8326   4
   9  -5   1 28.6263  7.4589   1
   9  -5   1 4.73627 4.06858   5
   9  -5   1 35.2530  8.1465   6
   9  -5   1 18.0072  7.4444   1
  -9   5  -1 9.19088 5.95428   1
  -9   5  -1 17.9869  7.8423   3
   9   5   1 25.5501  8.1212   5
   9   5   1 21.0877  7.2073   6
  -9   5  -1 28.7893  8.3351   2
   9   5   1 17.6980  7.5521   1
 -11  -5  -1 27.8362  6.3487   4
  11  -5   1 16.5323  5.7816   5
 -11  -5  -1 8.65364 6.65947   2
  11  -5   1 22.2728  6.8665   6
  11  -5   1 10.0467  7.1426   4
  11  -5   1 35.0072 10.5165   1
 -11  -5  -1 25.4947 11.8039   3
 -11   5  -1 36.6531  9.5519   2
  11   5   1 21.1741  7.8267   6
  11   5   1 32.3618  9.4870   1
  11   5   1 21.1721  9.5392   5
 -11   5  -1 60.2478 10.2637   1
 -11   5  -1 66.8529 13.3545   3
 -13  -5  -1 6.78693 9.25846   3
 -13  -5  -1 -2.3670  6.1626   2
  13  -5   1 -4.1806  6.5023   6
 -13  -5  -1 18.1091  6.3082   4
  13  -5   1 15.3856  8.0949   1
  13  -5   1 -6.4492  6.3593   5
  13  -5   1 -10.029   6.381   4
  13   5   1 11.4780  8.5960   5
 -13   5  -1 -1.9572  6.1223   2
 -13   5  -1 13.2321  9.4711   3
  13   5   1 0.90683 7.68526   1
  13   5   1 3.69075 7.23461   6
  15  -5   1 544.044  35.246   1
 -15  -5  -1 591.523  37.311   2
  15  -5   1 470.343  36.923   4
  15  -5   1 567.138  36.569   6
 -15  -5  -1 547.376  42.613   3
 -15   5  -1 538.633  40.724   3
  15   5   1 492.045  39.161   5
 -17  -5  -1 15.7009  8.9562   2
 -17  -5  -1 35.2315 14.6536   3
  17  -5   1 27.1966 11.2144   6
  17  -5   1 -1.2800  6.7925   1
  17  -5   1 17.7176 10.5425   4
  17   5   1 23.5521 13.2049   5
 -17   5  -1 12.3735 12.2531   2
 -17   5  -1 24.4503 12.8751   3
  19  -5   1 33.7148 15.0378   6
  19  -5   1 41.2712 15.0183   4
  19  -5   1 51.7504 14.7437   1
 -19  -5  -1 46.4901 17.8545   3
  19   5   1 50.8061 16.7550   5
 -19   5  -1 82.6704 19.8930   3
 -19   5  -1 69.0983 19.5314   2
  21  -5   1 88.5843 20.1817   4
  21  -5   1 107.855  20.849   6
 -21  -5  -1 133.076  28.239   3
  21  -5   1 83.5827 18.5031   1
  21   5   1 89.1434 21.7480   5
 -21   5  -1 99.0343 23.7058   3
  23  -5   1 126.471  23.984   6
 -23  -5  -1 187.285  33.953   3
  23  -5   1 146.980  25.553   1
  23  -5   1 93.8571 21.4837   4
  23   5   1 97.1582 24.1515   5
 -23   5  -1 130.578  28.973   3
  25  -5   1 25.8780 18.1195   6
  25  -5   1 22.9017 17.3008   1
 -25  -5  -1 39.7678 22.6880   3
  25  -5   1  3.0352 15.8078   4
  25   5   1 -14.766  14.856   5
 -25   5  -1 27.9513 21.9054   3
 -27  -5  -1 89.1493 29.8525   3
  27  -5   1 -4.1080 19.1702   4
  27   5   1 -5.2784 19.3254   5
 -27   5  -1 10.7048 24.9305   3
 -26  -6   1 -17.119  21.281   3
  26  -6  -1  0.7846 17.2150   4
  26   6  -1  5.5964 18.8623   5
 -26   6   1 12.2333 22.3854   3
 -24  -6   1 40.0016 24.1741   3
  24  -6  -1  5.1782 16.5513   4
  24   6  -1 10.6265 16.2808   5
 -24   6   1 35.7905 20.8274   3
  22  -6  -1 46.0718 15.5104   1
 -22  -6   1 74.8726 23.5801   3
  22  -6  -1 67.3734 20.5165   6
  22  -6  -1 47.4211 17.9767   4
 -22   6   1 35.2434 18.4641   3
 -22   6   1 96.6831 25.9224   2
  22   6  -1 42.2436 19.0046   5
  20  -6  -1 11.2328 12.1058   4
 -20  -6   1 30.2153 17.1565   3
  20  -6  -1 -0.6135 13.1980   6
  20  -6  -1 -1.9837 10.0670   1
 -20  -6   1  1.9607 11.4849   2
 -20   6   1  5.4167 13.3747   2
  20   6  -1 -1.9907 11.3638   5
 -20   6   1  1.8115 12.2240   3
  18  -6  -1 518.201  37.937   1
  18  -6  -1 430.507  38.546   4
 -18  -6   1 413.319  39.370   3
 -18  -6   1 478.255  38.103   2
  18  -6  -1 561.096  40.102   6
  18   6  -1 478.476  41.382   5
 -18   6   1 485.646  39.823   3
 -18   6   1 498.303  40.687   2
 -16  -6   1 96.7148 19.0220   2
  16  -6  -1 95.9408 18.5073   6
  16  -6  -1 73.6407 17.1304   1
  16  -6  -1 115.391  21.136   4
 -16  -6   1 133.189  24.184   3
  16   6  -1 90.9764 20.0858   5
 -16   6   1 113.273  21.807   2
 -16   6   1 103.084  19.829   3
  14  -6  -1 92.7059 17.1426   1
 -14  -6   1 60.1257 14.5950   2
 -14  -6   1 71.4230 17.6456   3
  14  -6  -1 53.5554 14.9865   4
  14  -6  -1 49.0304 13.4172   6
  14   6  -1 44.9007 14.5828   5
 -14   6   1 59.2138 15.3920   3
 -14   6   1 36.2041 12.1827   2
  12  -6  -1 54.4478 13.2992   4
  12  -6  -1 30.9252  6.7774   5
  12  -6  -1 47.2985 11.6784   6
 -12  -6   1 60.8305 13.0447   2
 -12  -6   1 50.7837 14.1326   3
  12  -6  -1 33.2933  9.6642   1
 -12   6   1 42.2872 11.9588   3
  12   6  -1 28.3581 10.9149   5
 -12   6   1 34.7559 11.5373   2
 -10  -6   1 94.3407 13.5232   2
  10  -6  -1 82.7126 13.7230   6
 -10  -6   1 94.8180 17.1321   3
  10  -6  -1 108.436  17.203   4
  10  -6  -1 81.7312 13.6242   1
  10   6  -1 70.0393 12.7162   6
  10   6  -1 88.0787 15.7875   5
 -10   6   1 71.2708 13.7152   2
 -10   6   1 93.2911 16.0078   3
  10   6  -1 75.4310 12.9983   1
 -10   6   1 75.4403 12.7304   1
   8  -6  -1 117.290  15.321   4
  -8  -6   1 132.419  15.577   2
  -8  -6   1 142.648  15.278   6
  -8  -6   1 126.990  14.610   1
   8  -6  -1 144.014  15.191   3
   8  -6  -1 137.842  14.280   1
  -8  -6   1 167.473  18.699   3
  -8   6   1 126.329  13.393   1
   8   6  -1 128.861  13.379   1
   8   6  -1 116.449  15.283   5
  -8   6   1 128.582  15.586   2
   8   6  -1 171.888  15.041   6
   6  -6  -1 35.6934  8.8160   4
   6  -6  -1 32.8971  9.3352   1
  -6  -6   1 48.8594  9.2622   6
  -6  -6   1 32.3285  8.3308   1
  -6  -6   1 45.3049 11.5104   3
   6  -6  -1 38.2198  8.4525   1
  -6  -6   1 20.8228  7.3542   2
   6  -6  -1 31.8681  8.4266   3
  -6   6   1 40.8288  9.9930   2
   6   6  -1 28.8913  7.0795   1
   6   6  -1 26.2880  7.8250   5
  -6   6   1 31.3774  7.6380   1
   6   6  -1 26.6259  7.0725   6
   4  -6  -1 101.083  11.174   1
  -4  -6   1 109.565  13.976   3
  -4  -6   1 96.4727 10.7060   1
   4  -6  -1 105.609  12.766   4
   4  -6  -1 95.9356  6.9184   5
   4  -6  -1 99.9701 12.5703   1
   4  -6  -1 116.038  12.574   3
  -4  -6   1 92.2773 10.4145   6
   4   6  -1 95.0142  9.5649   1
   4   6  -1 94.0166 11.0180   5
  -4   6   1 90.2647  6.3030   5
  -4   6   1 110.105  11.366   1
  -4   6   1 124.166  13.955   2
   4   6  -1 108.028  14.156   2
   2  -6  -1 283.993  18.271   1
   2  -6  -1 263.322  19.358   4
  -2  -6   1 272.752  16.156   4
   2  -6  -1 269.455  18.655   1
   2  -6  -1 292.648  20.865   3
  -2  -6   1 272.063  17.086   1
  -2  -6   1 267.897  21.282   3
  -2  -6   1 258.049  16.845   6
   2   6  -1 251.323  20.956   2
  -2   6   1 280.271  17.935   1
   2   6  -1 238.298  17.571   5
  -2   6   1 256.944  14.393   5
  -2   6   1 244.608  20.807   2
   0  -6   1 416.974  24.438   4
   0  -6  -1 416.811  24.293   1
   0  -6  -1 416.175  27.539   3
   0  -6   1 448.709  23.440   1
   0  -6   1 431.828  28.259   3
   0  -6  -1 470.951  25.554   1
   0  -6  -1 411.738  24.533   4
   0  -6   1 430.854  23.297   1
   0   6   1 420.174  24.447   1
   0   6  -1 432.248  28.883   2
   0   6   1 446.336  23.461   5
   0   6  -1 424.389  23.155   5
   0   6   1 454.147  29.407   2
   2  -6   1 822.642  41.551   4
   2  -6   1 799.033  38.039   1
  -2  -6  -1 596.661  39.735   3
   2  -6   1 823.162  38.025   1
   2  -6   1 807.869  44.393   3
  -2  -6  -1 745.311  36.891   6
  -2  -6  -1 781.043  37.299   1
  -2  -6  -1 795.178  36.448   4
  -2   6  -1 779.019  33.558   5
  -2   6  -1 746.782  42.958   2
   2   6   1 821.017  39.227   1
   2   6   1 859.405  45.418   2
   2   6   1 803.583  40.415   5
  -4  -6  -1 120.824  14.411   3
  -4  -6  -1 116.344  10.151   4
   4  -6   1 147.191  14.347   4
   4  -6   1 155.025  15.078   3
   4  -6   1 128.569  12.603   1
   4  -6   1 135.050  12.188   1
   4   6   1 140.291  15.527   2
  -4   6  -1 131.316  14.896   2
   4   6   1 142.231  13.210   1
   4   6   1 170.458  14.783   5
  -6  -6  -1 40.7897  6.3339   4
   6  -6   1 61.4036 10.6021   1
   6  -6   1 70.5111 12.8054   4
  -6  -6  -1 69.5474 13.5990   3
   6  -6   1 62.0369 11.3781   3
   6  -6   1 48.4390  8.7345   1
  -6   6  -1 46.9265 11.2343   2
  -6   6  -1 63.6114  9.3123   1
   6   6   1 72.2591 12.3984   2
   6   6   1 62.0865 11.8211   5
   6   6   1 68.9929 11.1986   1
   6   6   1 46.8205 10.0012   6
   8  -6   1 49.5234  9.6386   6
  -8  -6  -1 73.5708 14.2152   3
   8  -6   1 59.6293 13.0432   4
   8  -6   1 68.6015 13.0200   3
   8  -6   1 72.0991 11.7136   1
  -8  -6  -1 60.2874  7.2752   4
   8  -6   1 75.5874 11.5381   1
   8   6   1 49.5310 10.1968   1
   8   6   1 60.4095 11.2219   6
  -8   6  -1 70.6452 10.4420   1
   8   6   1 62.8694 12.8263   5
  -8   6  -1 58.4437 11.9672   2
   8   6   1 73.4569 12.5795   2
  10  -6   1 15.5099  7.3844   6
  10  -6   1 -7.4028  5.2272   4
  10  -6   1 -3.2556  4.8686   1
 -10  -6  -1 1.62236 8.24721   3
 -10  -6  -1 1.91966 3.86524   4
  10  -6   1 -1.6849  6.6921   1
 -10   6  -1 3.90480 6.59269   2
  10   6   1 -1.9144  5.2949   2
  10   6   1 11.7006  7.1499   1
  10   6   1 0.35774 7.32513   6
 -10   6  -1 3.60943 6.70072   3
  10   6   1 14.1606  8.0783   5
 -12  -6  -1 16.8537  5.3408   4
 -12  -6  -1 10.5516  9.4814   3
 -12  -6  -1 9.24592 6.09473   2
  12  -6   1 7.25827 6.96273   1
  12  -6   1 11.9594  8.3045   6
  12  -6   1 1.76243 7.82404   4
  12   6   1 24.7365  9.1479   6
 -12   6  -1 15.3087  9.1343   3
 -12   6  -1 17.2998  8.0864   2
  12   6   1 -1.9040  7.9715   5
  12   6   1 5.82054 8.11069   1
  14  -6   1 22.7228 10.7550   1
 -14  -6  -1 17.2924 11.8750   3
  14  -6   1 34.0373 12.6083   4
 -14  -6  -1 30.4369  9.2280   2
  14  -6   1 42.2644 12.9214   6
 -14   6  -1 29.7416 10.9448   2
 -14   6  -1 25.0792 11.9350   3
  14   6   1 20.8615 11.7127   5
 -16  -6  -1 20.0019 14.9245   3
  16  -6   1 32.3979 11.0935   1
  16  -6   1  8.9823 10.5279   4
 -16  -6  -1 18.9235 10.4689   2
  16  -6   1 32.5277 12.3222   6
 -16   6  -1 15.9392 11.0937   2
  16   6   1  8.5349 10.6909   5
 -16   6  -1 21.8107 10.9544   3
 -18  -6  -1 39.2712 12.7491   2
  18  -6   1 19.9972 12.6630   6
  18  -6   1 2.11407 9.20145   4
 -18  -6  -1 10.3612 13.7695   3
  18  -6   1 -6.9177  8.0547   1
  18   6   1  7.5439 12.3086   5
 -18   6  -1  8.1917 12.9540   3
 -18   6  -1 10.0846 13.2164   2
 -20  -6  -1 116.958  26.577   3
  20  -6   1 112.079  20.818   1
  20  -6   1 91.2488 20.9203   6
  20  -6   1 96.0480 22.9364   4
  20   6   1 58.3523 19.2796   5
 -20   6  -1 103.576  22.681   3
  22  -6   1 143.447  26.816   4
 -22  -6  -1 126.875  28.545   3
  22  -6   1 139.388  24.616   1
  22  -6   1 152.339  27.525   6
  22   6   1 114.040  26.958   5
 -22   6  -1 168.222  31.488   3
  24  -6   1 14.4089 16.6302   6
  24  -6   1 -12.495  12.901   1
  24  -6   1  0.2644 14.3261   4
 -24  -6  -1 24.1778 21.1186   3
 -24   6  -1 18.4063 20.5742   3
  24   6   1 18.3876 17.8510   5
 -26  -6  -1 26.2369 26.3655   3
  26  -6   1 -23.612  15.300   4
 -26   6  -1 14.3672 22.7548   3
  26   6   1  7.7579 19.4957   5
 -25  -7   1 142.231  35.481   3
  25  -7  -1 260.250  34.539   4
 -25   7   1 127.342  32.831   3
  25   7  -1 155.311  32.575   5
 -23  -7   1  4.5235 19.6255   3
  23  -7  -1 -17.799  11.711   1
  23  -7  -1  5.5497 15.5979   4
  23  -7  -1 -40.314  13.316   6
  23   7  -1 36.9698 21.6209   5
 -23   7   1 15.4054 17.5505   3
 -21  -7   1 -15.355  14.090   3
 -21  -7   1 -3.8402 14.0625   2
  21  -7  -1 19.4546 15.0419   6
  21  -7  -1 -4.1249 13.8924   4
  21  -7  -1  6.3791 10.9837   1
  21   7  -1  1.3229 12.2517   5
 -21   7   1 24.9328 16.2220   3
 -21   7   1  4.4516 17.0242   2
  19  -7  -1 111.587  23.028   4
  19  -7  -1 143.512  24.274   1
 -19  -7   1 117.431  23.913   2
 -19  -7   1 173.885  30.266   3
  19  -7  -1 146.560  24.892   6
  19   7  -1 145.283  26.900   5
 -19   7   1 160.579  28.633   3
 -19   7   1 169.146  28.183   2
  17  -7  -1 287.538  30.885   4
 -17  -7   1 275.665  29.997   2
  17  -7  -1 285.698  28.621   1
 -17  -7   1 348.840  35.072   3
  17  -7  -1 311.863  29.485   6
 -17   7   1 295.353  30.393   3
  17   7  -1 257.529  30.207   5
 -17   7   1 281.210  31.502   2
  15  -7  -1 33.1845 13.5520   4
  15  -7  -1 24.0292 10.7482   1
 -15  -7   1 18.0341 10.6184   2
 -15  -7   1 15.2557 11.9910   3
  15  -7  -1 16.3875 10.5707   6
 -15   7   1 28.5700 12.6877   3
 -15   7   1 30.5534 11.7325   2
  15   7  -1 16.3423 11.5689   5
  13  -7  -1 256.772  25.631   4
 -13  -7   1 260.027  26.027   2
 -13  -7   1 270.932  28.606   3
  13  -7  -1 256.292  23.290   1
  13  -7  -1 276.334  24.158   6
 -13   7   1 304.575  27.583   2
 -13   7   1 229.991  24.371   3
  13   7  -1 196.786  23.992   5
 -11  -7   1 7.72260 8.46550   3
 -11  -7   1 22.5389  9.3305   2
  11  -7  -1 1.45915 7.38720   4
  11  -7  -1 -2.1383  5.4291   6
  11  -7  -1 -0.9062  6.0552   1
 -11   7   1 16.4479  9.0325   3
 -11   7   1 2.10107 7.13594   2
  11   7  -1 6.32025 8.72143   5
  -9  -7   1 239.398  24.733   3
   9  -7  -1 232.172  19.746   1
   9  -7  -1 265.898  20.826   6
  -9  -7   1 232.974  22.157   2
   9  -7  -1 228.981  21.183   3
   9  -7  -1 204.466  21.307   4
  -9   7   1 270.657  24.046   2
   9   7  -1 251.931  22.380   5
   7  -7  -1 81.7903 14.5487   1
   7  -7  -1 68.8629 12.1138   1
  -7  -7   1 88.5622 16.2273   3
  -7  -7   1 77.6163 12.7782   6
  -7  -7   1 64.6542 11.8186   1
   7  -7  -1 80.9536 14.8993   4
   7  -7  -1 88.6068 14.3964   3
   7   7  -1 110.449  12.373   6
  -7   7   1 91.3973 15.9537   2
   7   7  -1 79.7507 14.2443   5
  -7   7   1 86.2988 12.9437   1
   7   7  -1 93.7302 16.1826   2
   7   7  -1 116.556  12.296   1
   5  -7  -1 61.9419 11.7666   3
   5  -7  -1 56.2321 12.1479   1
  -5  -7   1 54.1607 10.6276   1
  -5  -7   1 37.1121 10.6796   3
   5  -7  -1 57.1929 11.8764   4
  -5  -7   1 47.5778  6.4547   4
  -5  -7   1 27.0004  8.0192   6
   5  -7  -1 45.7778  9.9057   1
   5   7  -1 46.1026  9.7935   5
   5   7  -1 36.8304  8.0165   1
  -5   7   1 41.3519  8.6698   1
   5   7  -1 51.4847 12.2037   2
  -5   7   1 46.7736 11.0063   2
  -3  -7   1 116.152  15.052   3
   3  -7  -1 112.040  13.149   4
  -3  -7   1 98.5726 12.4082   1
   3  -7  -1 57.2330 11.2338   3
   3  -7  -1 103.282  14.345   1
   3  -7  -1 107.062  11.825   1
  -3  -7   1 92.3134 11.6093   6
   3   7  -1 117.355  14.768   2
  -3   7   1 95.8949 15.9681   2
  -3   7   1 88.3490 10.9777   1
  -3   7   1 98.2585  7.7406   5
   3   7  -1 97.4999 11.6062   5
   1  -7  -1 152.755  15.670   3
  -1  -7   1 140.246  12.329   4
   1  -7  -1 183.977  15.810   1
  -1  -7   1 119.419  12.415   1
  -1  -7   1 139.783  13.646   6
  -1  -7   1 123.663  14.747   3
   1  -7  -1 152.273  13.863   1
   1  -7  -1 140.913  14.109   4
  -1   7   1 151.833  16.954   2
  -1   7   1 126.166  10.764   5
   1   7  -1 126.474  12.082   5
  -1   7   1 145.467  13.348   1
   1   7  -1 124.931  16.138   2
  -1  -7  -1 48.5437 10.4375   3
   1  -7   1 30.0196  8.1176   4
  -1  -7  -1 37.8924  9.7092   1
  -1  -7  -1 30.8763  7.5530   4
   1  -7   1 43.3713  8.7247   1
  -1  -7  -1 29.7325  9.6242   6
  -1  -7  -1 50.3315  9.3545   1
   1  -7   1 41.5514  7.8309   1
   1  -7   1 30.7638  9.1843   3
  -1   7  -1 37.8949  6.1954   5
   1   7   1 31.8819  8.1354   1
   1   7   1 66.2948  9.6641   5
   1   7   1 28.0089  9.0357   2
  -1   7  -1 35.3416 10.2949   2
   3  -7   1 156.909  16.425   3
   3  -7   1 150.763  15.012   1
  -3  -7  -1 175.286  18.580   3
   3  -7   1 168.150  16.044   4
  -3  -7  -1 161.823  13.391   4
   3  -7   1 166.296  14.028   1
  -3   7  -1 169.264   9.905   5
   3   7   1 160.394  15.120   5
   3   7   1 154.906  14.299   1
   3   7   1 181.947  17.952   2
  -3   7  -1 152.170  17.773   2
   5  -7   1 236.887  20.524   4
  -5  -7  -1 255.279  23.104   3
   5  -7   1 281.369  19.872   1
   5  -7   1 280.502  22.535   3
  -5  -7  -1 239.298  16.155   4
   5  -7   1 231.726  17.647   1
  -5   7  -1 280.061  23.394   2
   5   7   1 239.468  20.079   5
   5   7   1 250.349  22.402   2
   5   7   1 245.223  19.079   1
  -7  -7  -1 163.212  11.954   4
   7  -7   1 171.735  17.676   4
   7  -7   1 161.892  15.143   1
   7  -7   1 176.626  17.000   1
   7  -7   1 150.992  17.180   3
  -7  -7  -1 136.052  17.967   3
   7   7   1 139.036  17.281   2
   7   7   1 165.831  16.067   1
   7   7   1 190.993  17.208   6
  -7   7  -1 154.214  17.893   2
   7   7   1 181.068  17.904   5
  -9  -7  -1 149.998  19.104   3
   9  -7   1 112.467  14.042   1
   9  -7   1 137.328  17.753   3
   9  -7   1 140.271  14.874   6
   9  -7   1 136.634  17.140   4
  -9  -7  -1 137.257  10.483   4
  -9   7  -1 122.911  16.684   2
   9   7   1 120.904  16.361   2
   9   7   1 120.709  15.423   1
   9   7   1 98.3963 17.8971   5
   9   7   1 156.607  17.488   6
  11  -7   1 115.891  18.769   4
 -11  -7  -1 105.420  19.927   3
  11  -7   1 89.6817 15.1359   1
  11  -7   1 115.034  14.721   6
  11   7   1 59.7571 14.3584   2
 -11   7  -1 103.140  19.145   3
 -11   7  -1 105.844  18.525   2
  11   7   1 77.0154 16.6881   5
  13  -7   1 99.0583 16.6464   1
 -13  -7  -1 108.828  21.655   3
  13  -7   1 82.8540 17.4054   4
  13  -7   1 85.2746 16.0322   6
 -13   7  -1 86.8954 17.0126   2
 -13   7  -1 103.969  19.452   3
  13   7   1 71.0405 17.9864   5
  13   7   1 79.6544 15.6695   2
 -15  -7  -1 105.742  22.666   3
  15  -7   1 92.2679 18.1414   6
  15  -7   1 66.4967 15.5364   1
 -15  -7  -1 91.9234 18.0487   2
  15  -7   1 76.5498 18.4474   4
 -15   7  -1 101.552  19.081   2
  15   7   1 78.3295 18.8538   5
 -15   7  -1 116.864  22.894   3
  17  -7   1 85.8498 18.0539   6
 -17  -7  -1 119.471  25.324   3
 -17  -7  -1 93.6277 17.9727   2
  17  -7   1 148.071  22.211   1
  17  -7   1 102.716  22.644   4
 -17   7  -1 116.565  21.722   2
 -17   7  -1 103.206  22.712   3
  17   7   1 86.4186 20.9185   5
 -19  -7  -1 74.3175 21.5908   3
  19  -7   1 115.317  23.166   6
  19  -7   1 68.5666 19.5841   4
  19  -7   1 115.405  21.597   1
  19   7   1 87.0136 21.9571   5
 -19   7  -1 73.7481 20.3562   2
 -19   7  -1 105.764  25.030   3
  21  -7   1  6.7592 13.6922   4
  21  -7   1 26.4257 13.4138   1
  21  -7   1 -5.3029 12.0764   6
 -21  -7  -1 19.1847 17.4623   3
  21   7   1 23.2413 16.0588   5
 -21   7  -1 -0.7249 15.9370   3
  23  -7   1 142.550  25.819   1
  23  -7   1 121.260  26.621   6
 -23  -7  -1 87.9537 27.0423   3
  23  -7   1 146.372  28.405   4
 -23   7  -1 108.633  28.376   3
  23   7   1 57.9077 22.0977   5
  25  -7   1  1.1134 17.8917   4
 -25  -7  -1 24.9250 24.7408   3
  25  -7   1 52.4131 19.6474   1
  25  -7   1 -22.186  15.898   6
 -25   7  -1 16.0215 23.4555   3
  25   7   1 49.6884 22.2032   5
 -26  -8   1 -19.676  25.720   3
 -26   8   1 -0.1840 26.4492   3
 -24  -8   1 -30.410  21.312   3
  24  -8  -1 -7.1654 17.5782   4
 -24   8   1 -5.0670 19.8038   3
  24   8  -1 -11.002  16.326   5
  22  -8  -1 65.5642 24.2169   4
 -22  -8   1 43.2410 23.4983   3
  22  -8  -1 77.5972 23.2569   6
  22  -8  -1 50.8657 18.6561   1
 -22   8   1 99.1647 27.5998   2
  22   8  -1 75.7287 22.9807   5
 -22   8   1 91.4596 25.1605   3
 -20  -8   1 129.352  29.378   3
  20  -8  -1 80.3720 20.8461   6
 -20  -8   1 92.7037 22.3920   2
  20  -8  -1 86.6867 21.5928   4
  20  -8  -1 130.702  24.514   1
  20   8  -1 106.681  25.929   5
 -20   8   1 126.276  26.249   3
 -20   8   1 103.774  26.166   2
  18  -8  -1 136.296  24.020   1
 -18  -8   1 169.020  29.427   3
 -18  -8   1 68.3491 19.3956   2
  18  -8  -1 125.741  24.070   6
  18  -8  -1 92.0167 20.8166   4
 -18   8   1 104.558  25.668   2
 -18   8   1 154.675  27.679   3
  18   8  -1 113.215  24.445   5
  16  -8  -1 198.317  26.555   4
  16  -8  -1 308.861  28.651   6
 -16  -8   1 327.116  35.773   3
  16  -8  -1 291.672  28.567   1
 -16  -8   1 253.649  28.796   2
 -16   8   1 343.970  32.907   3
  16   8  -1 265.097  29.687   5
 -14  -8   1 156.783  27.989   3
  14  -8  -1 152.378  22.455   6
  14  -8  -1 193.236  21.569   1
 -14  -8   1 129.948  21.899   2
  14  -8  -1 189.151  24.131   4
 -14   8   1 180.087  22.292   3
  14   8  -1 133.100  23.961   5
 -14   8   1 151.046  22.109   2
 -12  -8   1 70.1328 16.1521   2
 -12  -8   1 64.6580 18.3798   3
  12  -8  -1 52.7381 14.2512   4
  12  -8  -1 46.6978 11.9792   6
  12  -8  -1 32.1321 10.5673   1
 -12   8   1 30.8270 11.5268   2
 -12   8   1 54.4217 14.3553   3
  12   8  -1 24.3135 12.6939   5
  10  -8  -1 0.77573 6.78019   6
  10  -8  -1 17.8327  9.2200   4
  10  -8  -1 29.7001  9.8175   1
  10  -8  -1 -4.5232  8.1780   3
 -10  -8   1 21.0113 10.9152   3
  10   8  -1 4.77761 7.91359   2
 -10   8   1 0.19555 7.60744   2
  10   8  -1 3.37465 7.60621   5
   8  -8  -1 96.6483 17.4892   4
  -8  -8   1 94.6002 18.0333   3
   8  -8  -1 100.032  16.176   1
   8  -8  -1 66.1707 15.1418   3
  -8   8   1 61.6533 15.0645   2
   8   8  -1 102.966  16.904   5
   8   8  -1 62.4922 14.9346   2
   6  -8  -1 70.0293 12.6001   1
  -6  -8   1 78.6282 16.2207   3
   6  -8  -1 115.833  14.040   3
   6  -8  -1 109.393  17.849   4
   6   8  -1 63.7599 12.7829   5
   6   8  -1 66.7769 14.2524   2
  -6   8   1 83.3461 16.4557   2
   4  -8  -1 444.648  30.606   3
   4  -8  -1 439.719  28.641   1
   4  -8  -1 416.599  27.363   1
  -4  -8   1 436.941  26.354   6
   4  -8  -1 406.929  28.707   4
  -4  -8   1 421.511  26.334   1
  -4  -8   1 383.260  30.822   3
  -4   8   1 438.306  26.742   1
   4   8  -1 434.935  28.096   5
   4   8  -1 366.846  30.664   2
  -4   8   1 372.537  30.529   2
  -4   8   1 405.842  18.989   5
  -2  -8   1 90.4635 10.4631   4
   2  -8  -1 93.6136 14.0766   1
   2  -8  -1 91.6908 12.6057   4
  -2  -8   1 133.042  13.892   6
  -2  -8   1 140.729  13.765   1
   2  -8  -1 119.151  16.271   1
  -2  -8   1 69.1903 14.6557   3
   2  -8  -1 85.5035 15.0330   3
  -2   8   1 110.598  18.411   2
   2   8  -1 87.4751 11.7087   5
  -2   8   1 91.7913  9.0414   5
  -2   8   1 99.5399 11.9919   1
   2   8  -1 119.580  16.380   2
   0  -8   1 117.228  13.394   6
   0  -8   1 87.3666 11.4496   4
   0  -8  -1 92.5244 15.7632   3
   0  -8   1 90.9898 13.1732   1
   0  -8  -1 75.0451 12.6300   4
   0  -8   1 94.3823 10.9364   1
   0  -8  -1 85.8911 13.0337   1
   0  -8  -1 92.0791 14.8561   1
   0  -8   1 100.272  14.221   3
   0  -8  -1 69.4199 13.6517   6
   0   8   1 96.9242 11.2832   5
   0   8  -1 88.2290 10.0653   5
   0   8   1 123.691  16.476   2
   0   8   1 87.2822 13.1157   1
   0   8  -1 92.1031 15.9517   2
   2  -8   1 126.566  14.242   4
   2  -8   1 134.960  12.842   1
  -2  -8  -1 129.589  13.610   4
  -2  -8  -1 147.160  16.548   1
   2  -8   1 121.635  13.780   1
  -2  -8  -1 140.446  16.452   6
   2  -8   1 95.4669 16.5622   3
  -2  -8  -1 134.360  17.441   3
  -2   8  -1 134.481  10.600   5
   2   8   1 126.647  16.929   2
  -2   8  -1 113.126  18.266   2
   2   8   1 109.704  13.354   5
   2   8   1 115.208  14.364   1
  -4  -8  -1 114.306  18.623   3
   4  -8   1 97.0250 16.1821   3
   4  -8   1 125.755  15.991   1
   4  -8   1 110.908  14.038   4
   4  -8   1 86.9303 13.7612   1
  -4  -8  -1 127.672  12.515   4
  -4   8  -1 91.5934 16.7369   2
   4   8   1 87.2911 14.0161   1
   4   8   1 99.9672 14.3866   2
   4   8   1 110.420  13.633   5
  -6  -8  -1 308.928  27.065   3
   6  -8   1 316.510  25.352   4
  -6  -8  -1 277.396  18.569   4
   6  -8   1 304.957  23.648   1
   6  -8   1 292.352  26.247   3
   6  -8   1 330.057  22.815   1
  -6   8  -1 313.345  26.878   2
   6   8   1 307.290  26.889   2
   6   8   1 311.189  25.018   5
   8  -8   1 118.566  16.564   1
   8  -8   1 130.184  14.354   6
   8  -8   1 116.898  18.414   4
  -8  -8  -1 139.864  18.701   3
   8  -8   1 105.608  18.850   3
   8   8   1 99.5397 17.8966   2
   8   8   1 122.901  16.430   5
  -8   8  -1 121.614  17.163   2
  10  -8   1 225.228  20.959   6
  10  -8   1 209.970  22.230   4
  10  -8   1 226.616  20.178   1
 -10  -8  -1 215.739  25.045   3
  10  -8   1 208.547  23.917   3
  10   8   1 221.821  23.315   2
  10   8   1 260.033  25.707   5
 -10   8  -1 232.799  24.111   2
 -12  -8  -1 9.51547 9.97990   3
  12  -8   1 7.33335 7.75195   6
  12  -8   1 4.03094 6.58133   1
  12  -8   1 -6.2100  7.1262   4
 -12   8  -1 18.0612 11.0128   3
 -12   8  -1 10.7061  9.0714   2
  12   8   1 6.16754 9.21827   2
  12   8   1 4.94495 9.66263   5
 -14  -8  -1 42.8907 14.5957   3
  14  -8   1 19.3491 11.1958   6
  14  -8   1 11.7433  9.8162   1
  14  -8   1 31.7581 12.0203   4
 -14   8  -1 29.9991 13.8794   3
  14   8   1  3.7384 10.0044   2
 -14   8  -1 17.4091 10.9699   2
  14   8   1 24.8531 11.9845   5
  16  -8   1 47.8563 14.5442   1
  16  -8   1 49.4535 16.8105   4
  16  -8   1 41.5936 14.7484   6
 -16  -8  -1 43.4335 17.1190   3
  16   8   1 42.4591 14.9390   2
 -16   8  -1 50.8491 16.3926   2
 -16   8  -1 60.9656 18.5073   3
  16   8   1 62.3093 18.0956   5
  18  -8   1  9.5289 12.3625   1
 -18  -8  -1 80.0569 22.8582   3
  18  -8   1 13.7589 13.3227   6
  18  -8   1 23.2144 15.8280   4
 -18   8  -1 13.9669 13.1503   3
 -18   8  -1  4.0578 12.8190   2
  18   8   1  2.6867 14.0230   5
  18   8   1 16.8685 12.4295   2
  20  -8   1 67.7913 19.2538   6
  20  -8   1 35.7249 17.4289   4
  20  -8   1 50.3838 16.7940   1
 -20  -8  -1 32.3180 20.8909   3
 -20   8  -1 57.2522 22.2727   3
  20   8   1 65.8095 21.3426   5
  22  -8   1 54.3065 18.8054   6
 -22  -8  -1 55.8947 26.5948   3
  22  -8   1 82.8518 23.4300   4
  22  -8   1 53.5312 18.3390   1
 -22   8  -1 72.2803 24.7524   3
  22   8   1 73.5331 23.0433   5
  24  -8   1 35.4512 17.7938   4
  24  -8   1  8.6751 17.1682   6
 -24  -8  -1 -17.347  20.836   3
  24  -8   1 21.2938 16.4907   1
  24   8   1  8.3822 18.4443   5
 -24   8  -1  3.0098 18.9586   3
 -25  -9   1 45.4614 31.8995   3
 -25   9   1 109.552  33.239   3
  23  -9  -1 45.6067 21.2862   1
  23  -9  -1 18.7892 21.7131   6
  23  -9  -1 24.3275 21.9528   4
 -23  -9   1 36.2777 27.2133   3
  23   9  -1 15.4947 19.7259   5
 -23   9   1 115.789  29.041   3
  21  -9  -1  5.4811 16.5591   6
  21  -9  -1 10.5630 17.6028   4
  21  -9  -1  0.8661 14.3283   1
 -21  -9   1 15.3126 22.1610   3
 -21   9   1 54.5756 24.1134   2
  21   9  -1 -0.0619 15.3094   5
 -21   9   1 -18.631  15.471   3
  19  -9  -1 84.9867 21.8002   1
 -19  -9   1 63.4826 18.5923   2
  19  -9  -1 74.1313 20.3183   6
  19  -9  -1 39.9615 17.9557   4
 -19  -9   1 59.4716 22.6184   3
  19   9  -1 49.2710 20.0362   5
 -19   9   1 22.2855 17.3299   3
 -19   9   1 28.7029 18.1877   2
 -17  -9   1 36.6370 15.8417   2
 -17  -9   1 47.6425 19.9704   3
  17  -9  -1 45.1721 17.3189   1
  17  -9  -1 51.0044 16.9871   6
  17  -9  -1 90.4441 20.6466   4
  17   9  -1 66.6038 20.2229   5
 -17   9   1 67.0165 19.1383   2
 -17   9   1 41.4354 18.3122   3
  15  -9  -1 19.9281 12.5749   6
  15  -9  -1 11.2922 11.8528   1
  15  -9  -1 17.6512 12.0281   4
 -15  -9   1 13.9259 15.5265   3
 -15   9   1 26.3620 13.5588   3
  15   9  -1 18.7167 13.4009   5
 -15   9   1  6.9958 10.9955   2
  13  -9  -1 4.69363 8.65551   1
 -13  -9   1 18.1020 13.4626   3
  13  -9  -1 25.7107 12.4880   4
  13  -9  -1 26.0234 12.2896   6
  13   9  -1 20.9355 12.2580   5
 -13   9   1 23.4904 11.9604   2
 -13   9   1 23.7617 12.9889   3
  13   9  -1 22.4792 12.0177   2
  11  -9  -1 143.456  17.952   6
  11  -9  -1 172.236  19.599   1
  11  -9  -1 197.959  22.859   4
  11  -9  -1 153.410  23.968   3
 -11  -9   1 178.795  25.350   3
 -11   9   1 150.760  21.447   2
  11   9  -1 167.190  21.846   5
  11   9  -1 136.160  23.388   2
   9  -9  -1 29.0337 11.9859   3
   9  -9  -1 8.61445 9.39253   4
  -9  -9   1 11.4856 10.9880   3
   9  -9  -1 17.6857  8.4579   1
   9   9  -1 36.8520 13.2282   2
  -9   9   1 21.9381 10.6015   2
   9   9  -1 21.0915 10.4147   5
   7  -9  -1 136.276  18.336   4
   7  -9  -1 105.656  16.773   1
   7  -9  -1 131.417  18.338   3
  -7  -9   1 158.288  21.647   3
   7   9  -1 150.497  19.998   2
   7   9  -1 153.803  18.620   5
  -7   9   1 118.776  20.710   2
  -5  -9   1 3.07240 5.76305   4
   5  -9  -1 20.1286  8.8918   3
   5  -9  -1 29.8968  9.9639   4
   5  -9  -1 4.09171 8.06715   1
  -5  -9   1 39.5575 12.6282   3
  -5   9   1 12.7101  9.0611   2
   5   9  -1 33.2296 11.8931   2
   5   9  -1 37.7938  9.9765   5
   3  -9  -1 352.354  26.338   1
  -3  -9   1 344.335  29.567   3
   3  -9  -1 349.694  28.951   3
   3  -9  -1 340.002  26.853   4
   3   9  -1 448.265  33.438   2
   3   9  -1 370.889  25.409   5
  -3   9   1 400.213  31.887   2
   1  -9  -1 74.8163 14.3177   3
  -1  -9   1 54.0280 12.4382   3
  -1  -9   1 62.2574 11.5695   1
  -1  -9   1 70.0301 11.5928   4
   1  -9  -1 70.8902 13.3588   1
   1  -9  -1 69.7187 12.6055   4
   1   9  -1 45.1933 12.4854   2
   1   9  -1 40.9028  9.0709   5
  -1   9   1 61.1071  9.7516   5
  -1   9   1 74.9981 15.4111   2
   1  -9   1 61.8940 14.4028   3
  -1  -9  -1 46.3329 12.2994   3
  -1  -9  -1 69.4238 13.2100   1
   1  -9   1 54.8777 11.0408   4
   1  -9   1 38.3519  9.3601   1
  -1  -9  -1 60.7827 12.1825   4
  -1   9  -1 50.6979  8.9804   5
   1   9   1 56.5231 14.7626   2
   1   9   1 58.9561 10.4743   5
  -1   9  -1 37.6556 11.9164   2
   3  -9   1 27.8866 10.1887   3
  -3  -9  -1 15.1678  8.2903   3
   3  -9   1 25.4272  9.1265   1
   3  -9   1 21.5390  8.7454   4
  -3  -9  -1 22.1558  8.1307   4
   3   9   1 29.2237 11.0366   2
   3   9   1 22.2098  8.7436   5
  -3   9  -1 27.9963 10.3757   2
  -5  -9  -1 11.7534  7.9394   4
   5  -9   1 41.5402 11.3447   4
   5  -9   1 27.3550  9.3393   1
  -5  -9  -1 20.2667  9.5455   3
   5  -9   1 36.0414 11.2137   3
   5   9   1 12.1926 10.4873   2
  -5   9  -1 11.9640  9.1958   2
   5   9   1 27.6158  9.3768   5
   7  -9   1 105.887  19.472   3
  -7  -9  -1 104.228  19.109   3
   7  -9   1 78.8088 13.7399   1
   7  -9   1 101.624  17.550   4
   7   9   1 79.0997 16.3825   5
   7   9   1 110.813  19.973   2
  -7   9  -1 106.307  18.812   2
   9  -9   1 81.7874 14.6886   1
  -9  -9  -1 55.7852 15.8245   3
   9  -9   1 60.0812 16.1686   3
   9  -9   1 61.5581 12.3272   6
   9  -9   1 80.7228 17.2113   4
   9   9   1 70.2726 15.6987   2
   9   9   1 81.8493 16.7829   5
  -9   9  -1 49.6710 13.9158   2
  11  -9   1 162.183  24.713   3
 -11  -9  -1 148.342  25.594   3
  11  -9   1 168.269  20.821   4
  11  -9   1 121.265  18.643   1
  11  -9   1 138.261  17.351   6
  11   9   1 128.615  22.260   5
 -11   9  -1 139.212  23.404   2
  11   9   1 156.333  24.691   2
 -13  -9  -1 97.3202 23.6953   3
  13  -9   1 95.8718 16.6893   1
  13  -9   1 80.3142 18.3284   4
  13  -9   1 60.0864 14.9918   6
 -13   9  -1 66.2994 17.8939   2
 -13   9  -1 93.9231 20.1607   3
  13   9   1 74.1590 17.6987   2
  13   9   1 41.6075 15.8517   5
  15  -9   1  9.3580 11.6438   4
 -15  -9  -1  6.7287 14.0895   3
  15  -9   1  3.0378 10.2376   6
  15  -9   1 -4.4122 10.5404   1
 -15   9  -1 -2.1729  9.6759   2
  15   9   1 -19.661   9.156   2
  15   9   1 -6.2327 10.8297   5
 -15   9  -1  3.6509 10.3462   3
 -17  -9  -1 121.422  27.128   3
  17  -9   1 133.373  24.672   6
  17  -9   1 95.6279 20.9118   4
  17  -9   1 111.277  22.303   1
  17   9   1 64.1848 20.6632   5
 -17   9  -1 126.018  26.203   3
 -17   9  -1 123.167  23.991   2
  17   9   1 103.122  21.030   2
  19  -9   1 23.7359 15.4651   4
  19  -9   1 18.1191 13.9118   1
 -19  -9  -1 15.6596 16.3796   3
  19  -9   1 22.8866 15.7119   6
 -19   9  -1 25.6839 17.8483   3
  19   9   1 23.3842 17.8911   5
 -19   9  -1 21.3921 16.7625   2
  21  -9   1 -9.3775 14.3681   4
  21  -9   1 29.9250 15.2474   1
 -21  -9  -1 10.7711 20.8886   3
  21  -9   1 44.2600 19.5560   6
  21   9   1 35.6879 19.3533   5
 -21   9  -1 10.7966 19.3943   3
  23  -9   1  9.9236 17.7847   6
  23  -9   1 27.1088 17.1329   1
  23  -9   1 13.5906 19.7900   4
 -23  -9  -1 16.1634 24.7575   3
 -23   9  -1 13.6047 21.3009   3
  23   9   1 33.1032 23.2866   5
 -22 -10   1 67.3380 30.8622   3
  22 -10  -1 66.6337 23.8330   6
  22 -10  -1 108.827  28.150   4
  22 -10  -1 98.5551 25.2656   1
  22  10  -1 64.8074 25.7865   5
 -22  10   1 78.4474 29.2609   3
 -22  10   1 58.5825 27.3029   2
 -20 -10   1 60.9096 27.1478   3
  20 -10  -1 33.0958 18.9859   1
  20 -10  -1  8.2453 17.5587   6
  20 -10  -1  8.2053 16.0035   4
  20  10  -1 -6.4358 15.3296   2
 -20  10   1 21.6964 20.1556   3
  20  10  -1  6.2528 16.5674   5
 -20  10   1 32.9277 20.7124   2
  18 -10  -1 32.4238 17.1204   1
  18 -10  -1 55.7416 19.1546   4
 -18 -10   1 36.0408 22.3143   3
  18 -10  -1 34.8632 17.4268   6
 -18  10   1 38.3124 17.4723   2
 -18  10   1 16.2756 18.4257   3
  18  10  -1 44.5515 18.2376   5
  18  10  -1 29.8745 16.7109   2
  16 -10  -1 101.733  22.145   4
  16 -10  -1 60.3030 17.9149   6
 -16 -10   1 89.9850 24.1178   3
  16 -10  -1 79.5173 19.6457   1
 -16  10   1 65.1130 19.8303   2
  16  10  -1 68.0508 19.9031   2
 -16  10   1 103.837  21.952   3
  16  10  -1 76.1886 21.6890   5
  14 -10  -1 25.7862 13.0680   1
 -14 -10   1 64.7033 21.1869   3
  14 -10  -1 12.4000 11.7109   4
  14 -10  -1 53.3450 15.0635   6
 -14  10   1 36.5008 15.2140   2
  14  10  -1  8.7285 11.7067   2
  14  10  -1 13.8578 14.0030   5
 -14  10   1  5.8266 11.5167   3
 -12 -10   1 120.084  24.996   3
  12 -10  -1 105.599  19.264   6
  12 -10  -1 80.7548 19.7380   3
  12 -10  -1 133.526  23.571   4
  12 -10  -1 151.074  19.558   1
  12  10  -1 94.7070 21.1975   5
  12  10  -1 103.300  21.019   2
 -12  10   1 126.478  23.744   2
 -10 -10   1 559.730  45.514   3
  10 -10  -1 637.246  44.066   4
  10 -10  -1 583.230  43.440   3
  10 -10  -1 570.367  38.826   1
 -10  10   1 561.860  43.745   2
  10  10  -1 537.531  43.902   2
  10  10  -1 586.593  43.115   5
   8 -10  -1 69.7951 16.9971   3
  -8 -10   1 63.8736 17.1280   3
   8 -10  -1 99.7144 18.6434   4
   8 -10  -1 52.7109 13.1960   1
  -8  10   1 64.7617 17.4324   2
   8  10  -1 71.8063 15.9987   5
   8  10  -1 59.9749 16.1495   2
   6 -10  -1 80.8224 16.8572   3
   6 -10  -1 87.6643 16.2815   1
  -6 -10   1 98.1762 21.3207   3
   6 -10  -1 114.505  19.090   4
   6  10  -1 70.5617 17.2313   2
  -6  10   1 72.7702 17.5786   2
   6  10  -1 98.7769 17.0324   5
  -4 -10   1 264.002  26.668   3
   4 -10  -1 287.321  26.557   3
   4 -10  -1 238.010  23.664   4
   4 -10  -1 307.040  25.336   1
  -4  10   1 245.923  25.993   2
   4  10  -1 224.631  26.289   2
   4  10  -1 294.191  23.625   5
   2 -10  -1 79.1111 16.8996   3
  -2 -10   1 57.8675 15.0860   3
  -2 -10   1 67.4171 11.5844   4
   2 -10  -1 64.1455 13.8603   1
   2 -10  -1 72.3270 14.9934   4
  -2 -10   1 77.7243 13.8341   1
   2  10  -1 80.0249 16.9814   2
   2  10  -1 79.4381 13.4095   5
  -2  10   1 60.8411 15.6643   2
   0 -10  -1 76.0098 14.0220   4
   0 -10  -1 55.1440 13.4429   1
   0 -10   1 58.1590 12.4694   1
   0 -10   1 31.9352 11.9588   3
   0 -10   1 40.7472 11.0565   4
   0 -10  -1 80.7818 16.5989   3
   0  10   1 84.2749 18.1324   2
   0  10   1 76.5618 11.9139   5
   0  10  -1 50.4096 14.8399   2
   2 -10   1 86.6640 14.9573   4
   2 -10   1 78.5110 16.9069   3
  -2 -10  -1 69.3118 16.5261   3
  -2 -10  -1 90.5814 15.3013   1
   2 -10   1 38.5164 10.9607   1
  -2 -10  -1 69.3461 12.9210   4
   2  10   1 100.373  14.004   5
   2  10   1 97.7959 18.6953   2
  -2  10  -1 73.3943 16.6100   2
   4 -10   1 43.9161 12.6256   4
  -4 -10  -1 53.1455 14.4920   3
   4 -10   1 50.7852 13.9997   3
   4 -10   1 29.0847 10.5883   1
  -4 -10  -1 52.6872 10.8112   4
   4  10   1 35.2569 11.6532   5
   4  10   1 45.9908 14.6733   2
  -4  10  -1 21.8837 11.4508   2
  -6 -10  -1 42.7070 13.6637   3
   6 -10   1 75.6710 14.0867   1
   6 -10   1 45.2893 13.2301   4
   6 -10   1 49.6703 15.0970   3
   6  10   1 46.3725 13.2245   5
   6  10   1 43.8494 13.4078   2
  -6  10  -1 60.8806 15.5910   2
   8 -10   1 204.239  24.957   3
   8 -10   1 188.768  19.950   1
   8 -10   1 165.733  20.682   4
  -8 -10  -1 233.701  26.496   3
   8  10   1 174.298  22.975   2
   8  10   1 212.029  24.221   5
  -8  10  -1 181.008  23.822   2
 -10 -10  -1 12.7705 11.0993   3
  10 -10   1 18.2622 11.6247   4
  10 -10   1 22.8415 10.5551   6
  10 -10   1 21.8451  9.8940   1
  10 -10   1 20.8723 14.2905   3
  10  10   1 11.2759 12.4903   5
 -10  10  -1 12.8413 10.2493   2
  10  10   1 33.1185 13.6547   2
  12 -10   1 39.2753 13.0529   6
  12 -10   1 43.2533 14.3616   4
 -12 -10  -1 16.9251 10.8852   3
  12 -10   1 28.5158 12.4142   1
  12  10   1 25.1312 14.0418   2
  12  10   1 12.4305 13.4486   5
 -12  10  -1 37.1167 14.3495   2
 -12  10  -1 18.3472 12.4762   3
 -14 -10  -1 96.9045 24.6648   3
  14 -10   1 52.8724 15.4759   1
  14 -10   1 31.0323 13.9444   4
  14 -10   1  9.2300 12.4531   6
 -14  10  -1 60.5184 18.6777   2
  14  10   1 60.2614 18.0273   2
 -14  10  -1 56.6174 17.5735   3
  14  10   1 17.4445 14.3419   5
  16 -10   1 17.5378 14.6132   1
  16 -10   1 38.8241 15.4582   6
  16 -10   1  0.7270 14.5654   4
 -16 -10  -1 13.0142 15.6262   3
 -16  10  -1 36.3195 16.3416   2
 -16  10  -1 23.3550 14.9181   3
  16  10   1  1.1749 11.9432   2
  16  10   1 11.8123 15.5860   5
  18 -10   1  8.8917 12.9237   4
 -18 -10  -1 11.3977 16.9331   3
  18 -10   1 -0.2904 13.3951   6
  18 -10   1 -2.9900 12.8212   1
  18  10   1  5.3356 15.6942   2
 -18  10  -1  8.3528 17.1063   3
 -18  10  -1 28.8352 16.8829   2
  18  10   1  3.8853 15.3645   5
  20 -10   1 32.7896 18.0507   6
  20 -10   1 19.1875 17.9035   4
  20 -10   1 35.7746 17.3061   1
 -20 -10  -1 13.7752 23.3399   3
 -20  10  -1 58.0661 21.9615   3
  20  10   1 23.6659 19.3216   5
  22 -10   1 19.9788 19.6616   6
  22 -10   1  9.5108 16.4651   4
 -22 -10  -1 -21.002  23.405   3
  22 -10   1 19.7804 16.7900   1
  22  10   1  5.0015 21.8533   5
 -22  10  -1 -5.4193 21.1428   3
  21 -11  -1 20.6284 22.8347   6
  21 -11  -1 33.4927 19.8121   4
 -21 -11   1 31.6914 26.2194   3
  21  11  -1 -7.1717 20.2414   5
 -21  11   1 23.8888 23.3569   2
 -21  11   1 13.5725 22.7928   3
  19 -11  -1 67.0392 21.6460   6
  19 -11  -1 64.0089 22.3728   4
  19 -11  -1 98.9931 24.7316   1
 -19 -11   1 47.3084 24.6827   3
  19  11  -1 28.0103 19.6877   2
 -19  11   1 56.9459 23.3068   3
 -19  11   1 57.3836 22.1615   2
  19  11  -1 73.6676 23.8505   5
  17 -11  -1 53.4635 19.4888   4
 -17 -11   1 38.9244 24.7859   3
  17 -11  -1 26.0492 16.0344   1
  17 -11  -1 71.1321 20.9141   6
  17  11  -1 46.9337 20.2951   5
 -17  11   1 98.4594 24.3230   3
  17  11  -1 46.7263 18.7212   2
 -17  11   1 56.8417 19.3227   2
 -15 -11   1 39.1950 19.3591   3
  15 -11  -1 38.2439 15.3812   6
  15 -11  -1 21.2714 14.1367   1
  15 -11  -1 27.5928 16.0029   4
 -15  11   1  5.6106 14.2840   3
  15  11  -1 29.1744 16.9263   5
 -15  11   1 42.7461 17.0970   2
  15  11  -1 30.8973 15.3239   2
  13 -11  -1 95.7177 20.6816   6
  13 -11  -1 119.490  22.003   1
 -13 -11   1 134.250  28.327   3
  13 -11  -1 96.9561 21.5819   4
 -13  11   1 100.454  22.804   2
  13  11  -1 113.840  23.317   2
  13  11  -1 80.8671 22.1016   5
  11 -11  -1 -0.9324  8.8939   1
 -11 -11   1  8.3963 13.3347   3
  11 -11  -1 21.1538 10.6211   6
  11 -11  -1 29.2379 12.7790   4
  11 -11  -1 16.6365 13.6912   3
 -11  11   1 27.0473 14.5590   2
  11  11  -1  2.8750 12.1334   5
  11  11  -1  5.0189 11.9806   2
   9 -11  -1  8.8796 10.9984   3
  -9 -11   1 -4.6829  9.5909   3
   9 -11  -1 7.28892 9.14771   1
   9 -11  -1 15.8616 12.2172   4
   9  11  -1 20.9588 11.5630   2
   9  11  -1 14.2911 12.5674   5
  -9  11   1 -0.4083  8.8214   2
   7 -11  -1 -0.9897  9.8603   4
   7 -11  -1 11.8465  8.2571   1
  -7 -11   1 -8.2552  9.7728   3
   7 -11  -1  8.6647 10.6132   3
   7  11  -1 3.17277 9.62039   5
  -7  11   1 -3.9100  9.0371   2
   7  11  -1 18.1252 11.9285   2
  -5 -11   1 1.50018 8.68596   3
   5 -11  -1 2.53710 8.76467   1
   5 -11  -1 -2.6339  7.9361   3
   5 -11  -1  8.5491 12.0862   4
   5  11  -1  5.5246 10.3839   5
  -5  11   1 -0.8957  8.8999   2
   5  11  -1 7.65819 9.65413   2
   3 -11  -1 30.7859 11.8675   4
   3 -11  -1 35.9690 12.6182   1
  -3 -11   1 1.07712 8.95474   3
   3 -11  -1 32.6348 12.1745   3
  -3 -11   1 20.4163  9.7866   1
  -3  11   1 15.0027 10.3692   2
   3  11  -1 16.2411 11.1623   2
   3  11  -1 31.3226 10.8375   5
  -1 -11   1 79.2430 14.3545   4
   1 -11  -1 74.0718 15.7536   4
   1 -11  -1 92.6865 19.0145   3
  -1 -11   1 106.227  20.665   3
  -1 -11   1 101.882  17.178   1
   1 -11  -1 113.642  18.959   1
   1  11  -1 66.2906 17.6404   2
  -1  11   1 98.8235 20.4717   2
  -1 -11  -1 27.5781 11.1384   4
  -1 -11  -1 45.3119 13.6459   3
   1 -11   1 27.3383 12.2569   3
   1 -11   1 20.5128  9.7358   1
   1 -11   1 27.8283 11.3932   4
  -1 -11  -1 32.1014 11.8738   1
  -1  11  -1 11.9951 10.5013   2
   1  11   1 28.7341 13.2870   2
   3 -11   1 131.581  19.684   1
  -3 -11  -1 144.170  18.334   1
   3 -11   1 171.151  19.360   4
   3 -11   1 122.470  22.491   3
  -3 -11  -1 153.886  21.588   3
   3  11   1 217.760  26.036   2
  -3  11  -1 193.988  24.389   2
   3  11   1 189.786  20.215   5
   5 -11   1 137.684  20.947   4
  -5 -11  -1 125.637  22.930   3
   5 -11   1 113.229  18.016   1
   5 -11   1 147.754  24.381   3
  -5  11  -1 122.597  22.617   2
   5  11   1 98.2069 20.9859   2
   5  11   1 115.837  18.721   5
   7 -11   1 96.3892 19.6705   4
   7 -11   1 99.2704 16.3975   1
   7 -11   1 106.985  21.474   3
  -7 -11  -1 128.247  23.737   3
  -7  11  -1 118.897  22.393   2
   7  11   1 89.3425 18.1485   5
   7  11   1 92.3495 19.1346   2
  -9 -11  -1 111.562  22.257   3
   9 -11   1 85.9844 15.8081   6
   9 -11   1 72.1593 18.2010   4
   9 -11   1 54.0890 18.0199   3
   9 -11   1 73.9637 15.3515   1
  -9  11  -1 84.9203 18.4653   2
   9  11   1 82.9810 19.4733   2
   9  11   1 63.9717 17.9852   5
  11 -11   1 40.8873 15.3827   4
 -11 -11  -1 53.2878 17.8161   3
  11 -11   1 63.7064 19.5005   3
  11 -11   1 73.0583 16.3091   1
  11 -11   1 61.0206 14.5885   6
  11  11   1 52.8142 16.8887   5
 -11  11  -1 53.8773 16.6702   2
  11  11   1 50.4144 17.1975   2
  13 -11   1 224.236  25.537   1
 -13 -11  -1 239.876  36.839   3
  13 -11   1 248.443  25.986   6
  13 -11   1 209.075  27.539   4
  13  11   1 263.620  30.945   2
 -13  11  -1 183.449  31.279   3
 -13  11  -1 252.288  30.830   2
  13  11   1 185.175  30.756   5
  15 -11   1 -4.8060 12.1096   1
 -15 -11  -1  4.9892 17.9132   3
  15 -11   1 -2.0258 12.9538   6
  15 -11   1  7.8719 13.2890   4
  15  11   1  5.8429 14.2233   2
  15  11   1  0.4501 14.5427   5
 -15  11  -1 -7.4717 11.9856   2
 -15  11  -1 17.5280 14.4942   3
 -17 -11  -1 -21.076  15.975   3
  17 -11   1 16.0842 13.0882   4
  17 -11   1  9.0272 15.2190   1
  17 -11   1 29.9325 17.0564   6
 -17  11  -1 -10.058  14.341   2
  17  11   1 -3.5747 16.7574   5
  17  11   1  3.3171 15.8730   2
 -17  11  -1 -4.2069 16.8393   3
  19 -11   1 182.461  31.920   4
 -19 -11  -1 223.588  41.473   3
  19 -11   1 154.418  29.063   1
  19 -11   1 167.366  29.977   6
 -19  11  -1 162.862  33.993   3
  19  11   1 104.363  27.813   5
 -19  11  -1 136.095  29.368   2
  21 -11   1 10.1134 16.1601   1
  21 -11   1 64.6794 23.8625   6
  21 -11   1 26.8221 17.6952   4
 -21 -11  -1  6.5744 28.6961   3
  21  11   1 -6.1093 20.5558   5
 -21  11  -1 51.7554 27.1036   3
 -20 -12   1 60.5032 32.2110   3
  20 -12  -1 26.4806 22.6238   1
  20 -12  -1 67.6148 21.8441   4
  20 -12  -1 45.0482 22.4733   6
  20  12  -1 58.5728 23.1497   2
 -20  12   1 40.4606 23.9855   2
  20  12  -1 35.4447 23.1179   5
 -20  12   1 22.8479 23.2615   3
  18 -12  -1 80.8447 23.5523   1
  18 -12  -1 86.7202 25.2561   6
  18 -12  -1 107.039  27.106   4
 -18 -12   1 111.403  31.318   3
 -18  12   1 104.973  28.416   3
 -18  12   1 89.2958 25.4457   2
  18  12  -1 49.5561 21.7555   2
  18  12  -1 67.4798 24.7733   5
  16 -12  -1 60.1911 19.6095   6
 -16 -12   1 73.8299 27.9666   3
  16 -12  -1 104.630  25.477   4
  16 -12  -1 103.040  23.227   1
 -16  12   1 57.2498 20.6636   2
  16  12  -1 72.2459 22.6415   2
  16  12  -1 89.9496 25.0831   5
 -16  12   1 70.1318 23.0461   3
  14 -12  -1 25.1208 15.5236   1
 -14 -12   1  9.5742 17.8139   3
  14 -12  -1 -3.1629 12.3309   4
  14 -12  -1 21.9891 15.2864   6
  14  12  -1 35.9389 19.8576   5
 -14  12   1 20.0286 16.5357   3
 -14  12   1 26.8733 15.5561   2
  14  12  -1 21.4322 16.5334   2
  12 -12  -1 12.5789 16.0531   3
 -12 -12   1 39.2403 18.7475   3
  12 -12  -1 26.3840 14.2774   1
  12 -12  -1 14.2031 11.7765   6
  12 -12  -1 44.0506 16.3290   4
 -12  12   1 24.7809 15.2590   2
  12  12  -1 23.7941 16.2686   5
  12  12  -1 29.7024 15.2708   2
  10 -12  -1  5.9918 12.9947   4
  10 -12  -1 27.3118 16.3157   3
  10 -12  -1 19.6692 12.9673   1
 -10 -12   1 10.4934 14.2665   3
  10  12  -1 50.8223 18.3097   5
 -10  12   1 26.5355 15.4039   2
  10  12  -1 39.6038 15.9416   2
   8 -12  -1 12.1260 12.2228   1
   8 -12  -1 19.7648 12.7323   4
   8 -12  -1 45.9822 17.1457   3
  -8 -12   1 35.2405 17.6439   3
   8  12  -1 14.4519 13.2417   5
  -8  12   1 17.8875 13.0186   2
   8  12  -1 13.5146 13.2060   2
   6 -12  -1 65.3970 18.0075   4
   6 -12  -1 96.5088 21.8048   3
   6 -12  -1 77.7302 17.4156   1
  -6 -12   1 74.4104 18.8699   3
  -6  12   1 81.6813 20.8597   2
   6  12  -1 62.2812 15.7963   5
   6  12  -1 30.5344 15.9933   2
   4 -12  -1 19.3116 12.2328   3
   4 -12  -1 17.3376 11.9584   4
  -4 -12   1 7.85557 8.07442   1
   4 -12  -1 21.6021 12.6547   1
  -4 -12   1  6.4899 10.4665   3
   4  12  -1  7.5930 11.9158   2
  -4  12   1 14.9772 10.9352   2
   2 -12  -1 233.361  27.543   3
   2 -12  -1 203.768  23.780   1
  -2 -12   1 213.566  22.510   1
   2 -12  -1 252.789  25.421   4
  -2 -12   1 196.264  25.610   3
  -2  12   1 206.276  27.162   2
   2  12  -1 179.013  26.734   2
   0 -12   1 53.6125 14.1615   1
   0 -12  -1 35.0485 13.7918   3
   0 -12   1 32.3921 12.7339   4
   0 -12   1 47.8812 15.2444   3
   0 -12  -1 46.6425 14.4979   1
   0 -12  -1 38.7930 12.8091   4
   0  12   1 48.1170 16.7421   2
   0  12  -1 38.9140 13.9833   2
  -2 -12  -1 427.648  34.085   1
   2 -12   1 407.694  31.610   4
  -2 -12  -1 445.015  38.293   3
   2 -12   1 439.424  38.551   3
   2 -12   1 439.915  32.321   1
  -2  12  -1 440.412  39.832   2
   2  12   1 369.422  37.369   2
  -4 -12  -1 240.986  27.891   3
   4 -12   1 219.105  23.182   1
   4 -12   1 178.671  21.956   4
   4 -12   1 234.136  28.151   3
  -4 -12  -1 232.252  24.355   1
   4  12   1 221.904  28.891   2
  -4  12  -1 214.885  30.203   2
   6 -12   1 20.3408 13.6252   3
  -6 -12  -1 19.6341 12.5626   3
   6 -12   1 29.8126 13.7562   4
   6 -12   1 20.3887 10.2917   1
   6  12   1 19.8829 14.7202   2
   6  12   1 32.9496 13.5980   5
  -6  12  -1 15.0938 12.4311   2
   8 -12   1 54.3500 14.6405   1
   8 -12   1 72.1080 19.8356   3
  -8 -12  -1 35.6540 14.2348   3
   8 -12   1 71.1088 18.7111   4
   8  12   1 58.9708 18.3902   2
   8  12   1 26.6508 15.3042   5
  -8  12  -1 39.4016 15.1728   2
  10 -12   1 12.1875 11.1105   1
  10 -12   1 31.7957 12.5079   6
 -10 -12  -1 17.7233 13.6192   3
  10 -12   1 41.5614 14.7007   4
  10 -12   1  8.2903 14.4815   3
 -10  12  -1 -2.2026 11.4598   2
  10  12   1 31.8434 16.2214   5
  10  12   1 19.7889 14.1453   2
  12 -12   1 50.0296 15.7300   1
  12 -12   1 38.5015 14.4249   6
  12 -12   1 62.6988 19.1314   4
 -12 -12  -1 60.8223 20.8287   3
  12 -12   1 66.5471 21.1285   3
 -12  12  -1 60.7408 19.0447   2
  12  12   1 31.3793 16.3278   2
  12  12   1 41.2506 17.3796   5
  14 -12   1 158.688  28.741   4
  14 -12   1 178.371  26.494   1
  14 -12   1 182.828  27.571   6
 -14 -12  -1 190.076  34.634   3
 -14  12  -1 125.567  28.680   3
 -14  12  -1 148.858  29.249   2
  14  12   1 149.877  27.240   2
  14  12   1 149.172  29.152   5
  16 -12   1 -3.2455 12.6006   4
  16 -12   1 -7.6990 14.0462   6
  16 -12   1 -3.1280 14.3729   1
 -16 -12  -1 -1.0653 19.5904   3
  16  12   1 15.1778 17.2755   5
  16  12   1 19.3779 16.9260   2
 -16  12  -1 14.4661 15.8973   3
 -16  12  -1 11.7336 16.1109   2
  18 -12   1 14.9585 16.8401   6
 -18 -12  -1 63.6387 27.5054   3
  18 -12   1 17.3455 18.1019   1
  18 -12   1 51.8147 21.1715   4
 -18  12  -1 -34.091  18.370   2
  18  12   1 45.0915 23.8277   5
 -18  12  -1 24.5876 22.2923   3
  20 -12   1 69.4746 24.1724   6
  20 -12   1 97.6606 23.8573   1
  20 -12   1 86.1648 26.3631   4
 -20 -12  -1 81.1187 34.0591   3
  20  12   1 48.8950 29.6754   5
 -20  12  -1 65.3046 31.7727   3
 -17 -13   1 42.8813 27.1578   3
  17 -13  -1 58.6633 21.2613   6
  17 -13  -1 54.8539 22.0896   1
  17 -13  -1 53.5420 26.3939   4
  17  13  -1 53.7446 23.3882   2
  17  13  -1 47.1940 23.9461   5
 -17  13   1 80.4349 26.7213   2
 -17  13   1 28.8993 21.2405   3
  15 -13  -1 22.9212 17.0063   1
  15 -13  -1 13.8174 16.6808   4
  15 -13  -1 33.4144 16.8401   6
 -15 -13   1 24.6194 21.1805   3
 -15  13   1 15.5992 19.6637   3
  15  13  -1 25.1393 19.6569   5
 -15  13   1 13.4476 17.2577   2
  15  13  -1 19.2803 18.6722   2
  13 -13  -1 22.4608 18.7545   3
  13 -13  -1 16.7508 16.8999   4
  13 -13  -1 41.5240 16.8675   6
 -13 -13   1 35.6925 21.3328   3
  13 -13  -1 31.0271 16.3797   1
 -13  13   1 50.1516 20.6349   2
  13  13  -1 67.0079 21.5096   2
  13  13  -1 22.9589 17.7309   5
 -11 -13   1 84.8721 26.0473   3
  11 -13  -1 111.068  22.318   6
  11 -13  -1 111.441  26.374   3
  11 -13  -1 105.673  23.600   4
  11 -13  -1 82.5052 21.3148   1
  11  13  -1 54.4825 20.8545   2
 -11  13   1 95.8782 24.8724   2
  11  13  -1 92.0444 23.7070   5
   9 -13  -1 79.8763 21.7691   3
   9 -13  -1 83.5235 19.1173   1
   9 -13  -1 80.6286 20.2868   4
  -9 -13   1 61.7942 24.0125   3
   9  13  -1 32.8730 16.7249   2
  -9  13   1 52.7964 18.0504   2
   7 -13  -1 57.7775 16.6735   1
   7 -13  -1 44.8346 15.3433   4
  -7 -13   1 57.2756 17.7888   3
   7 -13  -1 46.2310 18.6812   3
  -7  13   1 34.7369 15.7383   2
   7  13  -1 37.0346 16.8645   2
   5 -13  -1 25.6922 16.2727   3
   5 -13  -1  9.2775 12.5759   1
  -5 -13   1 30.9417 12.7697   1
   5 -13  -1 36.5147 14.2102   4
  -5 -13   1 13.8564 12.5258   3
  -5  13   1 36.3356 16.9167   2
   5  13  -1 -0.5548 12.5920   2
   3 -13  -1 24.5969 13.6739   4
  -3 -13   1  8.9269 10.0828   1
   3 -13  -1 34.0711 14.0958   1
  -3 -13   1 -0.0624 10.7502   3
   3 -13  -1 19.7290 13.2437   3
  -3  13   1 21.0862 13.7281   2
   3  13  -1 19.2621 14.6734   2
   1 -13  -1 29.6478 13.6513   1
  -1 -13   1 20.5703 13.8312   3
   1 -13  -1 85.4448 20.6631   3
  -1 -13   1 39.3473 13.1371   1
   1  13  -1 31.2347 16.0436   2
  -1  13   1 13.2250 13.5853   2
  -1 -13  -1 21.0418 12.7122   3
   1 -13   1 13.5628 12.7280   3
  -1 -13  -1 38.0490 15.5045   1
   1 -13   1 49.3539 15.0387   1
   1  13   1 -1.1010 11.9594   2
  -1  13  -1 33.5538 15.2222   2
   3 -13   1 108.545  19.927   1
   3 -13   1 75.0434 21.3991   3
  -3 -13  -1 85.4768 21.3731   3
   3 -13   1 88.3912 19.0638   4
  -3 -13  -1 50.3543 16.7496   1
  -3  13  -1 54.9491 17.5577   2
   3  13   1 78.4542 21.9141   2
  -5 -13  -1 16.2387 13.2290   3
   5 -13   1 14.9409 11.9495   1
   5 -13   1 43.6766 15.2646   4
  -5 -13  -1 15.9817 11.9069   1
   5 -13   1 -4.0014 12.0534   3
  -5  13  -1 22.1606 15.6855   2
   5  13   1 49.1186 18.4475   2
   7 -13   1 116.731  25.788   3
   7 -13   1 105.747  21.931   4
   7 -13   1 57.9304 16.7326   1
  -7 -13  -1 77.0265 23.6337   3
   7  13   1 102.581  24.373   2
  -7  13  -1 74.7151 20.5024   2
  -9 -13  -1 19.6940 15.9407   3
   9 -13   1 27.7027 15.9413   4
   9 -13   1 10.8781 11.7730   1
   9 -13   1 34.5757 13.3648   6
   9 -13   1 11.4206 18.4718   3
  -9  13  -1  5.4432 13.0991   2
   9  13   1  9.3036 15.3771   5
   9  13   1 34.2272 16.5557   2
 -11 -13  -1  3.7365 14.0639   3
  11 -13   1 13.3319 16.2714   3
  11 -13   1 31.3148 14.5844   6
  11 -13   1 12.2628 14.9816   4
  11 -13   1 44.5524 14.0089   1
  11  13   1  6.5526 16.2365   2
  11  13   1  3.3750 17.0461   5
 -11  13  -1 -0.0383 13.0177   2
  13 -13   1 32.9263 15.1641   1
  13 -13   1 34.3266 16.2662   6
 -13 -13  -1 57.1710 20.3608   3
  13 -13   1 75.5934 21.0693   4
 -13  13  -1 28.7829 17.8214   2
  13  13   1 34.6825 17.1706   2
 -13  13  -1 31.5342 18.9063   3
  13  13   1 30.2912 20.3356   5
  15 -13   1 25.3481 17.0482   4
  15 -13   1 11.6038 17.1340   6
 -15 -13  -1 29.6677 25.2675   3
  15 -13   1 12.4140 16.2493   1
  15  13   1 17.9555 21.2138   5
 -15  13  -1 34.9861 18.9743   2
 -15  13  -1 29.5796 19.3900   3
  15  13   1 -4.6286 19.1107   2
  17 -13   1 88.8143 24.8514   1
  17 -13   1 52.5569 21.2517   4
  17 -13   1 18.5895 18.4778   6
 -17 -13  -1 52.6470 29.5865   3
 -17  13  -1 68.4439 25.3989   2
  17  13   1 44.6790 24.0574   5
 -17  13  -1 65.8675 25.0616   3
  16 -14  -1 15.3853 18.8038   1
 -16 -14   1  5.2952 25.3452   3
  16 -14  -1 -2.4605 18.6621   4
  16 -14  -1 -7.4354 20.3642   6
  16  14  -1 35.3176 23.3979   2
  16  14  -1  8.9732 22.6010   5
 -16  14   1 20.9887 20.8915   3
 -16  14   1 45.0649 21.2845   2
 -14 -14   1 37.4289 26.1008   3
  14 -14  -1 44.9460 19.5081   1
  14 -14  -1 98.0459 26.1179   4
  14 -14  -1 61.4975 21.7706   6
  14  14  -1 43.4590 24.2665   5
  14  14  -1 48.2446 24.2547   2
 -14  14   1 29.6892 21.0272   3
 -14  14   1 28.4871 19.2516   2
  12 -14  -1 24.9583 17.7039   4
  12 -14  -1 31.0216 16.4555   1
  12 -14  -1 63.0501 23.2484   3
  12 -14  -1 61.2112 19.3989   6
 -12 -14   1 39.2769 24.1326   3
  12  14  -1 46.9465 21.0371   2
 -12  14   1 39.2990 20.2229   2
  10 -14  -1 10.0152 14.8080   1
 -10 -14   1 -0.9915 18.1086   3
  10 -14  -1 -6.1088 17.0934   3
  10 -14  -1 17.9533 15.1257   4
 -10  14   1 16.7889 16.1354   2
  10  14  -1  4.2747 17.4355   2
  -8 -14   1 24.2153 16.5251   3
   8 -14  -1 37.9288 17.3057   1
   8 -14  -1 80.8258 19.8640   4
   8 -14  -1 28.6489 19.1986   3
  -8  14   1 34.9160 17.5933   2
   8  14  -1 29.5769 16.8747   2
   6 -14  -1 42.2652 18.3953   3
   6 -14  -1 39.5927 16.3859   4
  -6 -14   1 97.5983 23.3022   3
   6 -14  -1 24.9338 15.5300   1
  -6 -14   1 20.2539 12.9765   1
   6  14  -1 27.1473 18.1392   2
  -6  14   1 -0.3853 12.0415   2
   4 -14  -1 32.2182 15.2658   1
   4 -14  -1 48.9617 17.2635   4
  -4 -14   1 16.1482 12.6750   1
  -4 -14   1 11.0408 13.2068   3
   4 -14  -1 34.9322 15.8260   3
   4  14  -1 20.4804 15.9495   2
  -4  14   1  7.7783 13.3944   2
  -2 -14   1  2.6080 11.8477   3
  -2 -14   1 30.1319 14.2271   1
   2 -14  -1 15.9518 14.0818   1
   2 -14  -1 15.2109 13.3699   3
   2  14  -1 -5.2490 14.2169   2
  -2  14   1 38.2969 18.8650   2
   0 -14  -1 65.7281 19.0667   1
   0 -14   1 33.9617 16.9204   3
   0 -14  -1 79.5542 21.2554   3
   0 -14   1 68.1598 17.8942   1
   0  14  -1 47.0450 17.5740   2
   0  14   1 51.7197 21.7882   2
  -2 -14  -1 35.8184 16.0208   1
   2 -14   1 58.4496 17.5433   1
   2 -14   1 38.1407 16.8013   3
  -2 -14  -1 44.7871 17.5109   3
   2  14   1 46.4862 20.2986   2
  -2  14  -1 28.8688 16.5737   2
   4 -14   1 27.0457 17.1286   3
  -4 -14  -1 82.5167 20.0438   1
   4 -14   1 36.1722 15.2443   1
  -4 -14  -1 30.3827 17.4082   3
   4  14   1 32.1217 18.7081   2
  -4  14  -1 40.1430 17.5231   2
   6 -14   1 60.5824 16.7049   1
   6 -14   1 99.2407 24.7267   3
  -6 -14  -1 46.7379 17.9518   3
   6 -14   1 32.4606 16.6080   4
  -6 -14  -1 58.2286 18.6688   1
   6  14   1 56.6204 20.8550   2
  -6  14  -1 26.7281 16.2748   2
   8 -14   1 64.8445 23.2774   3
   8 -14   1 43.3493 15.2354   1
  -8 -14  -1 49.5477 16.6829   1
  -8 -14  -1 48.1657 18.2915   3
   8 -14   1 19.1187 16.7562   4
  -8  14  -1 35.7893 18.3671   2
   8  14   1 50.8117 21.3718   2
  10 -14   1 17.7724 16.4109   6
  10 -14   1 -13.800  15.770   4
  10 -14   1 18.6221 14.3773   1
  10 -14   1 11.8009 19.5159   3
 -10 -14  -1 -7.1326 14.5807   3
 -10  14  -1 13.3031 16.4062   2
  10  14   1 20.7311 19.6331   2
 -12 -14  -1  3.3794 13.6280   3
  12 -14   1  0.4055 17.8224   3
  12 -14   1 26.5057 17.5427   4
  12 -14   1 16.6445 14.2958   1
  12 -14   1 -4.9726 14.0890   6
 -12  14  -1 51.7512 20.1152   2
  12  14   1 18.0103 20.1463   2
  14 -14   1 -7.3603 16.2718   6
  14 -14   1 23.5597 16.3577   1
 -14 -14  -1  2.8658 16.7003   3
  14 -14   1  1.8284 16.1378   4
  14  14   1 16.9384 21.3574   2
  14  14   1 -11.711  20.276   5
 -14  14  -1 13.3900 18.2742   2
 -14  14  -1 18.2222 20.8114   3
  16 -14   1  1.8870 20.9550   4
  16 -14   1 12.9156 19.3641   6
  16 -14   1 15.2856 19.7563   1
 -16  14  -1 34.9562 23.4192   2
 -16  14  -1 13.3829 22.5454   3
  16  14   1 -20.446  20.146   2
  13 -15  -1 67.5802 22.1123   1
 -13 -15   1 54.5632 33.2634   3
  13 -15  -1 49.1416 21.1725   6
  13 -15  -1 86.8656 29.2822   3
  13 -15  -1 -14.009  20.386   4
  13  15  -1 92.5547 27.9104   2
 -13  15   1 29.9344 21.6459   2
  11 -15  -1  4.4831 18.9427   3
  11 -15  -1 -11.639  14.624   6
 -11 -15   1 22.1982 22.5259   3
  11 -15  -1 40.9447 18.7761   1
  11 -15  -1 35.8965 20.7510   4
  11  15  -1 16.5966 20.4387   2
 -11  15   1  0.1972 18.5540   2
  -9 -15   1 -26.536  17.143   3
   9 -15  -1 -1.9594 19.2996   3
   9 -15  -1 17.4498 18.5448   4
  -9 -15   1 32.7927 17.5641   1
   9 -15  -1 33.0678 16.6131   1
  -9  15   1 54.2816 21.3728   2
   9  15  -1  4.6899 18.3347   2
   7 -15  -1  9.9568 16.8818   4
  -7 -15   1 13.7185 13.8638   1
   7 -15  -1  9.2396 14.1232   1
   7 -15  -1 33.6234 20.2714   3
  -7 -15   1  1.0878 15.1982   3
  -7  15   1 10.7264 16.4259   2
   7  15  -1 14.9733 19.1470   2
  -5 -15   1 68.1510 21.2119   3
   5 -15  -1 79.3189 22.8435   1
  -5 -15   1 61.4233 19.3339   1
   5 -15  -1 87.7060 25.8118   3
   5  15  -1 59.5406 23.0837   2
  -5  15   1 39.2466 20.2781   2
  -3 -15   1 10.7333 14.6985   3
   3 -15  -1 19.9620 16.4122   3
  -3 -15   1 46.6981 17.6698   1
   3 -15  -1 32.9626 16.8228   1
   3  15  -1 49.5283 21.8705   2
  -3  15   1 40.1130 21.1673   2
   1 -15  -1 45.5228 17.3125   3
  -1 -15   1 21.8152 15.1788   1
   1 -15  -1 18.7278 15.7980   1
  -1 -15   1 31.2080 16.5162   3
  -1  15   1 -7.9243 15.1905   2
   1  15  -1 19.9987 17.5882   2
  -1 -15  -1 31.7635 15.9017   3
  -1 -15  -1 18.9312 16.6815   1
   1 -15   1 29.0825 15.6695   1
   1 -15   1 16.5726 16.5419   3
  -1  15  -1 13.1233 17.6782   2
   1  15   1 44.5830 20.2105   2
  -3 -15  -1  7.1546 15.3720   1
   3 -15   1  5.0887 16.2373   3
  -3 -15  -1 17.9879 16.2344   3
   3 -15   1 31.2563 16.3319   1
   3  15   1  3.1699 17.3221   2
  -3  15  -1  2.8041 15.4550   2
  -5 -15  -1 112.221  23.060   1
   5 -15   1 80.7411 20.4189   1
  -5 -15  -1 57.6316 20.3077   3
   5 -15   1 64.5704 23.6119   3
  -5  15  -1 51.5508 19.5662   2
   5  15   1 47.2189 20.6468   2
   7 -15   1 43.2402 19.1208   4
   7 -15   1 44.9345 16.6651   1
   7 -15   1 66.6776 24.9253   3
  -7 -15  -1 60.3334 20.7020   1
  -7 -15  -1 56.6012 20.6132   3
   7  15   1 22.2632 20.7721   2
  -7  15  -1 45.3838 20.7948   2
   9 -15   1 74.9787 29.1321   3
   9 -15   1 41.0962 17.7652   6
  -9 -15  -1 76.0536 24.1214   3
   9 -15   1 80.5453 20.5789   1
   9 -15   1 56.5316 19.2043   4
  -9 -15  -1 58.0715 19.5441   1
  -9  15  -1 50.3307 21.4778   2
   9  15   1 110.175  30.286   2
  11 -15   1 46.3377 19.1356   1
  11 -15   1 55.4344 25.9445   3
  11 -15   1  1.6859 15.9395   4
  11 -15   1 13.0370 18.3056   6
 -11 -15  -1 47.6653 23.8927   3
 -11  15  -1 -7.6171 18.2250   2
  11  15   1 77.4857 25.4299   2
  13 -15   1 -0.2841 16.9549   1
  13 -15   1 -10.476  17.349   4
  13 -15   1 -14.921  17.087   6
 -13  15  -1 -8.6294 20.1444   2
  13  15   1  5.6307 21.3137   2
 -13  15  -1 -14.936  20.178   3
   8 -16  -1 87.1872 29.5298   3
  -8 -16   1 115.356  29.836   3
   8 -16  -1 121.276  25.805   1
  -8 -16   1 204.713  31.465   1
   8  16  -1 110.545  29.582   2
  -8  16   1 69.3433 25.5163   2
   6 -16  -1 92.8551 26.8293   3
  -6 -16   1 105.206  25.027   1
  -6 -16   1 121.099  28.968   3
   6 -16  -1 54.2409 19.7279   1
  -6  16   1 96.3114 27.9874   2
   6  16  -1 56.5867 24.9808   2
  -4 -16   1  9.3506 16.1812   3
   4 -16  -1 36.2332 19.8680   1
   4 -16  -1 74.1207 24.2397   3
  -4 -16   1 39.2181 19.2724   1
   4  16  -1 53.9202 24.7554   2
  -4  16   1 19.3358 18.4989   2
   2 -16  -1 31.1246 18.6645   1
  -2 -16   1 17.4910 17.4395   3
   2 -16  -1 -2.0877 16.1094   3
  -2 -16   1 36.0415 18.9137   1
  -2  16   1 28.4545 20.5730   2
   2  16  -1 21.6856 21.0689   2
   0 -16  -1 77.9003 22.9480   1
   0 -16   1 115.370  29.346   3
   0 -16   1 110.534  24.305   1
   0 -16  -1 114.792  27.106   3
   0  16  -1 71.7623 23.9817   2
   0  16   1 89.8092 28.6522   2
  -2 -16  -1 71.6286 23.0499   1
   2 -16   1  7.9577 20.5444   3
   2 -16   1 15.1696 15.6175   1
  -2 -16  -1 32.4626 18.4443   3
   2  16   1 65.8972 25.5911   2
  -2  16  -1 -15.279  15.846   2
  -4 -16  -1 77.2855 22.7550   3
   4 -16   1 58.2026 20.1740   1
   4 -16   1 -2.3270 19.3371   3
  -4 -16  -1 46.3170 20.9247   1
   4  16   1 10.4380 22.4892   2
  -4  16  -1 47.0102 20.6369   2
  -6 -16  -1 92.5116 25.7345   1
   6 -16   1 82.8272 28.7017   3
  -6 -16  -1 63.7248 24.0131   3
   6 -16   1 30.3274 15.6026   1
  -6  16  -1 119.078  30.470   2
   6  16   1 75.3485 27.2045   2
  -8 -16  -1 81.2566 22.8755   3
   8 -16   1 65.2758 20.2166   1
  -8 -16  -1 62.3108 23.7170   1
   8 -16   1 67.9336 28.7619   3
  -8  16  -1 15.1883 20.4298   2
   8  16   1 70.3325 27.5222   2
 -28   0   2 14.2792 20.2874   3
  28   0  -2 23.0082 20.6797   5
  26   0  -2  4.4736 14.9835   5
 -26   0   2 14.3245 17.7338   3
  24   0  -2 103.509  22.942   5
 -24   0   2 116.562  24.514   3
 -24   0   2 203.770  27.671   2
 -22   0   2 187.900  24.425   2
 -22   0   2 204.682  26.668   3
  22   0  -2 188.301  22.842   4
  22   0  -2 178.792  28.033   5
 -20   0   2 341.801  31.362   2
  20   0  -2 358.250  32.217   5
  20   0  -2 355.788  29.008   4
 -20   0   2 388.424  32.822   3
  18   0  -2 25.5846  9.3839   4
 -18   0   2 29.3385 11.5700   3
  18   0  -2 15.9704  9.4150   6
  18   0  -2 38.8573 12.2613   1
 -18   0   2 10.2426 11.1492   2
  18   0  -2  6.8163 10.4576   5
  16   0  -2 184.452  19.178   1
 -16   0   2 149.326  17.275   2
  16   0  -2 214.380  19.247   4
  16   0  -2 224.430  20.400   6
  16   0  -2 190.637  21.334   5
 -16   0   2 197.098  20.437   3
  14   0  -2 1556.54   71.01   4
 -14   0   2 1464.57   73.58   2
  14   0  -2 1491.47   75.34   5
 -14   0   2 1467.03   71.42   3
  14   0  -2 1494.72   69.43   1
  14   0  -2 1464.30   69.71   6
 -12   0   2 818.439  42.928   3
  12   0  -2 860.265  47.333   5
  12   0  -2 891.006  44.646   6
 -12   0   2 787.111  44.313   2
  12   0  -2 867.968  44.215   4
  12   0  -2 875.835  44.037   1
 -10   0   2 3891.71  157.37   3
  10   0  -2 3759.64  149.57   1
  10   0  -2 3627.48  160.83   5
  10   0  -2 3933.80  151.00   6
  10   0  -2 3950.52  155.31   4
 -10   0   2 3685.46  164.57   2
 -10   0   2 3796.93  148.84   1
   8   0  -2 970.625  44.584   4
   8   0  -2 953.951  43.515   6
  -8   0   2 989.229  45.942   3
  -8   0   2 1045.55   50.37   2
   8   0  -2 970.218  46.845   5
  -8   0   2 958.994  44.680   1
   8   0  -2 952.554  43.337   1
  -6   0   2 1016.23   43.98   6
  -6   0   2 965.889  43.478   1
  -6   0   2 1022.72   43.67   1
   6   0  -2 1010.20   43.20   6
  -6   0   2 1082.18   49.74   2
   6   0  -2 984.672  42.799   1
   6   0  -2 1013.24   46.59   5
   6   0  -2 1014.12   44.46   4
  -4   0   2 1212.88   50.79   2
  -4   0   2 1030.96   44.24   6
  -4   0   2 1061.96   44.01   1
  -4   0   2 1058.49   44.18   1
   4   0  -2 1033.33   46.66   5
  -4   0   2 1091.27   45.07   3
   4   0  -2 1057.28   42.78   1
   4   0  -2 1056.01   43.62   3
   4   0  -2 1068.65   43.07   6
   4   0  -2 1045.79   44.60   4
   2   0  -2 273.316  12.596   6
   2   0  -2 279.397  12.590   1
  -2   0   2 271.184  12.861   1
  -2   0   2 283.042  13.210   1
  -2   0   2 267.300  14.533   5
   2   0  -2 251.865  13.357   4
  -2   0   2 305.040  15.880   2
   0   0   2 1651.34   61.87   1
   0   0  -2 1687.53   64.41   3
   0   0  -2 1363.19   66.54   2
   0   0  -2 1632.52   59.92   1
   0   0   2 1620.35   66.29   3
   0   0  -2 1676.25   64.66   4
   0   0   2 1667.56   67.98   5
   0   0   2 1634.68   62.28   6
  -2   0  -2 1839.42   84.79   2
   2   0   2 2498.89   93.50   6
  -2   0  -2 2259.31   84.02   3
   2   0   2 2519.87   92.81   1
   2   0   2 2417.72  100.56   5
   2   0   2 2422.31   98.34   4
  -4   0  -2 6369.99  254.10   3
   4   0   2 6349.44  245.59   4
   4   0   2 6313.38  233.55   1
   4   0   2 6346.84  251.33   5
   4   0   2 6200.70  234.98   6
   6   0   2 82.8345  7.7779   1
   6   0   2 61.1999  5.5441   2
   6   0   2 63.5813  7.2928   4
   6   0   2 65.5190  7.3049   6
  -6   0  -2 49.3175  8.2122   3
   6   0   2 73.8156  8.5476   5
   8   0   2 121.049  11.192   4
  -8   0  -2 124.810  12.902   3
   8   0   2 163.581  13.789   5
   8   0   2 115.664  10.954   1
   8   0   2 147.049  12.116   6
  10   0   2 553.484  31.278   4
 -10   0  -2 547.093  26.929   2
 -10   0  -2 505.849  32.432   3
  10   0   2 593.479  33.621   5
  10   0   2 594.886  31.475   1
  10   0   2 547.224  30.771   6
 -12   0  -2 371.267  21.959   2
  12   0   2 368.728  24.861   6
  12   0   2 368.571  26.562   5
  12   0   2 417.892  25.834   1
 -12   0  -2 405.440  29.206   3
  12   0   2 353.695  24.304   4
  14   0   2 101.999  12.860   4
 -14   0  -2 104.357  10.815   2
  14   0   2 84.6042 13.8438   6
  14   0   2 70.2502 12.5642   1
  14   0   2 82.0628 15.5899   5
 -14   0  -2 60.4979 14.7038   3
  16   0   2 65.3210 13.0084   4
  16   0   2 80.0385 15.4613   5
 -16   0  -2 97.6150 12.6830   2
  16   0   2 91.8296 16.0627   1
 -16   0  -2 124.141  20.912   3
  16   0   2 105.980  16.604   6
  18   0   2 240.263  24.538   6
 -18   0  -2 255.897  27.334   3
  18   0   2 246.026  23.466   4
  18   0   2 247.502  23.925   1
  18   0   2 244.656  24.837   5
  20   0   2 128.853  21.737   5
  20   0   2 110.235  20.209   6
  20   0   2 97.5919 18.8713   4
  20   0   2 128.880  21.394   1
 -20   0  -2 128.114  24.108   3
  22   0   2 135.386  23.984   6
  22   0   2 136.323  23.946   5
 -22   0  -2 168.311  28.618   3
  22   0   2 130.557  22.030   4
  22   0   2 139.569  23.649   1
  24   0   2 81.6422 19.5944   4
 -24   0  -2 80.6302 23.5874   3
  24   0   2 93.4994 21.6657   5
  26   0   2  9.6538 18.9338   5
 -26   0  -2 18.7656 19.8541   3
 -28   0  -2 27.1083 23.2151   3
  28   0   2 29.7884 23.3653   5
 -29  -1   2  1.0866 22.6670   3
  29   1  -2 17.7555 20.6520   5
 -29   1   2  2.5504 22.0978   3
 -27  -1   2 21.0415 24.5411   3
  27  -1  -2 23.1087 19.2575   5
  27   1  -2 14.5015 18.6797   5
 -27   1   2 18.7271 20.0546   3
 -25  -1   2 17.9382 15.3007   3
  25  -1  -2 24.1279 16.0611   5
  25  -1  -2 14.1813 14.9430   4
  25   1  -2 35.4732 16.0365   5
 -25   1   2  5.8314 16.0197   3
  23  -1  -2 150.637  24.436   4
 -23  -1   2 148.243  26.372   3
 -23  -1   2 171.920  26.972   2
  23  -1  -2 117.748  22.502   5
 -23   1   2 158.741  27.650   2
 -23   1   2 172.096  27.129   3
  23   1  -2 128.885  24.569   5
 -21  -1   2 13.7332 11.5497   2
 -21  -1   2 31.6340 14.7768   3
  21  -1  -2 59.4925 15.3814   4
  21  -1  -2 38.0323 14.4748   5
 -21   1   2 43.5950 15.9876   3
  21   1  -2 28.7704 13.4388   5
 -21   1   2 50.0834 16.1010   2
  21   1  -2 35.8667 12.8114   4
  19  -1  -2 120.939  19.236   1
  19  -1  -2 104.396  18.122   4
 -19  -1   2 127.257  21.041   2
  19  -1  -2 106.751  19.726   5
  19  -1  -2 144.585  18.495   6
 -19  -1   2 113.866  20.196   3
  19   1  -2 99.5821 16.3805   4
 -19   1   2 125.801  21.970   2
 -19   1   2 106.746  20.372   3
  19   1  -2 132.724  22.688   5
  17  -1  -2 30.4301 11.3162   6
  17  -1  -2 57.1682 11.7893   4
  17  -1  -2 29.8634 10.2965   1
 -17  -1   2 39.6531 12.9889   3
  17  -1  -2 29.0659 11.0223   5
 -17  -1   2 53.4841 13.0445   2
  17   1  -2 47.1153 13.9170   5
 -17   1   2 42.4577 13.2262   2
  17   1  -2 27.0981 10.6948   1
 -17   1   2 25.3443 10.9800   3
  17   1  -2 51.0092 12.4691   6
  17   1  -2 65.0499 11.6043   4
  15  -1  -2 426.940  30.397   5
  15  -1  -2 453.714  29.640   1
 -15  -1   2 406.888  30.818   3
  15  -1  -2 414.015  29.332   6
 -15  -1   2 467.902  31.103   2
  15  -1  -2 398.561  28.771   4
  15   1  -2 400.493  28.797   1
  15   1  -2 420.667  27.260   4
  15   1  -2 471.709  29.980   6
 -15   1   2 397.993  28.828   3
  15   1  -2 390.638  31.160   5
 -15   1   2 409.873  30.864   2
  13  -1  -2 197.900  17.976   6
  13  -1  -2 244.158  18.951   1
  13  -1  -2 248.157  20.025   5
 -13  -1   2 188.743  19.021   3
 -13  -1   2 214.025  19.172   2
  13  -1  -2 211.195  18.497   4
 -13   1   2 235.366  19.475   3
  13   1  -2 259.018  21.575   5
  13   1  -2 216.882  18.532   6
 -13   1   2 201.855  19.465   2
  13   1  -2 202.521  16.656   4
  13   1  -2 203.984  18.099   1
 -13   1   2 255.828  19.433   1
  11  -1  -2 1147.60   53.19   1
  11  -1  -2 1121.21   55.93   5
 -11  -1   2 1156.88   57.93   2
  11  -1  -2 1144.04   54.70   4
  11  -1  -2 1110.92   53.34   6
 -11  -1   2 1127.76   56.15   3
  11   1  -2 1134.30   52.40   1
  11   1  -2 1091.80   52.30   6
 -11   1   2 1062.07   54.14   3
  11   1  -2 1114.49   57.76   5
 -11   1   2 1198.29   54.62   1
  11   1  -2 1144.78   51.99   4
 -11   1   2 1242.84   60.74   2
   9  -1  -2 1435.91   64.40   5
  -9  -1   2 1429.27   66.84   2
   9  -1  -2 1366.69   61.25   6
   9  -1  -2 1424.83   61.17   1
   9  -1  -2 1392.68   63.44   4
  -9  -1   2 1351.60   63.81   3
   9   1  -2 1421.71   66.67   5
  -9   1   2 1420.16   61.51   1
  -9   1   2 1350.55   62.55   3
   9   1  -2 1408.45   60.51   4
   9   1  -2 1361.73   60.04   1
   9   1  -2 1395.44   60.41   6
  -9   1   2 1510.02   68.18   2
   7  -1  -2 81.7085  9.0069   4
   7  -1  -2 80.0671  8.4450   1
   7  -1  -2 83.5051  8.4047   6
  -7  -1   2 93.8519  9.0158   1
   7  -1  -2 83.5479  8.8491   5
  -7  -1   2 75.7160  8.5604   3
  -7  -1   2 65.9756  8.5529   2
  -7  -1   2 77.5650  8.6269   6
   7   1  -2 75.7136  7.1025   4
  -7   1   2 71.1673  7.7975   1
   7   1  -2 92.1669  8.5986   6
  -7   1   2 77.4714  9.0614   2
   7   1  -2 66.6498  9.1767   5
   7   1  -2 81.3214  8.0845   1
  -7   1   2 76.2925  7.5276   3
  -5  -1   2 2201.25   95.04   2
  -5  -1   2 2233.56   90.21   3
   5  -1  -2 2123.38   84.15   1
   5  -1  -2 2185.74   89.24   5
  -5  -1   2 2121.65   84.52   1
  -5  -1   2 2134.56   85.14   6
   5  -1  -2 2090.60   87.99   4
  -5  -1   2 2192.44   84.86   1
   5  -1  -2 2191.20   84.85   6
  -5   1   2 2164.06   88.56   3
   5   1  -2 2117.18   82.91   1
   5   1  -2 2111.41   90.84   5
   5   1  -2 2145.57   85.55   4
  -5   1   2 2178.91   85.55   1
   5   1  -2 2169.76   83.60   6
  -5   1   2 2238.81   95.64   2
  -3  -1   2 569.912  24.346   6
  -3  -1   2 574.490  24.215   1
  -3  -1   2 534.211  28.414   2
  -3  -1   2 589.676  24.279   1
   3  -1  -2 543.043  26.907   4
   3  -1  -2 612.510  26.155   1
  -3  -1   2 584.556  25.940   3
  -3   1   2 574.395  26.553   5
   3   1  -2 607.011  24.473   6
   3   1  -2 555.305  28.018   5
  -3   1   2 569.560  25.753   1
  -3   1   2 586.254  25.501   1
  -3   1   2 611.040  29.165   2
   3   1  -2 566.368  25.107   4
  -3   1   2 588.320  24.423   3
   3   1  -2 607.742  24.299   1
  -1  -1   2 134.247   8.608   5
  -1  -1   2 112.320   5.702   6
  -1  -1   2 142.287   7.937   4
  -1  -1   2 121.874   5.780   1
   1  -1  -2 125.375   8.317   4
  -1  -1   2 128.141   5.800   1
  -1  -1   2 119.256   7.688   3
   1  -1  -2 124.787   7.709   1
   1  -1  -2 126.441   6.758   3
  -1   1   2 129.234   8.040   1
  -1   1   2 140.650   8.554   5
  -1   1   2 139.084   8.911   2
  -1   1   2 124.256   7.685   1
   1  -1   2 3740.48  134.52   6
   1  -1   2 3639.83  148.57   2
   1  -1   2 3508.28  144.44   5
   1  -1   2 3697.94  133.46   1
  -1  -1  -2 3458.52  143.12   2
  -1  -1  -2 3493.34  136.84   4
  -1  -1  -2 3491.07  139.38   3
   1  -1   2 3579.95  141.57   4
   1   1   2 3411.59  148.21   2
   1   1   2 3699.31  145.20   5
   1   1   2 3630.11  134.67   1
   1   1   2 3547.51  135.49   6
   3  -1   2 2783.94  114.06   4
   3  -1   2 2944.13  107.73   6
   3  -1   2 2948.61  107.07   1
  -3  -1  -2 2978.16  121.86   3
   3  -1   2 2875.27  117.55   2
   3  -1   2 2724.12  115.28   5
   3   1   2 2758.90  116.71   5
   3   1   2 2843.21  117.09   2
   3   1   2 2864.08  108.19   1
  -3   1  -2 3002.21  122.10   3
   3   1   2 2922.76  113.31   4
  -3   1  -2 2947.26  122.70   2
   3   1   2 2793.44  117.18   2
   3   1   2 2863.58  109.09   6
  -5  -1  -2 1734.01   74.52   3
  -5  -1  -2 1698.21   70.88   2
   5  -1   2 1743.45   68.24   6
   5  -1   2 1751.03   67.93   1
   5  -1   2 1726.04   72.50   5
   5  -1   2 1707.54   72.52   4
   5   1   2 1742.20   68.80   1
   5   1   2 1616.66   71.27   2
   5   1   2 1617.61   73.95   5
   5   1   2 1769.33   70.99   4
   5   1   2 1735.94   69.49   6
  -5   1  -2 1663.85   71.42   2
  -5   1  -2 1689.32   74.24   3
   7  -1   2 280.785  17.230   6
   7  -1   2 280.792  17.275   1
   7  -1   2 319.259  19.409   4
   7  -1   2 285.067  18.240   5
  -7  -1  -2 276.353  14.531   2
  -7  -1  -2 279.976  19.590   3
   7   1   2 322.698  18.737   6
   7   1   2 309.624  17.863   4
   7   1   2 282.636  17.820   1
  -7   1  -2 262.167  19.317   3
   7   1   2 278.445  19.654   5
   9  -1   2 296.338  19.989   5
  -9  -1  -2 302.992  21.819   3
   9  -1   2 299.669  18.910   1
   9  -1   2 279.875  18.760   1
   9  -1   2 301.313  19.022   6
   9  -1   2 280.073  19.569   4
  -9  -1  -2 280.563  15.752   2
   9   1   2 299.395  19.385   1
   9   1   2 298.191  21.459   5
   9   1   2 230.661  17.302   4
  -9   1  -2 236.065  16.110   2
  -9   1  -2 290.841  21.139   3
   9   1   2 280.596  18.898   6
  11  -1   2 342.069  21.941   1
  11  -1   2 317.109  22.582   4
  11  -1   2 315.780  23.001   5
 -11  -1  -2 327.764  19.056   2
  11  -1   2 293.572  20.977   6
 -11  -1  -2 306.242  24.567   3
 -11   1  -2 311.282  20.126   2
  11   1   2 319.868  21.013   4
  11   1   2 305.718  23.863   5
  11   1   2 319.837  22.195   1
  11   1   2 357.188  22.774   6
 -11   1  -2 312.056  24.613   3
  13  -1   2 375.643  26.154   6
  13  -1   2 436.197  28.311   4
 -13  -1  -2 338.052  22.126   2
  13  -1   2 422.719  28.741   5
 -13  -1  -2 405.063  30.271   3
  13  -1   2 440.828  27.953   1
  13   1   2 398.686  27.365   1
 -13   1  -2 423.856  30.007   3
 -13   1  -2 355.227  23.571   2
  13   1   2 394.616  29.234   5
  13   1   2 373.903  26.508   6
  13   1   2 423.727  26.203   4
  15  -1   2 126.915  17.327   5
  15  -1   2 133.701  15.055   1
 -15  -1  -2 108.291  11.807   2
  15  -1   2 111.401  14.284   6
  15  -1   2 114.556  15.494   4
 -15  -1  -2 109.359  18.756   3
 -15   1  -2 101.034  17.887   3
  15   1   2 121.989  15.841   1
 -15   1  -2 56.6309 11.8270   2
  15   1   2 134.583  14.495   4
  15   1   2 114.544  16.399   5
  15   1   2 89.7681 15.1911   6
  17  -1   2 81.0294 16.1371   5
  17  -1   2 85.7682 15.9866   6
 -17  -1  -2 130.507  13.775   2
 -17  -1  -2 71.1022 17.6311   3
  17  -1   2 64.8938 13.5890   1
  17  -1   2 96.7994 15.9172   4
  17   1   2 88.7147 14.9184   4
  17   1   2 118.509  19.788   5
 -17   1  -2 108.823  21.104   3
 -17   1  -2 108.738  14.897   2
  17   1   2 93.1867 16.6040   6
  17   1   2 73.1464 14.6623   1
  19  -1   2 110.136  18.319   4
 -19  -1  -2 87.8754 19.0844   3
  19  -1   2 111.049  20.030   5
  19  -1   2 70.1553 14.7686   1
  19  -1   2 86.5240 18.5059   6
  19   1   2 80.8440 16.5805   5
  19   1   2 75.2347 17.0591   6
  19   1   2 94.9613 16.4355   4
  19   1   2 86.2413 16.5511   1
 -19   1  -2 110.971  22.265   3
 -21  -1  -2 99.4546 21.3716   3
  21  -1   2 74.6343 18.3001   6
  21  -1   2 93.7925 19.8213   5
  21  -1   2 93.0078 19.7880   4
  21  -1   2 94.7321 18.2811   1
 -21   1  -2 83.3763 21.4166   3
  21   1   2 106.689  20.641   1
  21   1   2 86.1375 17.4792   4
  21   1   2 70.8277 18.5633   5
  21   1   2 107.189  21.502   6
  23  -1   2 182.287  27.676   6
 -23  -1  -2 202.811  31.905   3
  23  -1   2 207.781  26.713   4
  23  -1   2 156.169  25.842   5
  23  -1   2 178.222  27.397   1
  23   1   2 191.686  29.998   5
 -23   1  -2 175.073  30.843   3
  25  -1   2  4.7398 17.2986   5
  25  -1   2 10.9516 16.5383   4
 -25  -1  -2  1.8295 17.0666   3
  25   1   2  2.8993 15.3947   5
 -25   1  -2 15.7630 17.4366   3
 -27  -1  -2 29.9487 22.8061   3
 -27   1  -2 73.3684 25.8406   3
  27   1   2 56.0231 23.3432   5
 -28  -2   2 82.2343 28.3403   3
 -28   2   2 86.4669 28.7854   3
  28   2  -2 137.726  29.262   5
  26  -2  -2 75.2211 22.4285   4
 -26  -2   2 64.5571 23.6922   3
  26   2  -2 44.6301 19.2314   5
 -26   2   2 87.6114 24.5206   3
 -24  -2   2 78.9950 21.5218   3
  24  -2  -2 122.591  24.561   4
  24  -2  -2 72.9849 19.4562   5
 -24   2   2 93.1723 22.3956   3
  24   2  -2 100.136  23.616   5
 -24   2   2 77.2299 22.4083   2
 -22  -2   2 296.385  32.145   3
 -22  -2   2 293.968  30.179   2
  22  -2  -2 198.148  25.676   5
 -22   2   2 259.172  29.505   3
  22   2  -2 226.836  28.914   5
 -22   2   2 238.629  29.412   2
  20  -2  -2 157.856  20.860   6
  20  -2  -2 167.067  22.437   4
 -20  -2   2 160.910  23.034   2
  20  -2  -2 160.967  20.313   1
 -20  -2   2 231.373  26.380   3
  20  -2  -2 193.474  23.241   5
 -20   2   2 172.823  24.404   2
 -20   2   2 181.544  24.059   3
  20   2  -2 179.456  24.616   5
 -18  -2   2 48.4916 15.1326   3
  18  -2  -2 34.7613 13.8266   5
  18  -2  -2 48.7829 13.2590   4
  18  -2  -2 88.9514 16.2871   1
 -18  -2   2 90.7229 17.5065   2
  18  -2  -2 98.8401 17.1170   6
  18   2  -2 93.3955 13.9570   4
 -18   2   2 70.5829 16.4757   3
 -18   2   2 76.4914 17.7753   2
  18   2  -2 63.0141 16.9581   5
  16  -2  -2 191.325  19.072   1
  16  -2  -2 153.640  17.779   5
 -16  -2   2 119.382  19.988   3
  16  -2  -2 167.048  18.837   6
  16  -2  -2 102.716  17.460   4
 -16  -2   2 146.478  17.467   2
 -16   2   2 147.571  17.480   3
  16   2  -2 168.107  21.545   5
 -16   2   2 162.651  19.506   2
  16   2  -2 178.009  15.565   4
  16   2  -2 116.472  17.903   1
  16   2  -2 154.490  17.892   6
 -14  -2   2 90.3275 13.2262   2
  14  -2  -2 104.196  16.198   6
 -14  -2   2 100.394  17.085   3
  14  -2  -2 66.3537 13.1681   1
  14  -2  -2 73.7440 13.8638   4
  14  -2  -2 111.373  13.975   5
 -14   2   2 79.9774 13.5815   1
  14   2  -2 89.7861 16.6429   5
 -14   2   2 67.5778 13.2751   2
  14   2  -2 61.5396 11.7641   1
  14   2  -2 82.5987 10.3049   4
 -14   2   2 69.7134 13.4581   3
  14   2  -2 89.0992 14.4259   6
  12  -2  -2 338.577  22.905   1
  12  -2  -2 315.556  22.222   5
 -12  -2   2 308.020  23.697   2
  12  -2  -2 294.528  22.216   6
  12  -2  -2 320.614  23.716   4
 -12  -2   2 322.176  24.976   3
  12   2  -2 308.754  19.140   4
  12   2  -2 327.297  25.844   5
  12   2  -2 311.279  22.197   1
 -12   2   2 320.115  22.868   1
 -12   2   2 355.267  23.081   3
 -12   2   2 344.441  25.512   2
  12   2  -2 331.912  22.309   6
 -10  -2   2 80.4771 12.5152   3
  10  -2  -2 89.1249 10.3836   6
  10  -2  -2 83.9950 11.0456   4
  10  -2  -2 81.9380 12.2537   1
  10  -2  -2 95.3098 10.8676   5
 -10  -2   2 75.0852 11.9353   2
  10   2  -2 94.7694 10.6420   6
 -10   2   2 75.5501  9.9604   1
  10   2  -2 86.1556 10.3027   1
 -10   2   2 67.2185  9.0984   3
  10   2  -2 69.8348  8.1784   4
 -10   2   2 72.9246 10.4122   2
  10   2  -2 103.799  12.845   5
  -8  -2   2 2174.85   86.40   1
   8  -2  -2 2125.37   86.66   6
   8  -2  -2 2028.07   90.58   4
  -8  -2   2 2115.70   86.96   6
  -8  -2   2 2093.59   96.07   2
  -8  -2   2 2221.87   93.13   3
   8  -2  -2 2115.64   86.40   1
   8  -2  -2 2145.10   89.75   5
   8   2  -2 2055.03   85.04   6
   8   2  -2 2104.66   93.86   5
  -8   2   2 2035.04   89.98   3
   8   2  -2 2100.60   84.60   4
   8   2  -2 2086.52   84.70   1
  -8   2   2 2051.31   86.76   1
  -8   2   2 2244.64   96.92   2
  -6  -2   2 1307.71   54.95   1
   6  -2  -2 1354.59   61.05   4
   6  -2  -2 1391.90   59.50   5
  -6  -2   2 1364.13   62.74   2
  -6  -2   2 1282.56   55.12   6
   6  -2  -2 1348.79   57.90   1
  -6  -2   2 1336.58   59.39   3
   6  -2  -2 1378.26   58.45   6
   6   2  -2 1365.96   55.71   4
  -6   2   2 1307.27   57.39   3
   6   2  -2 1420.07   56.77   6
  -6   2   2 1375.86   56.61   1
   6   2  -2 1377.54   56.34   1
   6   2  -2 1347.87   62.96   5
  -6   2   2 1401.21   63.48   2
  -4  -2   2 16.0984  3.6982   1
   4  -2  -2 13.1792  3.2197   3
  -4  -2   2 20.5114  5.1263   3
   4  -2  -2 15.4880  4.6072   4
  -4  -2   2 19.0035  3.9961   6
   4  -2  -2 15.0692  4.0608   1
  -4  -2   2 14.5958  4.4937   2
  -4  -2   2 20.5397  3.1209   4
   4   2  -2 16.0831  5.0073   5
   4   2  -2 21.8087  3.9597   6
  -4   2   2 15.4990  3.5638   5
  -4   2   2 24.0493  5.4644   2
   4   2  -2 9.78530 2.30146   4
  -4   2   2 13.6478  4.0333   1
   4   2  -2 18.1935  3.4139   1
   2  -2  -2 253.178  14.868   4
  -2  -2   2 284.151  16.327   2
  -2  -2   2 248.420  11.712   1
  -2  -2   2 254.032  12.910   4
   2  -2  -2 260.070  13.141   3
  -2  -2   2 274.224  11.962   6
   2  -2  -2 255.312  14.273   1
  -2  -2   2 276.793  15.443   3
  -2   2   2 270.945  14.450   1
   2   2  -2 251.356  14.835   5
  -2   2   2 291.463  16.722   2
  -2   2   2 252.337  13.928   5
   0  -2   2 1350.03   53.64   1
   0  -2  -2 1446.42   60.81   3
   0  -2  -2 1478.51   60.37   4
   0  -2   2 1448.31   58.18   4
   0  -2  -2 1418.57   57.71   1
   0  -2   2 1373.41   60.20   3
   0  -2   2 1445.55   62.21   2
   0  -2   2 1433.84   59.26   5
   0   2   2 1408.43   59.67   5
   0   2   2 1434.96   61.97   2
   0   2   2 1423.39   56.20   1
   2  -2   2 159.728  10.757   4
   2  -2   2 153.953   9.636   5
   2  -2   2 153.535   7.944   1
   2  -2   2 151.139  11.478   3
  -2  -2  -2 147.307  11.099   3
   2  -2   2 162.368   8.287   6
   2  -2   2 163.657   8.206   1
  -2  -2  -2 157.850  10.269   4
   2   2   2 146.654   9.876   1
   2   2   2 150.641   9.987   2
   2   2   2 159.479  10.207   6
   2   2   2 144.166  10.731   5
  -2   2  -2 168.089  10.736   2
   4  -2   2 1062.57   42.47   6
  -4  -2  -2 1080.53   48.45   3
   4  -2   2 1058.35   42.09   1
   4  -2   2 1061.12   42.09   1
  -4  -2  -2 1022.14   44.99   4
   4  -2   2 912.980  44.190   5
   4  -2   2 1054.39   46.66   4
  -4   2  -2 1023.87   48.42   3
   4   2   2 1014.35   44.17   6
   4   2   2 1001.41   45.48   2
   4   2   2 1074.51   47.91   5
   4   2   2 1042.16   44.01   1
  -4   2  -2 1017.53   46.47   2
   6  -2   2 444.412  23.202   5
   6  -2   2 435.699  22.745   1
  -6  -2  -2 435.264  22.266   2
   6  -2   2 483.621  23.250   1
   6  -2   2 480.579  25.900   4
   6  -2   2 469.767  23.248   6
  -6  -2  -2 452.373  26.608   3
   6   2   2 446.563  24.141   6
   6   2   2 457.429  26.499   5
  -6   2  -2 454.003  26.630   3
  -6   2  -2 438.655  23.079   2
   6   2   2 448.718  23.969   1
   6   2   2 442.039  22.947   4
   8  -2   2 96.9121 10.0717   6
   8  -2   2 86.9887  9.4273   1
   8  -2   2 104.539  11.327   4
  -8  -2  -2 91.4126  8.3536   2
   8  -2   2 80.6567  8.7761   1
   8  -2   2 101.870   9.722   5
  -8  -2  -2 90.9417 11.7237   3
   8   2   2 102.268  12.005   5
   8   2   2 87.2295  9.9949   1
   8   2   2 86.3982  8.6430   4
  -8   2  -2 72.8298  8.3379   2
   8   2   2 95.4827 10.2134   6
  10  -2   2 125.201  12.944   5
  10  -2   2 113.147  12.964   4
  10  -2   2 125.787  12.761   6
  10  -2   2 107.201  11.446   1
  10  -2   2 120.713  12.615   1
 -10  -2  -2 137.297  15.425   3
 -10  -2  -2 124.205  10.587   2
 -10   2  -2 120.963  14.796   3
  10   2   2 119.443  11.078   4
  10   2   2 118.740  12.775   6
  10   2   2 137.675  15.268   5
  10   2   2 131.770  12.965   1
  12  -2   2 427.397  27.624   5
 -12  -2  -2 422.388  30.656   3
  12  -2   2 402.017  28.058   4
  12  -2   2 412.881  26.839   6
  12  -2   2 429.335  26.915   1
 -12  -2  -2 402.230  23.717   2
 -12   2  -2 406.283  25.077   2
 -12   2  -2 399.979  29.075   3
  12   2   2 432.545  30.454   5
  12   2   2 438.342  27.625   1
  12   2   2 428.628  27.505   6
  12   2   2 426.430  25.383   4
  14  -2   2 142.590  17.241   5
  14  -2   2 148.045  16.019   6
  14  -2   2 158.006  16.146   1
 -14  -2  -2 123.982  12.553   2
 -14  -2  -2 97.2132 18.1150   3
  14  -2   2 156.938  17.278   4
  14   2   2 118.513  17.729   1
 -14   2  -2 109.023  18.277   3
  14   2   2 123.586  17.937   6
  14   2   2 160.076  14.840   4
 -14   2  -2 137.223  14.369   2
  14   2   2 180.907  19.388   5
  16  -2   2 96.4940 16.5589   6
 -16  -2  -2 106.002  12.947   2
  16  -2   2 94.5128 15.7938   1
  16  -2   2 112.870  17.830   5
 -16  -2  -2 114.287  20.800   3
  16  -2   2 102.211  17.272   4
  16   2   2 107.584  17.104   1
  16   2   2 85.7430 16.7121   5
 -16   2  -2 100.750  14.656   2
 -16   2  -2 80.5676 17.6862   3
  16   2   2 93.5896 12.6447   4
  16   2   2 103.881  17.227   6
 -18  -2  -2 74.3009 17.8815   3
  18  -2   2 70.8951 15.7439   6
  18  -2   2 63.5161 15.4001   4
  18  -2   2 73.5309 15.3466   1
  18  -2   2 75.2022 15.2484   5
  18   2   2 81.3534 14.3692   4
  18   2   2 60.1302 15.3073   5
  18   2   2 68.6672 15.5441   1
 -18   2  -2 68.0082 18.0842   3
  18   2   2 76.1482 15.8770   6
  20  -2   2 126.678  24.350   4
  20  -2   2 182.571  22.975   5
  20  -2   2 165.071  21.348   1
 -20  -2  -2 191.860  26.637   3
  20  -2   2 202.780  23.744   6
 -20   2  -2 177.584  28.665   3
  20   2   2 197.412  21.678   4
  20   2   2 157.741  24.532   1
  20   2   2 193.546  24.451   5
  20   2   2 156.538  24.558   6
  22  -2   2 82.5265 19.2719   5
  22  -2   2 85.1301 20.1478   6
 -22  -2  -2 88.1131 22.6366   3
  22  -2   2 84.9866 18.8966   1
  22  -2   2 88.6593 18.9292   4
  22   2   2 97.8243 20.5556   5
 -22   2  -2 64.8748 21.3508   3
  24  -2   2 -9.7573 13.4562   4
  24  -2   2 11.8379 13.7416   1
  24  -2   2  1.0060 15.2192   5
 -24  -2  -2 -19.181  12.920   3
  24  -2   2 38.8773 17.7755   6
 -24   2  -2  2.2213 16.0060   3
  24   2   2 18.0193 18.5888   5
  26  -2   2 -3.2964 18.7195   4
 -26  -2  -2 29.2443 20.9873   3
  26   2   2 33.1535 18.8767   5
 -26   2  -2 26.6142 21.1242   3
 -28  -2  -2 14.2178 21.9011   3
  28   2   2 12.9538 21.2782   5
 -28   2  -2 -3.5469 23.5030   3
 -29  -3   2 49.5488 29.5973   3
  29   3  -2 46.2656 25.8565   5
  27  -3  -2 23.7983 20.9658   4
 -27  -3   2  3.6210 21.1891   3
 -27   3   2 12.6035 20.8402   3
  27   3  -2 22.3535 18.3413   5
  25  -3  -2 38.4937 17.4325   4
 -25  -3   2 33.0830 20.6335   3
  25   3  -2 37.9048 18.8502   5
 -25   3   2 29.4853 18.1600   3
  23  -3  -2 41.4068 17.4610   4
 -23  -3   2  7.4079 16.4076   3
 -23  -3   2 26.7659 15.3670   2
 -23   3   2 19.5265 15.8647   3
 -23   3   2 25.0081 17.4172   2
  23   3  -2 17.7572 15.4460   5
 -21  -3   2 27.9331 14.1847   2
 -21  -3   2 47.3891 18.0737   3
  21  -3  -2 14.6535 13.5790   4
  21  -3  -2  2.8189 11.4128   5
 -21   3   2 24.8034 15.9154   2
  21   3  -2 21.6267 14.0883   5
 -21   3   2 64.6613 18.2672   3
  19  -3  -2  0.4327 10.2168   4
 -19  -3   2 7.38468 9.15529   2
  19  -3  -2 -0.3427  9.7726   6
 -19  -3   2 25.4065 12.8155   3
  19  -3  -2  5.9846 10.3461   5
  19  -3  -2 26.5007 10.7272   1
  19   3  -2  5.0672 11.6730   5
 -19   3   2 -1.4947  9.7905   3
 -19   3   2 15.5950 12.5821   2
 -17  -3   2 285.720  27.079   3
  17  -3  -2 211.376  24.337   4
  17  -3  -2 258.973  23.494   1
  17  -3  -2 245.329  22.680   5
 -17  -3   2 200.544  22.497   2
  17  -3  -2 227.579  23.296   6
  17   3  -2 269.279  18.772   4
 -17   3   2 225.479  22.941   3
  17   3  -2 240.491  26.847   5
 -17   3   2 241.140  23.072   1
 -17   3   2 251.131  25.965   2
  15  -3  -2 280.719  23.922   1
  15  -3  -2 345.757  24.915   5
 -15  -3   2 335.236  28.674   3
  15  -3  -2 317.048  25.452   6
  15  -3  -2 279.991  25.577   4
 -15  -3   2 337.615  26.557   2
 -15   3   2 370.691  28.421   2
  15   3  -2 319.510  29.160   5
  15   3  -2 292.502  24.147   6
 -15   3   2 273.132  24.198   3
  15   3  -2 303.967  24.596   1
  15   3  -2 295.614  18.987   4
 -15   3   2 320.947  25.587   1
  13  -3  -2 14.8523  5.9728   5
 -13  -3   2 15.9709  8.9571   3
  13  -3  -2 8.44424 5.94048   6
  13  -3  -2 8.44410 6.40661   4
  13  -3  -2 22.1074  7.6022   1
 -13  -3   2 16.0982  6.1365   2
 -13   3   2 8.51696 5.84055   2
  13   3  -2 18.8809  5.6580   4
 -13   3   2 16.5783  7.1097   1
 -13   3   2 12.7282  7.0771   3
  13   3  -2 30.8942 11.0116   5
  13   3  -2 14.8526  7.0324   6
  13   3  -2 11.2727  6.6604   1
 -11  -3   2 202.034  19.760   3
  11  -3  -2 234.041  16.953   5
 -11  -3   2 227.657  19.052   2
  11  -3  -2 177.934  16.834   1
  11  -3  -2 197.395  18.173   4
  11  -3  -2 233.273  18.286   6
  11   3  -2 203.064  17.182   1
  11   3  -2 182.731  19.075   5
  11   3  -2 220.932  17.470   6
  11   3  -2 190.527  12.369   4
 -11   3   2 176.557  15.873   1
 -11   3   2 209.025  17.374   3
 -11   3   2 188.591  18.122   2
   9  -3  -2 1019.44   49.90   6
   9  -3  -2 1084.83   53.30   4
  -9  -3   2 948.525  47.488   6
   9  -3  -2 1062.34   49.86   1
  -9  -3   2 1079.21   52.67   3
  -9  -3   2 1031.26   48.06   1
  -9  -3   2 1137.53   54.68   2
   9  -3  -2 1046.84   48.92   5
   9   3  -2 1072.01   44.21   4
  -9   3   2 1009.56   54.19   2
  -9   3   2 1030.99   50.17   3
   9   3  -2 1061.86   55.32   5
   9   3  -2 1050.97   48.51   6
   9   3  -2 1123.27   48.71   1
  -9   3   2 1139.98   49.55   1
   7  -3  -2 452.137  25.807   6
  -7  -3   2 482.533  27.263   3
   7  -3  -2 484.031  24.010   5
  -7  -3   2 451.025  19.740   4
   7  -3  -2 478.839  26.162   1
  -7  -3   2 462.164  24.213   6
   7  -3  -2 495.611  28.284   4
  -7  -3   2 446.846  24.139   1
  -7  -3   2 454.694  27.708   2
   7   3  -2 469.916  24.230   6
   7   3  -2 434.188  23.745   1
   7   3  -2 444.234  28.492   5
   7   3  -2 486.098  20.300   4
  -7   3   2 487.841  25.916   3
  -7   3   2 459.147  28.458   2
  -7   3   2 447.695  25.060   1
   5  -3  -2 58.0934  7.5894   1
  -5  -3   2 72.4198  7.4882   1
  -5  -3   2 69.2165  8.4801   2
  -5  -3   2 69.3293  7.3504   6
  -5  -3   2 74.1258  9.3084   3
   5  -3  -2 57.6304  6.7303   3
   5  -3  -2 72.5774  9.0204   4
  -5   3   2 73.9014  6.1903   5
  -5   3   2 79.4178  8.2243   1
   5   3  -2 76.7183  4.4394   4
   5   3  -2 78.9750  6.9266   1
   5   3  -2 63.7442  6.2827   6
   5   3  -2 62.8375  8.7301   5
  -5   3   2 58.5124  8.3077   2
   3  -3  -2 556.457  25.957   3
  -3  -3   2 553.858  24.053   6
  -3  -3   2 548.679  29.880   2
   3  -3  -2 523.897  27.100   4
  -3  -3   2 538.286  23.717   1
  -3  -3   2 558.881  23.624   4
  -3  -3   2 546.670  28.469   3
   3  -3  -2 498.374  25.911   1
  -3   3   2 572.988  30.283   2
  -3   3   2 536.618  26.435   1
   3   3  -2 530.498  27.464   5
  -1  -3   2 38.8706  7.0695   2
  -1  -3   2 55.3914  5.2617   4
  -1  -3   2 56.2833  7.2314   3
   1  -3  -2 49.1405  6.5814   4
   1  -3  -2 51.4335  6.1517   1
   1  -3  -2 52.8018  6.1311   3
  -1  -3   2 35.3313  3.9668   6
  -1  -3   2 47.4230  4.0379   1
  -1   3   2 47.3100  5.7974   5
  -1   3   2 61.8505  7.5545   2
   1   3  -2 52.5136  6.2045   5
  -1   3   2 45.3569  6.6489   1
   1  -3   2 240.837  16.496   3
  -1  -3  -2 268.928  15.481   4
  -1  -3  -2 246.403  16.403   3
   1  -3   2 252.074  15.172   4
   1  -3   2 278.429  12.449   1
   1  -3   2 279.302  12.558   1
   1  -3   2 239.746  13.969   5
   1   3   2 265.561  15.333   1
   1   3   2 283.525  16.824   2
  -1   3  -2 292.595  17.424   2
   1   3   2 277.172  15.755   5
   3  -3   2 79.6074  7.2277   5
   3  -3   2 115.182   7.794   6
   3  -3   2 95.5701  7.3103   1
   3  -3   2 139.775  10.762   4
  -3  -3  -2 98.7340  8.1240   4
  -3  -3  -2 95.7663 10.3700   3
   3  -3   2 137.930  11.555   3
   3  -3   2 113.656   7.651   1
   3   3   2 108.674   9.037   1
   3   3   2 96.0656  8.8283   2
  -3   3  -2 110.898   9.601   2
   3   3   2 113.044   9.340   6
   3   3   2 124.224  10.497   5
   5  -3   2 336.101  17.616   6
  -5  -3  -2 351.108  18.883   4
  -5  -3  -2 348.135  22.832   3
   5  -3   2 323.769  16.896   5
   5  -3   2 319.878  17.149   1
   5  -3   2 304.439  20.279   4
   5  -3   2 322.317  17.463   1
  -5   3  -2 339.739  20.638   2
  -5   3  -2 373.023  23.468   3
   5   3   2 316.445  19.211   1
   5   3   2 321.730  19.260   6
   5   3   2 338.119  19.142   2
   5   3   2 318.066  20.791   5
   7  -3   2 191.195  15.408   4
   7  -3   2 175.682  12.670   1
   7  -3   2 173.391  12.566   1
   7  -3   2 185.911  13.077   6
  -7  -3  -2 161.540  15.395   3
  -7   3  -2 173.430  15.552   3
   7   3   2 143.719  12.967   6
   7   3   2 158.718  14.961   5
   7   3   2 150.261  11.408   4
  -7   3  -2 147.231  12.876   2
   7   3   2 154.426  13.144   1
  -9  -3  -2 414.049  27.377   3
   9  -3   2 422.607  23.121   5
  -9  -3  -2 351.209  21.830   2
   9  -3   2 394.318  24.033   6
   9  -3   2 415.990  23.880   1
   9  -3   2 366.025  23.109   1
   9  -3   2 402.756  26.576   4
   9   3   2 410.939  22.283   4
   9   3   2 378.083  24.438   6
   9   3   2 399.487  27.329   5
  -9   3  -2 378.654  26.594   3
   9   3   2 409.096  25.048   1
  -9   3  -2 355.153  22.529   2
  11  -3   2 171.247  17.157   4
 -11  -3  -2 207.761  20.968   3
 -11  -3  -2 194.460  15.471   2
  11  -3   2 191.258  15.651   5
  11  -3   2 180.479  15.492   1
  11  -3   2 145.334  15.248   1
  11  -3   2 175.363  15.954   6
  11   3   2 165.291  16.167   1
  11   3   2 193.538  19.036   5
  11   3   2 173.940  13.739   4
 -11   3  -2 184.967  19.859   3
  11   3   2 162.661  16.052   6
  13  -3   2 118.634  13.862   6
  13  -3   2 104.563  13.041   1
  13  -3   2 127.690  15.887   4
  13  -3   2 126.998  15.246   5
 -13  -3  -2 121.874  19.648   3
 -13  -3  -2 120.820  12.641   2
  13   3   2 98.1000 16.8115   5
  13   3   2 119.284  14.813   6
 -13   3  -2 86.6740 12.4930   2
  13   3   2 115.019  14.508   1
 -13   3  -2 97.0908 17.6865   3
  13   3   2 105.285  11.664   4
 -15  -3  -2 73.4162 16.6591   3
  15  -3   2 42.7461 10.7982   1
  15  -3   2 59.2945 13.2237   5
  15  -3   2 62.5506 13.7263   4
  15  -3   2 64.4670 13.7130   6
 -15  -3  -2 42.9288  9.7182   2
  15   3   2 36.8047 11.5272   6
 -15   3  -2 49.2859 14.5259   3
 -15   3  -2 67.0136 11.9070   2
  15   3   2 46.3487 12.1262   5
  15   3   2 57.0360 12.5252   1
  15   3   2 34.3023  8.8099   4
  17  -3   2 80.3640 15.7515   6
 -17  -3  -2 115.590  21.077   3
  17  -3   2 68.9696 15.0497   5
  17  -3   2 73.5336 16.0262   4
  17  -3   2 81.6565 15.1120   1
  17   3   2 87.6695 13.5524   4
  17   3   2 103.371  18.186   1
  17   3   2 63.5515 14.8405   6
 -17   3  -2 103.732  19.809   3
  17   3   2 81.8132 17.9468   5
 -17   3  -2 93.3672 15.9278   2
 -19  -3  -2 102.713  21.473   3
  19  -3   2 81.1027 17.3827   5
  19  -3   2 102.915  19.549   6
  19  -3   2 76.8794 17.0754   4
  19  -3   2 70.4414 15.2541   1
  19   3   2 95.4605 20.2074   5
 -19   3  -2 98.3869 22.3257   3
  21  -3   2 69.1803 16.3061   1
  21  -3   2 86.0257 18.8839   6
  21  -3   2 128.139  21.794   5
 -21  -3  -2 87.5551 21.8018   3
  21  -3   2 74.2448 19.0683   4
 -21   3  -2 92.0522 22.7530   3
  21   3   2 71.1939 18.8891   5
  23  -3   2 22.7799 14.6558   4
 -23  -3  -2 -17.504  12.094   3
  23  -3   2 17.2007 12.7751   1
  23  -3   2  3.3590 12.9621   6
 -23   3  -2  8.1249 15.7950   3
  23   3   2 -11.095  12.002   5
  25  -3   2 22.1781 16.7992   4
 -25  -3  -2 19.2795 18.7613   3
 -25   3  -2 -7.3411 17.0599   3
  25   3   2  7.2541 16.7149   5
 -27  -3  -2  6.1728 20.8398   3
  27  -3   2 14.6176 19.0016   4
 -27   3  -2 70.8334 26.8819   3
  27   3   2 -3.9227 19.6628   5
  28  -4  -2 58.3518 22.5965   4
 -28  -4   2  5.1101 24.0133   3
  28   4  -2 56.3460 24.9635   5
  26  -4  -2  9.5219 17.3065   4
 -26  -4   2 -0.8175 21.7443   3
  26   4  -2 19.5461 17.8371   5
 -26   4   2 44.1152 23.0821   3
  24  -4  -2 54.3097 20.2255   4
 -24  -4   2 49.1540 22.8584   3
  24   4  -2  4.4284 13.8374   5
 -24   4   2 18.5404 17.6997   2
 -24   4   2 22.8083 19.1372   3
 -22  -4   2 36.5993 18.6398   3
  22  -4  -2 -3.6323 13.5542   4
 -22  -4   2 24.6862 14.1937   2
  22   4  -2 18.0927 14.2304   5
 -22   4   2 17.5614 17.0554   2
 -22   4   2 -1.6863 12.5626   3
  20  -4  -2 38.7455 15.0211   4
  20  -4  -2 56.3042 15.5387   1
  20  -4  -2 22.1333 13.6944   6
 -20  -4   2 58.2314 18.5547   3
 -20  -4   2 31.6122 12.8039   2
  20  -4  -2 29.8236 13.2170   5
  20   4  -2 38.7972 16.6992   5
 -20   4   2 13.1693 15.4848   2
 -20   4   2 53.5925 16.4693   3
  18  -4  -2 35.8926 13.5387   4
  18  -4  -2 21.4736  9.3252   5
 -18  -4   2 20.9286 14.0467   3
  18  -4  -2 47.9254 13.1650   1
 -18  -4   2 30.0184 12.3389   2
  18  -4  -2 40.7927 13.6566   6
 -18   4   2 42.5489 13.3580   3
 -18   4   2 23.0593 12.3636   2
  18   4  -2 -3.8551  9.4989   5
  16  -4  -2 30.8832  9.4452   5
 -16  -4   2 30.6242 10.8932   2
  16  -4  -2 17.9774  8.7006   6
  16  -4  -2 27.4145 11.7087   4
  16  -4  -2 20.4114  9.7629   1
 -16  -4   2  6.2574 11.9588   3
 -16   4   2 32.8037 13.5757   2
 -16   4   2 27.8323 10.5581   3
  16   4  -2 44.4740 14.3270   5
  14  -4  -2 1486.21   69.20   5
  14  -4  -2 1491.52   75.55   4
 -14  -4   2 1577.60   80.63   2
  14  -4  -2 1429.72   70.94   1
  14  -4  -2 1521.17   71.50   6
 -14  -4   2 1549.58   81.01   3
 -14   4   2 1522.22   74.17   1
 -14   4   2 1636.65   78.19   3
 -14   4   2 1644.39   81.96   2
  14   4  -2 1394.79   77.80   5
  14   4  -2 1496.18   61.73   4
  12  -4  -2 1064.53   52.79   6
  12  -4  -2 989.217  49.341   5
 -12  -4   2 992.412  55.468   2
  12  -4  -2 1083.23   52.98   1
 -12  -4   2 1057.93   56.05   3
  12  -4  -2 1060.15   56.08   4
  12   4  -2 1075.27   51.05   1
  12   4  -2 1045.95   43.27   4
 -12   4   2 1051.31   53.24   3
 -12   4   2 997.084  56.532   2
  12   4  -2 1028.15   50.94   6
  12   4  -2 979.043  58.003   5
 -12   4   2 1031.92   51.16   1
  10  -4  -2 74.5995 12.1571   1
 -10  -4   2 50.0852 10.6916   1
  10  -4  -2 83.1304 12.8696   6
 -10  -4   2 61.7459 11.8124   2
  10  -4  -2 60.2547 11.9927   4
 -10  -4   2 86.7763 13.9555   3
 -10  -4   2 60.2174 11.3778   6
  10  -4  -2 70.4069  9.5103   5
 -10   4   2 52.2695 10.3859   3
 -10   4   2 68.5944 11.3803   1
 -10   4   2 44.6702 10.0120   2
  10   4  -2 71.1087 10.9527   6
  10   4  -2 75.5258 14.1836   5
  10   4  -2 52.8804  9.7013   1
  -8  -4   2 222.723  18.696   3
  -8  -4   2 224.397  16.424   6
   8  -4  -2 232.152  14.236   5
  -8  -4   2 244.647  17.003   1
  -8  -4   2 229.444  18.545   2
   8  -4  -2 231.242  17.546   6
   8  -4  -2 230.412  19.274   4
   8  -4  -2 219.378  16.982   1
  -8   4   2 219.751  18.760   2
   8   4  -2 220.503  15.780   1
   8   4  -2 217.787  19.741   5
  -8   4   2 217.520  17.333   3
   8   4  -2 236.693  15.908   6
  -8   4   2 218.007  16.724   1
   6  -4  -2 1280.83   57.89   3
   6  -4  -2 1337.23   56.95   1
   6  -4  -2 1245.73   59.90   4
  -6  -4   2 1254.66   52.57   1
  -6  -4   2 1226.97   58.99   3
  -6  -4   2 1248.84   52.54   6
  -6  -4   2 1236.96   60.83   2
   6   4  -2 1256.60   53.59   6
  -6   4   2 1223.17   60.99   2
   6   4  -2 1244.11   53.05   1
   6   4  -2 1274.13   61.69   5
  -6   4   2 1185.66   54.01   1
   4  -4  -2 833.910  40.633   3
  -4  -4   2 747.439  41.324   3
  -4  -4   2 789.116  35.500   6
  -4  -4   2 820.174  33.772   4
  -4  -4   2 818.145  35.500   1
   4  -4  -2 865.171  40.075   1
  -4  -4   2 860.286  43.619   2
   4  -4  -2 865.132  42.498   4
  -4   4   2 833.093  35.763   5
   4   4  -2 864.618  35.468   4
  -4   4   2 858.431  38.404   1
  -4   4   2 884.258  43.763   2
   4   4  -2 859.860  42.617   5
  -2  -4   2 575.825  25.829   4
   2  -4  -2 586.975  29.601   1
   2  -4  -2 595.397  30.449   3
  -2  -4   2 573.278  25.012   1
  -2  -4   2 556.791  30.935   3
  -2  -4   2 574.074  31.763   2
   2  -4  -2 634.977  30.936   4
  -2  -4   2 554.516  24.960   6
  -2   4   2 561.232  31.720   2
   2   4  -2 586.288  30.579   5
  -2   4   2 566.620  27.983   1
   0  -4   2 477.817  21.030   1
   0  -4   2 475.006  23.815   4
   0  -4  -2 520.644  25.671   1
   0  -4   2 478.226  27.195   3
   0  -4  -2 490.659  27.046   3
   0  -4  -2 459.798  25.182   4
   0   4   2 470.551  24.564   1
   0   4   2 456.886  27.212   2
   0   4  -2 516.747  28.688   2
   0   4   2 499.080  24.306   5
   0   4  -2 479.755  24.316   5
  -2  -4  -2 69.1802  7.4708   4
   2  -4   2 76.2885  6.4459   1
   2  -4   2 64.3997  8.7626   3
   2  -4   2 45.1198  5.6831   5
   2  -4   2 67.1181  8.0644   4
   2  -4   2 71.2707  6.2315   1
  -2  -4  -2 59.3792  8.5409   3
  -2   4  -2 77.0604  9.2213   2
   2   4   2 70.8066  8.8526   2
   2   4   2 64.1286  8.0023   5
   2   4   2 70.9776  7.8447   1
   4  -4   2 30.6795  7.3445   3
  -4  -4  -2 36.0442  8.2069   3
   4  -4   2 32.5737  5.4892   1
   4  -4   2 28.4257  5.1971   1
   4  -4   2 30.6079  4.6994   5
  -4  -4  -2 35.3666  5.7843   4
   4  -4   2 49.2820  8.6179   4
   4  -4   2 36.9234  5.9138   6
   4   4   2 34.9202  7.4235   2
   4   4   2 24.7311  6.2690   5
  -4   4  -2 29.3077  7.0030   2
   4   4   2 34.3569  6.8672   6
   4   4   2 35.8184  6.8346   1
   6  -4   2 885.229  41.661   4
  -6  -4  -2 788.083  35.219   4
  -6  -4  -2 724.197  41.504   3
   6  -4   2 729.255  35.573   6
   6  -4   2 745.047  35.256   1
   6  -4   2 758.703  35.566   1
  -6   4  -2 737.457  39.484   2
   6   4   2 781.791  38.248   6
   6   4   2 713.716  37.339   1
   6   4   2 758.261  40.881   5
   6   4   2 800.575  39.757   2
   8  -4   2 540.584  28.349   6
   8  -4   2 515.291  31.792   4
  -8  -4  -2 551.350  34.312   3
  -8  -4  -2 521.737  26.883   4
   8  -4   2 548.077  28.499   1
   8  -4   2 484.221  27.529   1
   8   4   2 501.706  29.395   1
  -8   4  -2 527.710  31.125   2
  -8   4  -2 531.601  27.486   1
   8   4   2 516.038  29.702   2
   8   4   2 565.468  30.263   6
  -8   4  -2 510.713  32.813   3
   8   4   2 494.795  32.041   5
 -10  -4  -2 386.825  29.945   3
  10  -4   2 395.453  24.884   6
  10  -4   2 449.284  29.043   4
  10  -4   2 420.702  25.150   1
  10  -4   2 397.662  25.195   1
  10  -4   2 395.527  22.628   5
 -10  -4  -2 413.529  25.729   2
  10   4   2 380.562  25.691   6
 -10   4  -2 464.333  27.662   2
  10   4   2 393.436  28.808   5
  10   4   2 396.841  26.056   1
 -10   4  -2 381.728  29.505   3
  12  -4   2 115.527  13.202   1
  12  -4   2 92.1054 15.9046   4
  12  -4   2 109.988  13.522   6
  12  -4   2 113.939  13.118   5
 -12  -4  -2 130.075  18.309   3
 -12  -4  -2 103.427  12.800   2
  12  -4   2 103.593  15.129   1
  12   4   2 99.0134 17.2256   5
  12   4   2 102.977  10.894   4
  12   4   2 148.486  15.848   1
  12   4   2 83.4394 13.7605   6
 -12   4  -2 122.749  19.367   3
  14  -4   2 101.470  15.023   5
  14  -4   2 92.2601 16.6893   4
  14  -4   2 108.703  14.201   1
 -14  -4  -2 105.023  19.262   3
  14  -4   2 120.358  17.618   6
 -14  -4  -2 87.4718 13.3830   2
  14   4   2 120.576  15.277   6
  14   4   2 75.5408 16.1982   5
 -14   4  -2 83.5773 18.2194   3
  14   4   2 83.9526 14.6486   1
 -14   4  -2 107.876  14.931   2
  14   4   2 116.536  12.162   4
  16  -4   2 31.0365 10.1365   6
 -16  -4  -2 24.8253  9.1064   2
 -16  -4  -2 20.5227 10.6416   3
  16  -4   2 34.2748 12.0808   5
  16  -4   2 37.3315 12.2495   4
  16  -4   2 28.0183  8.9749   1
  16   4   2 21.6772 11.2140   1
  16   4   2 27.4214  8.3663   4
  16   4   2 23.0442 10.3773   6
 -16   4  -2 27.0083 10.8242   2
 -16   4  -2 28.3552 12.5068   3
  16   4   2 17.4290 11.7267   5
  18  -4   2 74.4874 17.5909   4
  18  -4   2 75.9024 15.3129   1
  18  -4   2 48.6925 14.8675   6
  18  -4   2 67.8592 16.3211   5
 -18  -4  -2 118.818  22.679   3
  18   4   2 70.5574 17.4869   5
 -18   4  -2 70.4830 18.8796   3
 -20  -4  -2 431.938  40.121   3
  20  -4   2 402.669  33.454   1
  20  -4   2 389.641  33.295   6
  20  -4   2 388.344  35.713   4
 -20   4  -2 393.856  38.674   3
  20   4   2 434.564  38.895   5
  22  -4   2 32.9196 14.5971   6
  22  -4   2 -6.6261 11.4912   4
  22  -4   2 12.3467 11.9141   1
 -22  -4  -2  0.8148 14.8072   3
 -22   4  -2  6.4363 17.4373   3
  22   4   2 38.5896 16.5483   5
  24  -4   2 71.4533 20.2593   4
 -24  -4  -2 86.4214 25.0991   3
  24  -4   2 41.2111 15.6746   1
  24  -4   2 47.7369 19.7995   6
 -24   4  -2 63.6663 22.8721   3
  24   4   2 66.5782 21.6855   5
 -26  -4  -2 91.0859 27.6976   3
  26  -4   2 70.1457 22.0289   4
  26   4   2 71.0695 24.4900   5
 -26   4  -2 116.120  32.379   3
  27  -5  -2 51.5636 22.2162   4
 -27  -5   2  2.8386 21.9965   3
  27   5  -2 26.4971 21.9876   5
  25  -5  -2 58.6178 23.5889   4
 -25  -5   2 59.1210 24.2785   3
 -25   5   2 42.8490 22.5256   3
  25   5  -2 59.7408 22.5909   5
 -23  -5   2 141.204  25.314   2
  23  -5  -2 115.399  24.543   4
 -23  -5   2 144.348  29.307   3
  23   5  -2 89.1852 24.1662   5
 -23   5   2 113.665  27.220   3
 -23   5   2 157.050  32.764   2
  21  -5  -2 39.7110 17.0586   4
  21  -5  -2 37.8792 15.6180   6
 -21  -5   2 81.9953 22.7334   3
 -21  -5   2 58.9855 17.6265   2
  21  -5  -2 71.7293 17.4089   1
 -21   5   2 114.170  24.130   2
  21   5  -2 58.4845 19.7143   5
 -21   5   2 30.5073 15.9184   3
 -19  -5   2 61.4367 18.7925   3
  19  -5  -2 89.0609 20.4294   4
  19  -5  -2 79.5711 19.1138   6
 -19  -5   2 44.9909 15.4347   2
  19  -5  -2 89.4200 18.6524   1
  19   5  -2 64.1764 18.4650   5
 -19   5   2 112.684  23.318   2
 -19   5   2 82.6301 18.6949   3
 -17  -5   2 249.357  24.877   2
 -17  -5   2 222.567  26.181   3
  17  -5  -2 235.415  24.113   1
  17  -5  -2 211.585  24.654   4
  17  -5  -2 170.353  23.033   6
  17  -5  -2 206.182  20.012   5
  17   5  -2 179.935  24.744   5
 -17   5   2 202.554  23.983   3
 -17   5   2 180.010  23.989   2
  15  -5  -2 236.971  22.429   1
  15  -5  -2 230.345  21.890   6
 -15  -5   2 217.694  24.316   3
  15  -5  -2 251.711  25.636   4
  15  -5  -2 211.426  18.121   5
 -15  -5   2 224.304  23.124   2
 -15   5   2 234.181  24.650   2
  15   5  -2 244.029  26.412   5
 -15   5   2 219.031  22.859   3
  13  -5  -2 237.869  21.130   6
  13  -5  -2 194.868  21.866   4
  13  -5  -2 216.773  16.311   5
  13  -5  -2 215.623  20.439   1
 -13  -5   2 187.940  19.372   2
 -13  -5   2 194.949  21.527   3
 -13   5   2 166.707  18.281   3
  13   5  -2 152.211  20.919   5
 -13   5   2 164.545  19.461   2
 -13   5   2 176.493  17.503   1
 -11  -5   2 341.828  26.842   2
 -11  -5   2 320.689  25.211   1
  11  -5  -2 382.452  26.139   6
 -11  -5   2 360.581  28.031   3
  11  -5  -2 392.812  26.603   1
  11  -5  -2 357.948  27.683   4
 -11  -5   2 340.701  24.679   6
  11  -5  -2 364.601  21.244   5
 -11   5   2 393.568  26.375   3
  11   5  -2 313.801  23.099   6
 -11   5   2 370.609  28.273   2
  11   5  -2 432.474  31.363   5
  11   5  -2 376.177  24.555   1
 -11   5   2 353.837  24.493   1
  -9  -5   2 803.042  41.566   6
   9  -5  -2 920.842  44.555   1
   9  -5  -2 896.801  44.349   6
   9  -5  -2 851.991  38.638   5
  -9  -5   2 822.292  47.801   2
  -9  -5   2 867.658  42.141   1
  -9  -5   2 861.695  47.767   3
   9  -5  -2 860.247  47.228   4
   9   5  -2 816.948  41.376   6
   9   5  -2 840.373  41.089   1
  -9   5   2 870.779  48.522   2
   9   5  -2 815.304  47.905   5
  -9   5   2 856.664  43.096   1
  -7  -5   2 83.8119 13.8839   3
  -7  -5   2 86.5808 10.7914   1
  -7  -5   2 54.8607 11.4355   2
   7  -5  -2 85.0624  7.6179   5
  -7  -5   2 75.7280 10.4133   6
   7  -5  -2 76.0378 11.8420   1
   7  -5  -2 85.3605 10.1595   3
   7  -5  -2 69.1294 12.7566   4
  -7   5   2 75.5285 11.5958   1
   7   5  -2 74.8639  8.9065   1
   7   5  -2 73.3428  8.8833   6
  -7   5   2 93.8426 12.4396   2
   7   5  -2 92.4395 12.8411   5
   5  -5  -2 739.491  39.174   4
  -5  -5   2 674.636  31.776   1
  -5  -5   2 646.203  27.577   4
  -5  -5   2 759.298  39.341   3
  -5  -5   2 657.041  38.432   2
  -5  -5   2 682.001  31.853   6
   5  -5  -2 674.322  36.553   3
   5  -5  -2 690.762  36.204   1
  -5   5   2 691.445  33.998   1
  -5   5   2 650.219  38.396   2
   5   5  -2 739.382  29.747   4
  -5   5   2 662.676  29.531   5
   5   5  -2 712.304  39.459   5
  -3  -5   2 235.406  14.370   1
  -3  -5   2 227.878  12.975   4
   3  -5  -2 247.639  18.230   4
  -3  -5   2 209.125  13.667   6
  -3  -5   2 282.988  19.798   2
   3  -5  -2 245.272  17.399   3
  -3  -5   2 251.856  19.533   3
   3  -5  -2 223.285  16.718   1
  -3   5   2 234.901  16.151   1
  -3   5   2 217.478  18.809   2
  -3   5   2 252.425  13.538   5
   3   5  -2 257.080  18.070   5
  -1  -5   2 625.852  28.222   1
   1  -5  -2 653.441  33.198   4
  -1  -5   2 643.041  35.618   3
   1  -5  -2 635.718  34.628   3
   1  -5  -2 641.688  32.571   1
  -1  -5   2 662.472  28.755   6
  -1  -5   2 612.766  30.011   4
  -1   5   2 638.584  30.541   5
   1   5  -2 658.987  32.499   5
  -1   5   2 645.692  36.217   2
   1   5  -2 641.748  36.710   2
  -1   5   2 609.610  31.543   1
  -1  -5  -2 300.791  21.891   3
   1  -5   2 347.672  23.204   3
   1  -5   2 348.951  17.562   1
   1  -5   2 313.713  17.187   1
  -1  -5  -2 315.625  19.716   4
   1  -5   2 302.152  19.363   4
   1   5   2 342.139  22.808   2
  -1   5  -2 356.721  18.670   5
   1   5   2 331.190  20.167   1
  -1   5  -2 404.948  24.962   2
   1   5   2 340.124  19.784   5
  -3  -5  -2 155.453  14.808   3
   3  -5   2 141.768  13.634   3
   3  -5   2 153.765  11.044   1
   3  -5   2 157.689  13.754   4
   3  -5   2 130.251  10.491   1
  -3  -5  -2 143.852  11.310   4
   3   5   2 121.162  12.487   5
  -3   5  -2 146.286  14.127   2
  -3   5  -2 136.174   9.217   5
   3   5   2 160.789  14.197   2
   3   5   2 141.540  12.438   1
   5  -5   2 154.042   9.964   5
   5  -5   2 200.397  17.177   3
  -5  -5  -2 179.889  12.776   4
   5  -5   2 186.567  12.840   1
   5  -5   2 152.812  12.262   1
   5  -5   2 172.959  12.679   6
  -5  -5  -2 156.956  16.169   3
   5  -5   2 194.374  16.119   4
   5   5   2 145.552  14.076   6
   5   5   2 167.210  15.211   5
  -5   5  -2 183.406  16.419   2
   5   5   2 157.488  14.929   2
   5   5   2 175.309  14.588   1
   7  -5   2 223.381  13.593   5
   7  -5   2 210.501  16.091   6
  -7  -5  -2 242.351  15.033   4
   7  -5   2 230.048  20.007   4
   7  -5   2 263.226  21.279   3
  -7  -5  -2 246.677  21.647   3
   7  -5   2 252.271  17.066   1
   7  -5   2 244.466  17.366   1
  -7   5  -2 253.424  19.685   2
   7   5   2 275.090  19.758   2
   7   5   2 225.740  19.747   5
   7   5   2 261.870  18.784   1
   7   5   2 240.837  18.718   6
  -9  -5  -2 51.0197  7.9242   4
  -9  -5  -2 46.2684 12.5518   3
   9  -5   2 58.3443  9.8444   1
   9  -5   2 50.7987 10.1150   1
   9  -5   2 43.9208  8.8782   6
   9  -5   2 63.3618 12.8423   4
  -9   5  -2 36.9065  9.2506   2
   9   5   2 74.0556 13.9680   5
   9   5   2 76.9930 10.8680   2
  -9   5  -2 34.4034 10.2306   3
   9   5   2 59.1179 11.1186   6
   9   5   2 45.4243 10.1197   1
  11  -5   2 18.4757  7.6209   5
  11  -5   2 27.0868  8.4213   6
  11  -5   2 49.0593 11.6886   4
  11  -5   2 49.9727 10.6783   1
  11  -5   2 24.4572  7.5602   1
 -11  -5  -2 31.5772 11.4323   3
 -11  -5  -2 52.7655  9.0122   4
  11   5   2 36.6108 11.2375   5
  11   5   2 32.9565  9.8579   6
 -11   5  -2 56.3138 11.1490   2
 -11   5  -2 39.6203 11.7213   3
  11   5   2 24.9432  8.6358   1
  13  -5   2 38.8179 11.7169   4
  13  -5   2 37.9595  9.3246   5
  13  -5   2 44.8445 11.2861   1
 -13  -5  -2 55.1076  9.9805   4
  13  -5   2 38.6300 10.6548   6
 -13  -5  -2 36.9474 13.5682   3
 -13  -5  -2 44.9415 10.2053   2
 -13   5  -2 44.4369 13.4269   3
  13   5   2 40.8153 11.0168   6
 -13   5  -2 26.6466  8.7324   2
  13   5   2 23.9297 11.4651   5
  13   5   2 41.3098 11.2632   1
 -15  -5  -2 40.1668 15.0918   3
  15  -5   2 72.3403 15.9808   4
  15  -5   2 39.2396 10.8058   5
  15  -5   2 49.1744 11.7364   1
 -15  -5  -2 52.6873 11.8011   2
  15  -5   2 65.0835 14.1562   6
 -15   5  -2 48.0909 11.8016   2
  15   5   2 62.6930 14.1644   1
 -15   5  -2 50.8761 15.2343   3
  15   5   2 42.2768 11.4299   6
  15   5   2 47.5927 14.8854   5
  17  -5   2 16.4510 11.0047   4
  17  -5   2 23.2629 11.8978   6
 -17  -5  -2 29.9660 14.5432   3
  17  -5   2 30.6555 10.6523   1
  17   5   2 15.6787 11.6879   5
 -17   5  -2 16.0551 13.4596   3
 -17   5  -2 26.5385 12.4731   2
 -19  -5  -2 77.1557 21.6011   3
  19  -5   2 61.6401 15.5652   4
  19  -5   2 32.3921 12.6988   1
  19  -5   2 47.1174 14.7241   6
  19   5   2 67.0013 17.4561   5
 -19   5  -2 74.9758 20.1118   3
  21  -5   2 106.222  23.187   4
  21  -5   2 111.409  21.433   6
  21  -5   2 113.430  21.295   1
 -21  -5  -2 137.757  26.879   3
  21   5   2 122.228  24.357   5
 -21   5  -2 79.7147 25.2839   3
  23  -5   2 109.128  22.988   1
  23  -5   2 125.843  25.798   4
 -23  -5  -2 127.503  30.035   3
  23  -5   2 116.372  25.122   6
  23   5   2 83.3422 20.9896   5
 -23   5  -2 105.334  27.432   3
  25  -5   2 69.3912 21.4688   1
  25  -5   2 20.4703 19.8175   6
 -25  -5  -2 91.0723 29.6757   3
  25  -5   2 58.1552 22.1059   4
 -25   5  -2 61.1486 25.2863   3
  25   5   2 27.2140 20.4908   5
 -27  -5  -2 16.3837 26.2254   3
  27  -5   2 31.9861 21.3132   4
  27   5   2 39.1784 24.2319   5
 -27   5  -2 44.6628 28.5541   3
 -26  -6   2 11.6000 25.7975   3
  26  -6  -2 37.5197 22.4959   4
  26   6  -2 -0.6127 17.9538   5
  24  -6  -2 15.2144 18.7931   4
 -24  -6   2 13.5425 19.6507   3
 -24   6   2 18.7713 21.9228   2
 -24   6   2 27.1166 19.7443   3
  24   6  -2  8.6393 16.0082   5
 -22  -6   2 35.9350 20.4433   3
 -22  -6   2 23.3503 15.5159   2
  22  -6  -2 11.1005 14.7505   4
  22   6  -2 24.9059 17.3905   5
 -22   6   2 -4.1787 15.6434   3
 -22   6   2 11.0010 17.5958   2
 -20  -6   2 110.220  23.863   3
 -20  -6   2 71.9621 18.7856   2
  20  -6  -2 82.4033 20.6792   6
  20  -6  -2 91.6805 21.8236   4
  20  -6  -2 98.3796 20.8864   1
 -20   6   2 148.475  28.536   2
  20   6  -2 78.6338 21.1729   5
 -20   6   2 84.3056 20.0469   3
  18  -6  -2 117.566  23.008   4
 -18  -6   2 148.102  24.108   2
  18  -6  -2 124.209  22.601   6
  18  -6  -2 163.197  24.448   1
 -18  -6   2 191.572  26.727   3
 -18   6   2 130.783  24.576   3
 -18   6   2 160.559  26.755   2
  18   6  -2 103.274  21.400   5
 -16  -6   2 16.2469 10.7080   2
  16  -6  -2 10.8689 10.0852   6
 -16  -6   2  5.8356 11.3260   3
  16  -6  -2 9.61470 9.93962   1
  16  -6  -2 12.5020 10.7484   4
  16   6  -2 6.18496 9.41476   5
 -16   6   2 8.11692 9.30296   3
 -16   6   2  5.2972 11.2141   2
 -14  -6   2 25.6688 11.0669   2
  14  -6  -2 40.8687 13.7903   4
  14  -6  -2 32.3924 10.3988   6
 -14  -6   2 17.1701 11.8976   3
  14  -6  -2 48.3923 12.6743   1
  14   6  -2 27.5099 12.5132   5
 -14   6   2 32.2146 11.7003   2
 -14   6   2 56.9248 14.5277   3
  12  -6  -2 242.306  21.443   1
 -12  -6   2 207.098  23.440   3
  12  -6  -2 264.481  22.426   6
  12  -6  -2 266.188  16.462   5
 -12  -6   2 256.524  23.962   2
  12  -6  -2 269.978  25.338   4
  12   6  -2 202.044  23.517   5
 -12   6   2 238.399  21.768   3
 -12   6   2 231.714  23.893   2
 -12   6   2 230.298  20.605   1
 -10  -6   2 146.499  16.604   6
 -10  -6   2 148.145  17.137   1
  10  -6  -2 142.443  15.334   1
 -10  -6   2 147.595  17.612   2
 -10  -6   2 215.074  21.442   3
  10  -6  -2 149.990  17.640   4
  10  -6  -2 158.710  16.081   6
  10  -6  -2 161.102  10.550   5
  10   6  -2 156.147  15.304   1
  10   6  -2 125.726  17.255   5
 -10   6   2 153.711  17.867   2
 -10   6   2 158.432  16.204   1
  -8  -6   2 95.8681 13.6111   2
  -8  -6   2 90.6605 15.9272   3
   8  -6  -2 71.9767 12.3254   1
  -8  -6   2 86.5385 12.5257   6
   8  -6  -2 84.7988 11.8729   3
   8  -6  -2 99.4969 16.1168   4
   8  -6  -2 95.0103  7.8861   5
  -8  -6   2 103.507  13.464   1
   8   6  -2 81.4514 11.5393   1
  -8   6   2 73.9297 12.0451   1
  -8   6   2 88.1366 15.1444   2
   8   6  -2 81.7880 14.7471   5
   8   6  -2 95.2081 11.9551   6
  -6  -6   2 233.280  20.998   3
   6  -6  -2 242.702  18.629   3
  -6  -6   2 214.923  16.036   6
   6  -6  -2 239.760  18.424   1
  -6  -6   2 230.179  20.063   2
  -6  -6   2 210.506  15.939   1
   6  -6  -2 212.095  19.649   4
  -6   6   2 205.542  11.382   5
  -6   6   2 195.845  16.378   1
  -6   6   2 214.121  19.718   2
   6   6  -2 236.237  20.054   5
   4  -6  -2 66.1898 11.1814   1
  -4  -6   2 69.9452 12.0598   3
   4  -6  -2 78.1724 13.0469   4
  -4  -6   2 76.2330  9.8241   6
  -4  -6   2 68.9051  8.6384   1
   4  -6  -2 84.4329 10.5130   3
  -4  -6   2 65.4570  6.4932   4
  -4  -6   2 51.3757 10.7331   2
  -4   6   2 83.8042 11.8716   2
  -4   6   2 75.3423  9.6046   1
   4   6  -2 85.6181 11.1045   5
  -4   6   2 62.3602  6.5979   5
  -2  -6   2 106.245   9.835   6
   2  -6  -2 116.384  12.733   3
  -2  -6   2 109.138  13.416   3
  -2  -6   2 114.336   9.842   1
   2  -6  -2 96.9726 11.0486   1
  -2  -6   2 118.136   9.581   4
   2  -6  -2 142.230  13.598   4
   2   6  -2 119.659  12.313   5
  -2   6   2 105.352   9.030   5
   2   6  -2 142.317  14.914   2
  -2   6   2 97.0347 10.8446   1
  -2   6   2 101.224  13.331   2
   0  -6   2 726.663  33.246   1
   0  -6  -2 738.649  40.362   3
   0  -6   2 704.782  32.893   1
   0  -6  -2 709.021  37.008   1
   0  -6   2 686.000  35.248   4
   0  -6  -2 714.469  37.550   4
   0  -6   2 737.464  41.318   3
   0   6   2 772.929  36.964   1
   0   6  -2 793.308  36.775   5
   0   6   2 697.963  40.985   2
   0   6   2 735.690  35.436   5
   0   6  -2 715.589  42.315   2
   2  -6   2 193.939  13.606   1
  -2  -6  -2 197.178  14.898   4
   2  -6   2 217.033  14.372   1
   2  -6   2 212.948  18.339   3
   2  -6   2 206.958  16.342   4
  -2  -6  -2 137.583  15.730   3
  -2   6  -2 222.924  13.148   5
   2   6   2 189.155  18.106   2
   2   6   2 225.725  16.301   5
   2   6   2 196.135  15.985   1
  -2   6  -2 220.610  19.005   2
   4  -6   2 452.674  24.813   1
  -4  -6  -2 409.692  29.447   3
   4  -6   2 467.129  24.757   1
   4  -6   2 478.036  30.619   3
   4  -6   2 497.277  29.035   4
  -4  -6  -2 425.632  24.103   4
   4   6   2 390.924  26.007   1
  -4   6  -2 461.542  21.156   5
   4   6   2 472.314  28.636   5
   4   6   2 482.662  30.193   2
  -4   6  -2 461.306  30.213   2
   6  -6   2 457.859  25.411   6
   6  -6   2 472.455  25.541   1
  -6  -6  -2 429.711  30.793   3
   6  -6   2 423.400  25.022   1
   6  -6   2 471.425  29.610   4
  -6  -6  -2 461.020  24.073   4
   6  -6   2 442.611  30.657   3
   6   6   2 371.209  26.415   6
   6   6   2 448.326  27.376   1
  -6   6  -2 435.797  30.019   2
   6   6   2 430.136  28.973   5
   6   6   2 460.068  29.942   2
  -8  -6  -2 996.619  44.481   4
   8  -6   2 904.511  45.328   1
   8  -6   2 979.447  53.195   3
   8  -6   2 981.266  46.186   6
  -8  -6  -2 918.169  54.253   3
   8  -6   2 930.927  39.977   5
   8  -6   2 964.877  45.914   1
   8  -6   2 956.186  51.425   4
   8   6   2 924.670  47.693   1
   8   6   2 889.218  47.579   6
   8   6   2 1016.79   53.11   5
  -8   6  -2 993.085  53.595   2
   8   6   2 930.525  51.193   2
  10  -6   2 86.8338 16.1147   4
  10  -6   2 92.8212 14.2008   1
  10  -6   2 86.7520 14.1443   6
 -10  -6  -2 123.857  10.916   4
  10  -6   2 87.4608 13.8381   1
 -10  -6  -2 96.3880 17.2785   3
  10  -6   2 96.9033  8.7304   5
  10   6   2 102.609  17.759   5
  10   6   2 79.1316 13.7777   1
 -10   6  -2 108.978  14.995   2
 -10   6  -2 98.0315 17.4470   3
  10   6   2 95.8649 15.4787   6
  10   6   2 127.351  15.093   2
  12  -6   2 71.4932 15.0902   4
 -12  -6  -2 60.4086 15.3218   3
 -12  -6  -2 71.6795  9.8098   4
  12  -6   2 67.5366 13.2619   1
  12  -6   2 59.6195 13.4497   6
  12   6   2 38.2405 12.6978   5
 -12   6  -2 74.2013 14.4453   2
 -12   6  -2 62.9226 15.5904   3
  12   6   2 54.4910 13.1951   2
  12   6   2 65.4019 13.4939   6
  12   6   2 64.2390 13.5326   1
  14  -6   2 62.9938 13.4326   1
  14  -6   2 55.0393 13.3988   6
  14  -6   2 56.2172 13.9402   4
 -14  -6  -2 71.0040 17.7729   3
 -14   6  -2 45.3913 12.3708   2
  14   6   2 43.5272 14.8191   5
  14   6   2 46.9162 11.9498   2
 -14   6  -2 69.6007 17.6356   3
  16  -6   2 64.7718 15.6677   6
 -16  -6  -2 36.8199 15.9875   3
  16  -6   2 92.8147 19.3180   4
  16  -6   2 77.5756 15.4396   1
 -16   6  -2 83.4677 23.3963   3
  16   6   2 74.3026 18.5940   5
  18  -6   2 109.443  22.271   4
  18  -6   2 105.907  18.684   1
 -18  -6  -2 109.888  25.505   3
  18  -6   2 92.6411 18.9637   6
  18   6   2 138.792  24.939   5
 -18   6  -2 139.258  25.968   3
 -20  -6  -2 101.785  25.919   3
  20  -6   2 109.121  21.556   4
  20  -6   2 139.355  22.657   1
  20  -6   2 76.4967 19.2925   6
 -20   6  -2 110.294  25.061   3
  20   6   2 75.0814 19.9312   5
  22  -6   2 31.9631 18.4047   4
  22  -6   2 39.2855 17.5573   6
 -22  -6  -2 55.2986 23.9459   3
  22  -6   2 30.5703 15.3678   1
  22   6   2 63.3728 20.3596   5
 -22   6  -2 25.4019 17.5319   3
  24  -6   2 33.9091 17.6867   4
 -24  -6  -2 15.6181 21.0642   3
  24  -6   2 23.8775 18.4678   6
  24  -6   2 34.3436 18.2576   1
 -24   6  -2 29.3881 21.4437   3
  24   6   2 18.9726 17.8147   5
  26  -6   2 14.5657 17.1182   1
 -26  -6  -2 -5.2190 23.8121   3
  26  -6   2 -1.3734 19.1926   6
  26  -6   2 -24.841  16.664   4
 -26   6  -2 29.0905 23.8443   3
  26   6   2 20.2958 22.2975   5
 -27  -7   2 20.6312 29.0334   3
  25  -7  -2 21.3392 21.2612   4
 -25  -7   2 68.6020 26.8749   3
  25   7  -2 37.4556 21.4860   5
 -25   7   2 45.6510 25.7014   3
 -23  -7   2 76.3866 25.4209   3
 -23  -7   2 49.0624 20.2293   2
  23  -7  -2 47.3784 19.6506   4
 -23   7   2 120.268  29.143   2
  23   7  -2 37.5117 17.6294   5
 -23   7   2 34.4283 20.0299   3
  21  -7  -2 25.6642 16.8892   1
 -21  -7   2 21.1708 14.9606   2
  21  -7  -2 16.5667 16.0750   6
  21  -7  -2 28.3587 15.7770   4
 -21  -7   2 40.1500 23.6969   3
  21   7  -2 55.0415 19.2782   5
 -21   7   2 19.8140 15.2587   3
 -21   7   2 32.4402 18.2228   2
  19  -7  -2 182.727  28.305   1
  19  -7  -2 126.977  24.850   4
  19  -7  -2 127.066  24.189   6
 -19  -7   2 146.830  25.596   2
 -19  -7   2 81.3223 23.1825   3
 -19   7   2 106.333  25.053   2
  19   7  -2 127.105  25.486   5
 -19   7   2 153.821  27.033   3
  17  -7  -2 143.149  25.978   4
  17  -7  -2 130.745  22.607   1
  17  -7  -2 121.941  23.130   6
 -17  -7   2 156.387  27.283   3
 -17  -7   2 160.352  25.273   2
  17   7  -2 136.992  24.867   5
 -17   7   2 123.986  24.797   2
 -17   7   2 128.048  23.951   3
  15  -7  -2 463.754  38.947   4
 -15  -7   2 505.477  39.130   2
  15  -7  -2 485.691  35.828   1
 -15  -7   2 552.134  42.375   3
  15  -7  -2 547.563  37.965   6
 -15   7   2 437.638  36.301   3
  15   7  -2 467.088  39.167   5
  13  -7  -2 24.7793 10.6059   4
  13  -7  -2 21.3890  9.8797   6
 -13  -7   2 37.1058 14.3267   3
 -13  -7   2 29.0424 11.9498   2
  13  -7  -2 18.5973  9.9585   1
 -13   7   2 8.42960 9.00241   3
 -13   7   2 11.4607  9.7594   2
  13   7  -2 11.9069  9.9797   5
  11  -7  -2 182.291  18.541   1
 -11  -7   2 176.856  22.954   3
  11  -7  -2 164.104  18.223   6
  11  -7  -2 210.930  21.587   4
 -11  -7   2 210.280  22.696   2
  11   7  -2 163.804  21.085   5
 -11   7   2 195.170  21.891   2
   9  -7  -2 -5.4813  5.1789   1
   9  -7  -2 7.20699 7.39265   4
   9  -7  -2 6.17909 6.22445   3
  -9  -7   2 8.79951 7.79570   2
  -9  -7   2 9.09270 8.20332   3
  -9   7   2 16.6858  7.0573   1
   9   7  -2 3.36372 6.96116   5
  -9   7   2 3.15904 6.73688   2
  -7  -7   2 332.970  22.682   1
   7  -7  -2 355.895  24.837   1
   7  -7  -2 361.365  27.401   4
  -7  -7   2 344.007  27.613   2
  -7  -7   2 291.758  26.288   3
   7  -7  -2 319.848  24.497   3
  -7  -7   2 360.807  23.343   6
   7   7  -2 374.782  27.741   5
  -7   7   2 394.285  24.783   1
  -7   7   2 301.604  26.331   2
   5  -7  -2 25.2415  8.9626   4
  -5  -7   2 48.5714  9.3046   6
  -5  -7   2 31.7440  8.1314   1
   5  -7  -2 30.7991  8.5337   3
  -5  -7   2 23.0522  4.5030   4
  -5  -7   2 33.2423  9.8424   3
   5  -7  -2 34.9968  8.5960   1
   5   7  -2 27.4879  9.3930   2
  -5   7   2 27.6018  8.4200   2
   5   7  -2 38.2745  9.9866   5
  -5   7   2 32.5913  4.8182   5
  -5   7   2 26.9593  7.6064   1
  -3  -7   2 5.85451 4.02854   4
   3  -7  -2 -1.4979  4.3583   1
  -3  -7   2 0.37567 5.84972   3
   3  -7  -2 4.36996 5.17322   3
  -3  -7   2 -1.3586  4.2803   6
   3  -7  -2 5.55352 5.81954   4
  -3  -7   2 3.30515 4.81424   1
  -3   7   2 6.19340 4.53177   5
   3   7  -2 5.83098 5.50023   5
  -3   7   2 8.91906 6.78300   2
   3   7  -2 11.1870  6.2687   2
  -3   7   2 6.06512 5.93100   1
   1  -7  -2 116.210  13.838   3
  -1  -7   2 109.586  10.182   1
  -1  -7   2 95.5061 10.5606   1
  -1  -7   2 104.518  14.576   3
  -1  -7   2 134.585  12.195   6
  -1  -7   2 126.072  11.323   4
   1  -7  -2 104.130  12.622   4
   1  -7  -2 98.0362 11.7419   1
  -1   7   2 109.945  14.822   2
   1   7  -2 124.127  15.338   2
   1   7  -2 134.312  12.860   5
  -1   7   2 115.142  10.455   5
  -1   7   2 128.907  13.149   1
   1  -7   2 181.668  13.731   1
   1  -7   2 191.789  14.137   1
  -1  -7  -2 202.252  18.391   3
  -1  -7  -2 218.012  17.328   1
   1  -7   2 183.776  18.724   3
   1  -7   2 168.870  15.262   4
  -1  -7  -2 185.937  16.471   4
   1   7   2 182.838  18.493   2
  -1   7  -2 188.162  18.990   2
  -1   7  -2 198.142  14.465   5
   1   7   2 204.672  15.338   5
   1   7   2 188.493  16.760   1
  -3  -7  -2 458.426  31.840   3
   3  -7   2 430.248  30.105   3
  -3  -7  -2 460.617  26.218   4
   3  -7   2 422.627  27.678   4
   3  -7   2 436.994  24.788   1
   3  -7   2 469.402  25.413   1
   3   7   2 416.808  27.021   1
   3   7   2 469.317  31.638   2
  -3   7  -2 475.792  23.126   5
   3   7   2 453.551  27.900   5
  -3   7  -2 415.712  31.650   2
  -5  -7  -2 22.5786  7.0861   4
   5  -7   2 31.1560  8.3393   1
   5  -7   2 27.5808  8.6084   4
   5  -7   2 24.9268  7.5278   1
   5  -7   2 27.7043  9.8483   3
  -5  -7  -2 27.4890 10.2507   3
   5   7   2 39.4382  9.4842   5
  -5   7  -2 21.0117  7.6893   2
   5   7   2 31.4034  8.2988   1
   5   7   2 20.6087  8.2871   2
   7  -7   2 190.396  16.240   6
   7  -7   2 172.927  16.125   1
   7  -7   2 224.144  17.908   1
  -7  -7  -2 213.016  15.514   4
  -7  -7  -2 215.371  22.405   3
   7  -7   2 210.986  19.863   4
   7  -7   2 203.978  21.952   3
   7   7   2 188.112  18.846   6
   7   7   2 227.845  20.700   2
   7   7   2 224.329  19.039   1
  -7   7  -2 231.431  21.558   2
   7   7   2 196.242  19.699   5
   9  -7   2 589.133  33.060   1
   9  -7   2 549.945  36.610   4
  -9  -7  -2 613.956  41.254   3
  -9  -7  -2 557.049  29.593   4
   9  -7   2 518.819  37.380   3
   9  -7   2 541.957  32.136   6
  -9   7  -2 658.036  40.373   2
   9   7   2 536.566  33.625   1
   9   7   2 546.580  34.354   6
   9   7   2 571.585  37.194   2
   9   7   2 496.903  36.423   5
  11  -7   2 53.2291 11.9181   6
 -11  -7  -2 67.0282 16.2460   3
  11  -7   2 56.4537 12.6443   1
  11  -7   2 65.7385 14.3217   4
  11   7   2 51.4433 13.6997   5
 -11   7  -2 55.2622 13.3891   2
  11   7   2 62.9257 13.6014   2
 -11   7  -2 55.8021 14.7453   3
  13  -7   2 57.3629 13.4901   1
  13  -7   2 49.4025 14.2228   4
 -13  -7  -2 80.5231 19.0963   3
  13  -7   2 72.4947 14.6450   6
 -13   7  -2 75.1667 15.2482   2
 -13   7  -2 50.2160 15.0521   3
  13   7   2 73.4436 17.4077   5
  13   7   2 71.0209 14.3810   2
 -15  -7  -2 29.2768 14.2000   3
  15  -7   2 20.5584 12.0788   4
  15  -7   2 38.6906 11.4699   1
  15  -7   2 14.6724 10.0002   6
  15   7   2 15.4849 11.9384   5
 -15   7  -2 18.8914 10.9028   2
 -15   7  -2 26.2576 13.1335   3
  15   7   2 19.0009 10.2711   2
 -17  -7  -2 35.4777 15.8840   3
  17  -7   2 38.5783 13.7083   1
  17  -7   2 34.3055 13.1566   6
  17  -7   2 20.1933 12.7345   4
 -17   7  -2 52.5517 15.4627   3
  17   7   2 35.5253 13.9241   2
 -17   7  -2 69.9612 17.3921   2
  17   7   2 72.8237 19.4903   5
  19  -7   2 214.018  26.542   6
  19  -7   2 214.861  25.091   1
  19  -7   2 204.844  26.814   4
 -19  -7  -2 194.594  32.660   3
 -19   7  -2 225.139  35.050   3
  19   7   2 224.442  31.322   5
  21  -7   2 85.3466 20.5873   6
 -21  -7  -2 83.0672 25.1001   3
  21  -7   2 76.6647 18.9985   1
  21  -7   2 90.2089 22.8012   4
 -21   7  -2 109.730  25.826   3
  21   7   2 101.267  24.401   5
  23  -7   2  5.5034 15.9543   6
  23  -7   2 14.5165 16.1581   4
  23  -7   2 -4.7554 12.8850   1
 -23  -7  -2 -18.366  22.189   3
  23   7   2  3.7239 16.2702   5
 -23   7  -2  3.0213 18.3489   3
 -25  -7  -2 25.2940 24.1266   3
  25  -7   2 -1.7487 17.3396   6
  25  -7   2 -4.6213 18.0327   1
  25  -7   2 -5.7073 18.9149   4
 -25   7  -2  0.6706 23.2664   3
  25   7   2 -10.148  20.156   5
 -26  -8   2 11.9253 26.8747   3
  26   8  -2 12.6035 22.6073   5
 -24  -8   2 70.5316 28.0421   3
  24  -8  -2 69.0578 26.3622   4
 -24   8   2 86.0504 28.3928   3
  24   8  -2 76.1881 24.5075   5
 -24   8   2 73.1456 28.9399   2
  22  -8  -2 10.2607 17.2110   4
  22  -8  -2 65.8503 22.0112   6
  22  -8  -2 70.0090 20.7416   1
 -22  -8   2 28.4802 19.0742   2
 -22  -8   2 20.0196 23.5521   3
 -22   8   2 24.8092 22.3600   2
  22   8  -2 22.9887 16.8040   5
 -22   8   2 44.0873 20.5457   3
  20  -8  -2 63.9950 20.4839   1
  20  -8  -2 55.7368 20.1434   6
 -20  -8   2 50.1910 19.6709   2
 -20  -8   2 41.4241 19.3960   3
  20  -8  -2 37.6371 18.1482   4
  20   8  -2 51.6349 18.8389   5
 -20   8   2 25.5404 19.0239   2
 -20   8   2 53.2772 19.6198   3
 -18  -8   2 208.014  31.101   2
  18  -8  -2 163.402  27.556   1
  18  -8  -2 189.586  28.617   6
 -18  -8   2 240.926  31.888   3
  18  -8  -2 272.320  30.430   4
 -18   8   2 204.822  30.192   3
 -18   8   2 189.747  31.682   2
  18   8  -2 188.184  31.131   5
 -16  -8   2 107.197  23.348   2
  16  -8  -2 157.195  26.801   4
  16  -8  -2 135.907  23.552   6
  16  -8  -2 160.470  24.747   1
 -16  -8   2 143.350  27.163   3
 -16   8   2 133.201  23.367   2
  16   8  -2 109.958  22.502   5
 -16   8   2 171.565  26.693   3
 -14  -8   2 360.299  35.114   3
  14  -8  -2 354.762  30.466   1
 -14  -8   2 343.723  32.805   2
  14  -8  -2 356.458  33.444   4
  14  -8  -2 387.098  31.707   6
  14   8  -2 399.708  35.254   5
 -14   8   2 377.423  32.312   3
  12  -8  -2 2.79720 7.49207   6
  12  -8  -2 34.3222 12.5318   4
 -12  -8   2 9.83330 9.38241   2
 -12  -8   2 13.1559 11.9383   3
  12  -8  -2 9.97317 7.93331   1
  12   8  -2 10.2101  8.9146   5
 -12   8   2 -6.1005  7.7227   3
 -12   8   2 9.59292 9.14898   2
  10  -8  -2 0.65441 7.07548   4
  10  -8  -2 0.90050 6.41544   6
 -10  -8   2 -1.0632  7.8758   2
  10  -8  -2 5.15743 8.36274   3
  10  -8  -2 -1.0714  6.6070   1
 -10  -8   2 10.3276 10.0549   3
 -10   8   2 -0.0771  6.8661   2
  10   8  -2 6.62510 8.46904   5
  -8  -8   2 528.789  38.767   3
   8  -8  -2 580.663  38.560   4
   8  -8  -2 669.730  37.743   1
   8  -8  -2 545.903  37.122   3
   8   8  -2 578.822  39.491   5
  -8   8   2 524.065  38.195   2
  -6  -8   2 405.934  25.835   6
   6  -8  -2 430.371  28.936   1
   6  -8  -2 397.315  30.309   4
  -6  -8   2 416.001  26.398   1
  -6  -8   2 438.470  32.818   3
   6  -8  -2 418.222  29.367   3
  -6   8   2 404.920  32.254   2
   6   8  -2 424.587  30.491   5
   6   8  -2 424.970  33.260   2
  -4  -8   2 125.286  17.732   3
  -4  -8   2 121.638  10.805   4
  -4  -8   2 122.523  13.679   1
   4  -8  -2 116.456  15.012   3
  -4  -8   2 127.556  13.257   6
   4  -8  -2 122.702  18.174   4
   4  -8  -2 114.216  14.024   1
   4   8  -2 132.512  14.744   5
  -4   8   2 97.3376 17.7808   2
  -4   8   2 140.853  10.106   5
   4   8  -2 144.723  17.888   2
  -4   8   2 109.150  13.518   1
  -2  -8   2 355.037  22.133   1
  -2  -8   2 315.106  20.809   4
   2  -8  -2 361.471  25.515   1
  -2  -8   2 369.155  22.585   6
  -2  -8   2 351.955  28.821   3
   2  -8  -2 374.195  27.023   4
   2  -8  -2 416.575  29.178   3
  -2   8   2 372.054  20.736   5
  -2   8   2 359.628  24.183   1
  -2   8   2 330.253  28.134   2
   2   8  -2 341.562  29.737   2
   2   8  -2 415.840  26.051   5
   0  -8   2 180.253  15.597   1
   0  -8   2 209.370  17.518   4
   0  -8  -2 218.907  18.992   4
   0  -8  -2 217.221  21.024   3
   0  -8   2 233.291  17.052   6
   0  -8   2 162.049  19.379   3
   0  -8   2 253.652  17.351   1
   0  -8  -2 213.950  18.580   1
   0   8   2 204.298  15.873   5
   0   8   2 227.838  21.964   2
   0   8  -2 240.986  17.027   5
   0   8   2 231.550  19.220   1
   0   8  -2 171.184  20.409   2
  -2  -8  -2 393.910  29.001   3
   2  -8   2 388.075  30.018   3
  -2  -8  -2 363.395  24.435   4
   2  -8   2 433.165  24.145   1
   2  -8   2 387.987  24.066   1
   2  -8   2 351.548  25.362   4
  -2  -8  -2 413.501  26.500   1
   2   8   2 378.764  29.968   2
   2   8   2 382.569  25.142   5
  -2   8  -2 356.099  20.747   5
   2   8   2 380.946  26.312   1
  -2   8  -2 346.481  29.254   2
   4  -8   2 22.9072  8.4357   1
  -4  -8  -2 31.4244  8.3977   4
   4  -8   2 25.0845  7.7818   1
  -4  -8  -2 28.4717 10.0081   3
   4  -8   2 25.7308 10.5437   3
   4  -8   2 24.2507  8.9146   4
   4   8   2 12.5723  7.3036   5
   4   8   2 34.9601 10.7101   2
   4   8   2 12.0259  7.3253   1
  -4   8  -2 27.3494  4.4132   5
  -4   8  -2 18.4112  9.3030   2
   6  -8   2 44.2315  9.8845   1
   6  -8   2 74.3291 13.5574   1
   6  -8   2 53.0849 13.9188   3
  -6  -8  -2 55.8273 13.5770   3
  -6  -8  -2 68.0608 10.1871   4
   6  -8   2 38.0345 10.3903   4
   6   8   2 70.1086 14.3380   2
  -6   8  -2 67.5728 14.5641   2
   6   8   2 56.6632 12.6599   5
  -8  -8  -2 133.018  12.818   4
   8  -8   2 98.6825 18.7470   3
   8  -8   2 101.215  13.352   1
   8  -8   2 84.9977 14.2971   6
  -8  -8  -2 125.818  21.157   3
   8  -8   2 127.005  16.628   4
  -8   8  -2 118.836  17.367   2
   8   8   2 128.279  17.891   5
   8   8   2 116.423  16.801   2
  10  -8   2 223.961  20.537   6
  10  -8   2 204.149  22.578   4
  10  -8   2 246.827  21.160   1
 -10  -8  -2 224.223  25.578   3
  10   8   2 238.807  25.106   5
  10   8   2 235.323  23.554   2
 -10   8  -2 254.088  24.907   2
 -12  -8  -2 62.7967 16.7097   3
  12  -8   2 99.7314 18.2550   4
  12  -8   2 72.5048 14.6899   1
  12  -8   2 115.300  18.543   6
 -12   8  -2 88.9877 17.2387   2
 -12   8  -2 80.2246 18.7167   3
  12   8   2 103.401  20.320   5
  12   8   2 76.1252 16.2442   2
 -14  -8  -2 38.3223 15.6629   3
  14  -8   2 44.1750 13.3390   1
  14  -8   2 39.5574 13.1517   6
  14  -8   2 46.9164 14.8703   4
  14   8   2 46.1038 16.7552   5
 -14   8  -2 62.0835 15.3810   3
  14   8   2 37.2335 13.9110   2
 -14   8  -2 53.3983 15.6379   2
  16  -8   2 32.6424 13.7894   6
  16  -8   2 72.8821 15.6693   1
  16  -8   2 73.5017 18.2644   4
 -16  -8  -2 49.4512 18.3553   3
  16   8   2 36.0939 15.0593   2
 -16   8  -2 45.2727 15.9098   2
 -16   8  -2 39.4174 16.0269   3
  16   8   2 52.7070 18.1222   5
  18  -8   2 46.7111 16.8567   4
 -18  -8  -2 69.1014 22.5678   3
  18  -8   2 47.5820 17.0075   6
  18  -8   2 55.3954 16.1769   1
  18   8   2 58.6397 20.4760   5
 -18   8  -2 72.7870 20.7933   3
 -18   8  -2 51.0522 16.5079   2
  20  -8   2  5.8510 13.9773   6
  20  -8   2 31.7057 14.0797   1
  20  -8   2 31.7348 16.1847   4
 -20  -8  -2 46.3034 20.4554   3
  20   8   2 13.3838 15.9614   5
 -20   8  -2 25.8053 20.0117   3
 -22  -8  -2 62.7894 25.3248   3
  22  -8   2 46.5268 20.8247   4
  22  -8   2 19.4146 13.9581   1
  22  -8   2 17.8545 15.6529   6
 -22   8  -2  1.9083 17.5879   3
  22   8   2 26.8456 21.2471   5
  24  -8   2 27.0174 19.5606   4
  24  -8   2 63.2828 19.9329   1
 -24  -8  -2 86.3512 30.5222   3
  24  -8   2 46.3499 21.0308   6
 -24   8  -2 80.3210 29.4239   3
  24   8   2 45.7066 22.0549   5
 -25  -9   2 68.8253 34.2327   3
  25   9  -2 25.1017 25.3151   5
  23  -9  -2 -1.4545 18.0638   4
 -23  -9   2 12.4322 28.2354   3
 -23   9   2  7.9734 20.6953   3
  23   9  -2 31.4331 21.1589   5
 -23   9   2 73.6230 31.0137   2
  21  -9  -2 66.5988 22.6506   1
  21  -9  -2 44.3093 19.6129   4
  21  -9  -2 91.1250 25.4366   6
 -21  -9   2 61.9016 21.9024   2
 -21  -9   2 105.800  30.678   3
 -21   9   2 67.1312 23.3647   3
  21   9  -2 96.4983 23.4916   5
 -21   9   2 109.860  26.917   2
 -19  -9   2 120.753  27.585   3
  19  -9  -2 114.769  24.551   6
  19  -9  -2 82.7036 21.6938   1
  19  -9  -2 58.2128 21.1002   4
 -19  -9   2 94.0192 24.2465   2
 -19   9   2 126.671  26.167   3
  19   9  -2 120.980  26.613   5
 -19   9   2 53.4216 21.4074   2
 -17  -9   2 48.6483 18.2411   2
  17  -9  -2 81.2023 19.5190   6
  17  -9  -2 78.0565 19.9640   1
  17  -9  -2 78.2579 21.2578   4
 -17  -9   2 61.8682 21.2627   3
 -17   9   2 113.941  23.846   3
 -17   9   2 80.0735 20.5198   2
  17   9  -2 75.5567 21.1972   5
  15  -9  -2 62.6707 16.7236   4
  15  -9  -2 22.8908 12.6853   1
 -15  -9   2 54.3149 19.1779   3
  15  -9  -2 49.0308 15.2009   6
 -15  -9   2 48.9901 16.9337   2
 -15   9   2 34.0995 15.2063   3
 -15   9   2 38.5818 16.4024   2
  15   9  -2 56.0928 17.1562   5
  13  -9  -2 215.937  23.967   1
  13  -9  -2 247.839  27.161   4
  13  -9  -2 235.843  24.814   6
 -13  -9   2 207.135  25.522   2
 -13  -9   2 237.578  28.472   3
 -13   9   2 249.018  27.253   3
 -13   9   2 233.229  26.725   2
  13   9  -2 207.097  26.272   5
  11  -9  -2 167.389  20.497   1
  11  -9  -2 191.642  22.637   3
 -11  -9   2 205.508  25.519   3
  11  -9  -2 166.897  21.654   4
  11  -9  -2 164.075  19.963   6
 -11   9   2 134.853  23.795   2
  11   9  -2 169.084  22.274   5
   9  -9  -2 327.626  29.068   4
  -9  -9   2 360.260  33.363   3
   9  -9  -2 292.256  25.509   1
   9  -9  -2 301.638  27.118   3
   9   9  -2 321.302  30.835   2
   9   9  -2 333.204  28.927   5
  -9   9   2 360.613  32.384   2
   7  -9  -2 336.651  27.263   4
   7  -9  -2 249.130  24.265   3
  -7  -9   2 250.776  26.157   3
   7  -9  -2 280.385  23.801   1
  -7   9   2 249.031  25.801   2
   7   9  -2 260.738  27.114   2
   7   9  -2 277.755  25.038   5
   5  -9  -2 120.934  18.363   1
   5  -9  -2 103.637  17.563   3
   5  -9  -2 122.862  18.908   4
  -5  -9   2 130.939  21.985   3
   5   9  -2 103.564  16.260   5
  -5   9   2 123.983  17.944   2
   5   9  -2 129.592  18.165   2
   3  -9  -2 151.129  17.577   1
   3  -9  -2 186.535  19.737   3
  -3  -9   2 174.233  13.910   4
  -3  -9   2 134.582  19.281   3
   3  -9  -2 153.765  18.705   4
   3   9  -2 135.569  19.590   2
   3   9  -2 165.171  16.781   5
  -3   9   2 155.627  19.929   2
   1  -9  -2 50.2052 11.7740   1
  -1  -9   2 47.7868 13.2048   3
  -1  -9   2 80.5318 12.7462   1
  -1  -9   2 64.9660 10.8079   4
  -1  -9   2 62.7441 11.1207   1
  -1  -9   2 76.7754 12.9632   6
   1  -9  -2 84.4020 15.4424   4
   1  -9  -2 76.5473 14.7306   3
   1   9  -2 74.4476 12.0333   5
  -1   9   2 64.8339 15.3425   2
   1   9  -2 66.3512 15.7762   2
  -1   9   2 65.0968  9.3169   5
   1  -9   2 5.88831 7.82077   4
   1  -9   2 17.2087  7.2032   1
  -1  -9  -2 15.0403  9.3974   3
   1  -9   2 36.8044  9.5125   1
  -1  -9  -2 27.9455 10.0908   4
  -1  -9  -2 23.8211  8.3118   1
   1  -9   2 20.0927  9.1843   3
   1   9   2 22.8342  9.9489   2
  -1   9  -2 8.47373 7.96148   2
   1   9   2 19.4547  8.2165   5
  -1   9  -2 28.2777  6.9606   5
   3  -9   2 97.8178 14.6415   1
   3  -9   2 108.347  18.506   3
  -3  -9  -2 134.926  15.688   4
  -3  -9  -2 127.053  16.972   3
   3  -9   2 109.538  16.453   4
   3   9   2 121.758  14.703   5
   3   9   2 105.926  19.219   2
  -3   9  -2 113.485  19.971   2
   5  -9   2 29.3150 10.6193   4
   5  -9   2 42.6992  9.3697   1
  -5  -9  -2 47.2500 13.7499   3
  -5  -9  -2 33.2367  9.7776   4
   5  -9   2 33.2870 12.3333   3
   5   9   2 45.9698 13.5767   2
  -5   9  -2 4.42960 8.49500   2
   5   9   2 31.0211 10.4183   5
  -7  -9  -2 194.804  22.687   3
   7  -9   2 161.595  21.129   3
   7  -9   2 159.531  18.919   4
   7  -9   2 132.628  15.745   1
   7   9   2 113.394  19.109   5
   7   9   2 171.811  20.347   2
  -7   9  -2 160.218  20.972   2
   9  -9   2 162.248  17.439   6
   9  -9   2 142.414  21.998   4
   9  -9   2 164.768  17.405   1
   9  -9   2 154.286  24.511   3
  -9  -9  -2 119.287  22.650   3
   9   9   2 157.063  20.832   2
   9   9   2 168.189  21.766   5
  -9   9  -2 154.632  20.573   2
  11  -9   2 136.922  22.666   4
 -11  -9  -2 166.662  23.500   3
  11  -9   2 132.435  17.322   1
  11  -9   2 130.797  16.978   6
 -11   9  -2 139.056  23.727   2
 -11   9  -2 153.919  25.785   3
  11   9   2 185.480  22.858   2
  11   9   2 127.727  21.994   5
 -13  -9  -2 48.0503 16.5368   3
  13  -9   2 38.8069 12.4737   6
  13  -9   2 29.7873 12.6552   4
  13  -9   2 31.5795 12.5839   1
  13   9   2 10.6033 12.1653   2
  13   9   2 42.1721 15.7754   5
 -13   9  -2 28.3935 13.1678   2
 -13   9  -2 44.6411 14.7445   3
  15  -9   2  0.6785 10.8577   1
  15  -9   2  0.3483 10.5739   4
 -15  -9  -2  7.7123 12.8149   3
  15  -9   2 10.7314 10.6969   6
 -15   9  -2 21.1792 13.8466   3
  15   9   2  6.0167 11.8733   2
  15   9   2  8.4173 12.3458   5
 -15   9  -2 21.1016 12.7819   2
  17  -9   2 30.8664 13.3873   1
  17  -9   2 26.2437 14.3653   6
  17  -9   2 28.4504 14.8908   4
 -17  -9  -2 31.1143 18.3571   3
 -17   9  -2 39.1115 17.6733   2
  17   9   2 39.6289 18.0566   5
 -17   9  -2 13.6743 14.1151   3
 -19  -9  -2 37.5189 23.5458   3
  19  -9   2 54.2362 19.0004   6
  19  -9   2 47.4324 16.5859   1
  19  -9   2 34.1659 15.9420   4
  19   9   2 35.9984 19.1939   5
 -19   9  -2 37.1046 19.1187   3
 -21  -9  -2 38.4302 24.3680   3
  21  -9   2  4.1152 16.5867   6
  21  -9   2 37.7933 17.5862   4
  21  -9   2 12.5131 13.6935   1
  21   9   2 24.0793 18.6603   5
 -21   9  -2 46.1279 22.9102   3
  23  -9   2 -18.978  16.111   4
  23  -9   2 -2.7112 14.0769   1
 -23  -9  -2 10.7358 24.0818   3
  23  -9   2 -16.194  14.350   6
 -23   9  -2  8.7750 21.8806   3
  23   9   2 -22.542  18.175   5
  22 -10  -2 50.5206 23.1964   4
 -22 -10   2 45.8656 29.8849   3
 -22 -10   2 47.6197 23.3275   2
  22  10  -2 38.5758 22.1053   5
 -22  10   2 66.8056 27.4949   2
 -22  10   2 57.1652 26.7795   3
 -20 -10   2 27.6072 23.3745   3
  20 -10  -2 19.2966 16.3836   4
  20 -10  -2 22.2245 18.8913   1
 -20 -10   2 12.4383 16.7333   2
  20 -10  -2 17.4259 17.0966   6
 -20  10   2 10.0900 21.9795   2
  20  10  -2 22.1349 18.4527   5
 -20  10   2  9.4231 18.9666   3
 -18 -10   2 -11.813  13.433   2
  18 -10  -2 10.8048 16.0075   6
  18 -10  -2 16.0572 13.5358   4
  18 -10  -2 -1.3336 14.1349   1
 -18 -10   2 19.6871 21.5350   3
  18  10  -2 -0.3993 14.1506   5
 -18  10   2  6.1645 16.7921   3
 -18  10   2 20.9823 16.0357   2
  16 -10  -2 118.055  23.618   6
  16 -10  -2 128.313  25.630   4
  16 -10  -2 103.279  22.784   1
 -16 -10   2 129.943  28.764   3
 -16  10   2 126.199  26.365   2
  16  10  -2 112.789  24.617   5
 -16  10   2 111.349  22.734   3
  14 -10  -2 189.322  24.161   1
  14 -10  -2 196.493  27.164   4
  14 -10  -2 182.331  26.733   6
 -14 -10   2 269.656  33.149   3
  14  10  -2 176.731  26.317   2
 -14  10   2 213.196  27.632   2
  14  10  -2 259.717  31.183   5
 -14  10   2 213.393  27.778   3
  12 -10  -2 5.41327 9.82673   3
  12 -10  -2 4.19695 9.32107   1
  12 -10  -2 -4.7059  8.3049   6
 -12 -10   2  2.5646 12.5168   3
  12 -10  -2  7.7275 11.0101   4
  12  10  -2  3.1237 13.2517   5
 -12  10   2 1.25823 8.96427   2
  12  10  -2 -5.7982  9.6442   2
 -10 -10   2 142.512  24.417   3
  10 -10  -2 119.907  22.391   3
  10 -10  -2 142.212  24.270   4
  10 -10  -2 151.856  19.627   1
 -10  10   2 130.755  24.791   2
  10  10  -2 145.647  25.189   5
  10  10  -2 129.540  22.824   2
   8 -10  -2 353.197  28.825   1
  -8 -10   2 314.601  32.499   3
   8 -10  -2 375.447  31.605   3
   8 -10  -2 392.625  32.407   4
   8  10  -2 363.987  30.917   5
  -8  10   2 383.405  33.998   2
   8  10  -2 327.169  32.476   2
   6 -10  -2 220.541  23.527   4
   6 -10  -2 251.446  24.404   1
   6 -10  -2 322.552  27.486   3
  -6 -10   2 230.082  27.079   3
   6  10  -2 218.326  25.917   2
  -6  10   2 249.603  26.688   2
   6  10  -2 241.504  23.788   5
   4 -10  -2 22.9505 11.0600   3
  -4 -10   2 40.7686 13.9553   3
   4 -10  -2 32.4982 11.5081   4
   4 -10  -2 21.1761  9.9709   1
   4  10  -2 32.4413 11.7776   2
  -4  10   2 24.9936 11.8022   2
   4  10  -2 42.6511 10.6541   5
  -2 -10   2 3.37374 6.56710   1
  -2 -10   2 14.7430  7.4171   4
   2 -10  -2 1.74795 9.18787   4
   2 -10  -2 5.12348 8.23982   1
   2 -10  -2 21.8943 10.0170   3
  -2 -10   2 17.4684 10.9075   3
   2  10  -2 19.4398  8.4525   5
   2  10  -2 5.45916 8.37555   2
  -2  10   2 19.6655  9.5170   2
   0 -10   2 12.1391  7.6183   4
   0 -10   2 12.5838  8.9720   3
   0 -10   2 2.25434 6.65605   1
   0 -10  -2 1.71137 8.48176   4
   0 -10  -2 -3.5935  6.2851   1
   0 -10  -2 9.82474 7.44336   3
   0  10  -2 1.58535 7.35187   2
   0  10   2 13.3412  7.1457   5
   0  10   2 -4.5341  7.8449   2
  -2 -10  -2 -3.2798  6.9863   1
  -2 -10  -2 7.51560 8.15278   3
   2 -10   2 0.55348 7.46820   4
  -2 -10  -2 -6.3170  8.3819   4
   2 -10   2 8.24504 7.10240   1
   2 -10   2 8.77343 9.21618   3
   2  10   2 0.33482 7.11277   5
  -2  10  -2  6.9927 10.4545   2
   2  10   2 7.80826 9.71541   2
  -4 -10  -2 432.889  27.417   4
   4 -10   2 317.994  25.054   1
   4 -10   2 374.729  28.746   4
  -4 -10  -2 320.129  29.407   3
   4 -10   2 340.125  31.645   3
   4  10   2 388.888  28.282   5
   4  10   2 358.993  32.373   2
  -4  10  -2 287.250  30.376   2
   6 -10   2 65.4975 12.9108   1
  -6 -10  -2 71.2280 17.0061   3
   6 -10   2 63.0553 16.6849   3
   6 -10   2 63.2465 14.9515   4
  -6  10  -2 66.0618 15.8729   2
   6  10   2 79.6418 17.8407   2
   6  10   2 52.4071 13.9119   5
   8 -10   2 183.225  27.756   3
   8 -10   2 127.032  15.767   6
   8 -10   2 134.676  16.552   1
   8 -10   2 145.937  19.903   4
  -8 -10  -2 112.865  21.383   3
  -8  10  -2 148.595  21.175   2
   8  10   2 144.845  21.161   2
   8  10   2 116.509  20.709   5
  10 -10   2 74.8354 17.9361   4
  10 -10   2 56.9047 14.1892   6
 -10 -10  -2 59.2464 17.7449   3
  10 -10   2 70.7657 14.3768   1
  10 -10   2 57.3872 17.5425   3
 -10  10  -2 82.5190 18.0980   2
  10  10   2 86.9421 18.2141   2
  10  10   2 84.4928 19.3751   5
  12 -10   2 90.3769 17.3008   6
 -12 -10  -2 121.168  24.671   3
  12 -10   2 133.955  23.534   4
  12 -10   2 138.277  20.576   1
 -12  10  -2 130.630  22.683   2
  12  10   2 101.765  21.925   5
 -12  10  -2 119.296  23.742   3
  12  10   2 113.211  21.331   2
  14 -10   2 31.4781 13.8260   6
  14 -10   2 16.6461 11.2106   4
  14 -10   2 24.4153 14.1855   1
 -14 -10  -2 11.7153 13.5728   3
  14  10   2 41.5722 14.9591   2
 -14  10  -2 18.6734 14.3573   2
  14  10   2 25.1928 16.9617   5
 -14  10  -2 45.0090 17.2319   3
  16 -10   2 60.6441 17.6139   1
  16 -10   2 42.0894 15.0554   4
  16 -10   2 19.3524 14.1678   6
 -16 -10  -2 39.4692 21.2326   3
  16  10   2 22.8320 16.7498   5
 -16  10  -2 53.1525 17.4814   2
  16  10   2 27.9988 15.9244   2
 -16  10  -2 50.6189 19.3767   3
  18 -10   2 51.9730 18.6494   6
  18 -10   2 24.3886 15.5944   4
  18 -10   2 17.7572 13.4370   1
 -18 -10  -2  3.8940 18.8997   3
 -18  10  -2 24.7994 17.6641   3
 -18  10  -2 56.6372 19.9772   2
  18  10   2 42.5154 21.7616   5
  20 -10   2 -16.232  14.325   4
  20 -10   2 24.3733 15.5934   1
 -20 -10  -2 -4.9057 20.5140   3
  20 -10   2 13.2833 16.5650   6
 -20  10  -2 -10.128  16.571   3
  20  10   2 22.3976 18.3641   5
  22 -10   2 25.4486 16.1040   1
  22 -10   2 18.7254 17.8812   6
 -22 -10  -2 -18.010  22.967   3
  22 -10   2 27.3193 19.1625   4
 -22  10  -2  4.1693 22.8084   3
  22  10   2 10.5072 21.5987   5
  21 -11  -2 18.1551 20.0630   1
  21 -11  -2  4.8868 18.6900   6
 -21 -11   2  6.5098 25.9613   3
  21 -11  -2 17.8230 18.0375   4
  21  11  -2 -13.011  17.983   5
 -21  11   2 -16.248  18.455   3
 -21  11   2 18.9770 23.2588   2
  21  11  -2 31.9777 20.2907   2
  19 -11  -2 26.3841 18.1794   4
  19 -11  -2 47.3883 21.3682   6
 -19 -11   2 35.0851 25.4271   3
  19 -11  -2 57.5814 22.6427   1
  19  11  -2 58.0838 22.7037   5
 -19  11   2 45.5973 21.5221   3
 -19  11   2 14.2607 18.6889   2
  19  11  -2 21.9627 17.1378   2
  17 -11  -2 25.6178 16.6219   1
 -17 -11   2 84.2186 25.6281   3
  17 -11  -2 65.3497 20.1202   6
  17 -11  -2 35.0128 17.3824   4
 -17  11   2 56.9690 20.7502   2
  17  11  -2 65.7594 22.2296   2
 -17  11   2 50.3874 19.9877   3
  17  11  -2 28.1408 18.6277   5
  15 -11  -2 201.676  28.844   1
  15 -11  -2 145.327  25.313   6
  15 -11  -2 154.774  27.052   4
 -15 -11   2 139.877  30.934   3
  15  11  -2 87.7664 22.0748   5
  15  11  -2 106.475  22.698   2
 -15  11   2 164.186  30.775   2
 -15  11   2 169.886  28.048   3
  13 -11  -2  9.7825 10.9214   1
  13 -11  -2  7.1932 12.4136   4
  13 -11  -2 -16.342   8.993   6
  13 -11  -2 35.4273 16.2146   3
 -13 -11   2 23.3803 18.7689   3
  13  11  -2 -8.7980 11.3069   5
  13  11  -2 11.6248 12.0893   2
 -13  11   2  9.7117 11.0648   2
  11 -11  -2  2.9545 12.2708   4
  11 -11  -2  9.6824 12.6890   3
 -11 -11   2 25.8161 15.2753   3
  11 -11  -2 15.1446 11.3192   6
  11 -11  -2 15.7111 10.7123   1
  11  11  -2  7.2491 11.9795   5
  11  11  -2 -4.1624 10.2393   2
 -11  11   2 19.5690 12.9335   2
   9 -11  -2 13.9479 11.2225   4
   9 -11  -2 -23.415   9.105   1
  -9 -11   2 15.1180 13.4417   3
   9 -11  -2 -11.854  10.147   3
  -9  11   2 -12.480  10.848   2
   9  11  -2  8.9254 10.8617   5
   9  11  -2 12.8582 11.0914   2
  -7 -11   2 93.4012 21.7462   3
   7 -11  -2 88.8033 19.7691   3
   7 -11  -2 155.451  22.805   1
   7 -11  -2 127.960  22.921   4
  -7  11   2 126.284  24.086   2
   7  11  -2 120.613  23.563   2
   7  11  -2 140.919  19.750   5
  -5 -11   2 21.2502 13.2465   3
   5 -11  -2 15.3393 10.5785   3
   5 -11  -2 2.92002 9.66378   4
   5 -11  -2 1.74690 9.14551   1
   5  11  -2 9.80878 9.01602   5
   5  11  -2 24.8337 11.3623   2
  -5  11   2 -1.6378  8.9145   2
   3 -11  -2 94.7836 18.4066   1
  -3 -11   2 61.5647 13.0983   1
  -3 -11   2 107.432  21.157   3
   3 -11  -2 78.7474 16.0378   4
   3 -11  -2 63.9320 16.4326   3
   3  11  -2 75.7004 19.5890   2
  -3  11   2 54.2444 16.6549   2
   1 -11  -2 -4.7525  8.1199   1
   1 -11  -2 1.90710 7.75018   3
   1 -11  -2 8.84517 9.21638   4
  -1 -11   2 7.71090 7.63542   1
  -1 -11   2 1.55341 8.29585   4
  -1 -11   2  7.5855 10.3644   3
   1  11  -2 1.41098 9.96751   2
  -1  11   2  4.3448 10.9648   2
   1 -11   2 18.8479  9.3432   1
   1 -11   2 0.91208 7.95104   4
   1 -11   2 39.8444 13.9884   3
  -1 -11  -2 26.7859 11.6006   1
  -1 -11  -2 27.7965 11.1267   3
  -1 -11  -2 42.0962 12.7148   4
   1  11   2 37.9314 14.5086   2
  -1  11  -2 34.1355 13.7360   2
  -3 -11  -2 66.2147 14.6871   4
   3 -11   2 40.9312 14.7957   3
   3 -11   2 64.5617 14.0272   1
  -3 -11  -2 80.2164 16.4147   1
   3 -11   2 80.5408 15.8757   4
  -3 -11  -2 51.7037 14.9328   3
   3  11   2 74.0356 18.9588   2
   3  11   2 57.5821 14.9077   5
  -3  11  -2 68.9754 17.4635   2
  -5 -11  -2 292.273  30.169   3
   5 -11   2 346.491  34.394   3
   5 -11   2 366.790  31.149   4
   5 -11   2 364.702  27.529   1
  -5  11  -2 328.138  32.119   2
   5  11   2 364.432  35.249   2
   5  11   2 380.355  30.890   5
   7 -11   2 13.4110 12.0481   3
   7 -11   2 33.3118 12.3414   4
   7 -11   2 25.6881 10.2244   1
  -7 -11  -2 17.2618 10.2611   3
   7  11   2  9.2720 11.7638   2
   7  11   2 15.2288 12.2195   5
  -7  11  -2 14.2960 12.6173   2
   9 -11   2 66.9848 20.4626   3
   9 -11   2 71.4306 14.9882   1
  -9 -11  -2 41.5540 14.7125   3
   9 -11   2 36.3034 13.5587   4
   9 -11   2 53.7189 14.0472   6
   9  11   2 35.4066 14.6162   5
  -9  11  -2 40.9723 15.2118   2
   9  11   2 65.2377 17.0880   2
  11 -11   2 13.4026 10.0722   6
  11 -11   2 14.2229 10.7847   4
  11 -11   2 43.6074 12.7651   1
 -11 -11  -2 29.9977 16.0193   3
  11 -11   2 20.8882 14.9246   3
 -11  11  -2  6.7739 11.5685   2
  11  11   2 33.2050 15.8255   2
  11  11   2 15.5375 13.7532   5
  13 -11   2 122.303  21.232   1
  13 -11   2 188.945  28.701   4
  13 -11   2 129.749  22.295   6
 -13 -11  -2 113.345  25.522   3
  13  11   2 135.428  26.429   5
  13  11   2 141.206  26.063   2
 -13  11  -2 134.576  24.644   2
 -13  11  -2 118.190  25.278   3
 -15 -11  -2 25.8927 18.3453   3
  15 -11   2 68.2745 18.8882   4
  15 -11   2 48.9548 17.2562   1
  15 -11   2 32.6921 16.0766   6
 -15  11  -2 52.8105 18.8295   3
  15  11   2 70.5600 19.2075   2
 -15  11  -2 47.9466 18.9244   2
  15  11   2 32.9766 18.6651   5
  17 -11   2 15.4253 15.0776   4
  17 -11   2  3.9612 14.4865   1
  17 -11   2 18.5525 15.6328   6
 -17 -11  -2 36.0681 22.4876   3
 -17  11  -2 12.8969 15.9586   2
  17  11   2 -8.9493 18.2462   5
 -17  11  -2  0.1381 16.7449   3
  19 -11   2 26.9498 16.5193   1
 -19 -11  -2 24.3646 25.2453   3
  19 -11   2 13.9424 17.0608   6
  19 -11   2 17.1907 14.9859   4
  19  11   2 19.5880 19.8881   5
 -19  11  -2  7.5520 20.8794   3
  21 -11   2 28.3835 20.2782   6
 -21 -11  -2 -27.692  24.619   3
  21 -11   2 10.6813 15.7442   4
  21 -11   2 15.3269 16.7420   1
 -21  11  -2 23.2075 33.4181   3
  21  11   2 17.8161 21.5460   5
 -20 -12   2  8.2957 27.8143   3
  20 -12  -2 27.4215 20.5080   4
  20 -12  -2 21.7707 20.5284   6
  20 -12  -2 13.9955 20.8437   1
  20  12  -2  0.1536 21.3406   5
 -20  12   2 10.4761 22.1523   3
  20  12  -2  6.4906 19.1150   2
 -20  12   2 16.5785 22.0518   2
 -18 -12   2 60.5903 29.8138   3
  18 -12  -2 17.0640 18.2021   1
  18 -12  -2 -9.8640 16.7862   4
  18 -12  -2 58.6817 22.4807   6
  18  12  -2 17.7747 17.9822   2
 -18  12   2 47.8534 21.4080   2
 -18  12   2 11.1533 20.5406   3
  18  12  -2 26.5901 22.7301   5
  16 -12  -2 22.5353 15.6831   6
  16 -12  -2 10.4783 15.9505   4
  16 -12  -2 47.0789 17.8998   1
 -16 -12   2 19.0671 21.7761   3
 -16  12   2 -7.2209 14.0344   2
  16  12  -2 27.6754 21.1995   5
  16  12  -2 -4.1672 14.2285   2
 -16  12   2  7.7102 15.4584   3
  14 -12  -2 28.7053 15.7995   6
 -14 -12   2 11.6507 18.0942   3
  14 -12  -2 28.0745 16.3417   1
  14 -12  -2 46.9139 17.0088   4
 -14  12   2 31.8441 17.1893   2
 -14  12   2 13.2566 15.2482   3
  14  12  -2 21.8313 17.6082   5
  14  12  -2 35.9517 15.8624   2
  12 -12  -2 17.0789 13.6393   4
  12 -12  -2 23.7991 12.6579   6
  12 -12  -2 21.9079 15.5156   3
 -12 -12   2 15.7900 15.5918   3
  12 -12  -2 30.8804 14.6614   1
  12  12  -2 14.0847 14.6257   5
 -12  12   2 -10.432  11.610   2
  12  12  -2 21.2868 15.0919   2
  10 -12  -2 62.7869 18.8822   3
  10 -12  -2 101.545  21.542   4
  10 -12  -2 68.9847 18.5922   1
 -10 -12   2 86.8888 23.3782   3
  10  12  -2 88.4125 20.5873   2
  10  12  -2 54.8961 18.2744   5
 -10  12   2 58.2525 18.6207   2
  -8 -12   2 -3.2356 12.6474   3
   8 -12  -2  5.9166 10.1203   1
   8 -12  -2 41.1825 16.1109   3
   8 -12  -2  2.3716 11.9629   4
   8  12  -2 21.7047 14.1219   5
  -8  12   2 13.3708 11.7300   2
   8  12  -2 -8.7314 11.8512   2
   6 -12  -2 93.6761 19.7071   1
   6 -12  -2 92.8312 20.0832   4
  -6 -12   2 98.8607 22.8606   3
   6 -12  -2 86.5006 19.2536   3
   6  12  -2 109.666  24.690   2
  -6  12   2 79.4570 21.2325   2
   4 -12  -2 47.9111 16.1380   1
   4 -12  -2 67.0837 16.7845   3
  -4 -12   2 21.0944 13.8774   3
  -4 -12   2 36.0637 11.9120   1
   4 -12  -2 30.6764 14.1096   4
  -4  12   2 54.9235 18.7695   2
   4  12  -2 53.1775 17.5532   2
  -2 -12   2 20.9441 12.7950   3
   2 -12  -2 13.4820 10.7292   1
  -2 -12   2  7.8288 10.3026   1
   2 -12  -2  4.9197 10.0337   3
   2 -12  -2 15.1364 12.3300   4
   2  12  -2 12.9107 12.3077   2
  -2  12   2  8.9707 11.5469   2
   0 -12  -2 106.335  19.098   4
   0 -12  -2 87.7298 17.9936   3
   0 -12   2 80.0791 19.7905   3
   0 -12  -2 77.6039 18.3605   1
   0 -12   2 134.473  19.847   1
   0  12   2 80.6278 21.6272   2
   0  12  -2 123.427  24.469   2
  -2 -12  -2 146.785  23.769   1
  -2 -12  -2 124.568  23.273   3
   2 -12   2 122.393  19.316   1
   2 -12   2 112.604  23.447   3
   2 -12   2 142.351  19.063   4
  -2  12  -2 118.631  26.359   2
   2  12   2 127.500  25.765   2
  -4 -12  -2 92.5913 19.9089   1
   4 -12   2 116.302  19.235   1
   4 -12   2 98.8220 18.2816   4
   4 -12   2 117.742  23.645   3
  -4 -12  -2 153.668  26.075   3
  -4  12  -2 112.198  23.994   2
   4  12   2 111.277  24.177   2
  -6 -12  -2  0.2786 10.2811   3
   6 -12   2 23.4998 14.7960   3
   6 -12   2 21.3834 11.2353   4
   6 -12   2 9.79261 9.00653   1
   6  12   2 17.6571 13.8586   5
   6  12   2  7.6346 12.8549   2
  -6  12  -2  3.3817 10.9744   2
   8 -12   2 88.7924 19.3452   4
  -8 -12  -2 84.8398 20.8283   3
   8 -12   2 85.0585 17.2246   1
   8 -12   2 125.156  25.741   3
  -8  12  -2 78.2828 20.3444   2
   8  12   2 94.9402 21.0778   5
   8  12   2 118.315  24.391   2
  10 -12   2 -5.9044 10.4634   4
  10 -12   2 28.3535 12.3744   1
  10 -12   2 -2.4535 13.3874   3
 -10 -12  -2 -1.5021 12.9391   3
  10 -12   2 -3.6210  8.8157   6
  10  12   2  9.7959 13.6515   2
 -10  12  -2  3.8922 12.1556   2
  10  12   2 -2.4966 13.7392   5
  12 -12   2 -0.8980 10.3513   1
  12 -12   2  2.4680 11.1678   4
 -12 -12  -2 -7.8691 14.0160   3
  12 -12   2 -8.1376  9.5470   6
  12  12   2 15.3547 16.3253   5
 -12  12  -2  3.1599 12.8995   2
  12  12   2 19.1326 15.5579   2
  14 -12   2 15.4994 12.7766   6
 -14 -12  -2 10.1615 13.0350   3
  14 -12   2 13.9842 12.5204   1
  14 -12   2  1.6251 12.3863   4
  14  12   2 25.7401 20.0104   5
 -14  12  -2  4.4196 14.1581   2
  14  12   2 39.9872 17.4620   2
 -14  12  -2 11.7882 15.0280   3
 -16 -12  -2 26.4777 18.5777   3
  16 -12   2 14.9521 14.5536   4
  16 -12   2 30.3987 16.5795   6
  16 -12   2 36.5093 16.1253   1
  16  12   2 39.8487 22.0156   5
 -16  12  -2 52.6483 19.0335   2
 -16  12  -2 30.4372 20.1765   3
  18 -12   2 26.0210 18.0243   6
 -18 -12  -2 36.3916 26.5027   3
  18 -12   2 36.8626 17.3540   1
  18 -12   2  6.1219 15.0267   4
 -18  12  -2 39.8774 23.6078   3
  18  12   2 21.9791 20.5231   5
  17 -13  -2 39.2413 20.1964   6
 -17 -13   2 21.7399 25.3909   3
  17 -13  -2 71.6063 23.3997   4
  17 -13  -2 58.1496 21.3209   1
 -17  13   2 47.1368 23.9350   2
  17  13  -2 45.4376 22.3441   2
  17  13  -2 43.1266 23.2319   5
 -17  13   2 20.8082 22.6312   3
  15 -13  -2 13.3009 16.0468   4
 -15 -13   2  4.5841 18.9802   3
  15 -13  -2  1.2990 14.9607   1
  15 -13  -2 -25.324  13.612   6
 -15  13   2  2.7241 16.7574   3
 -15  13   2  5.9740 14.7965   2
  15  13  -2 -4.3058 16.9090   5
  15  13  -2 -32.476  14.664   2
  13 -13  -2 -19.236  15.141   3
  13 -13  -2 16.5818 16.3730   4
  13 -13  -2 -19.052  13.571   6
 -13 -13   2 24.7368 21.5624   3
  13 -13  -2  4.7025 14.1563   1
  13  13  -2 -5.3625 16.5625   5
  13  13  -2 20.9774 17.7789   2
 -13  13   2 -12.489  12.468   2
  11 -13  -2 69.3322 22.9011   3
  11 -13  -2 55.8398 18.2844   1
 -11 -13   2 37.8930 23.3995   3
  11 -13  -2 78.3142 21.8587   4
 -11  13   2 82.0154 22.8190   2
  11  13  -2 45.8195 19.6114   5
  11  13  -2 64.8560 21.7924   2
  -9 -13   2 73.1579 22.8875   3
   9 -13  -2 99.1366 23.4357   4
   9 -13  -2 123.647  26.508   3
   9 -13  -2 55.3876 17.8520   1
  -9  13   2 83.3018 21.8776   2
   9  13  -2 91.0695 24.0906   2
   7 -13  -2 77.8630 20.2074   4
   7 -13  -2 49.5994 18.9493   3
  -7 -13   2 65.7109 20.8547   3
   7 -13  -2 64.3622 17.3214   1
   7  13  -2 43.6355 16.8153   2
  -7  13   2 39.1231 16.6996   2
   5 -13  -2 149.304  25.016   1
  -5 -13   2 143.126  21.838   1
  -5 -13   2 119.939  26.110   3
   5 -13  -2 151.752  26.320   4
   5 -13  -2 170.184  28.647   3
   5  13  -2 132.908  25.868   2
  -5  13   2 139.861  27.346   2
  -3 -13   2 27.0155 12.4003   1
   3 -13  -2 21.9148 13.8899   3
   3 -13  -2 45.7951 16.3278   4
   3 -13  -2 17.9873 14.6179   1
  -3 -13   2  9.0237 12.5178   3
   3  13  -2 56.3797 19.0672   2
  -3  13   2 44.0153 17.8648   2
   1 -13  -2 272.967  30.111   3
  -1 -13   2 200.537  23.139   1
   1 -13  -2 162.890  26.764   1
  -1 -13   2 213.188  29.829   3
   1 -13  -2 182.402  24.482   4
  -1  13   2 219.833  30.462   2
   1  13  -2 181.933  31.297   2
  -1 -13  -2 153.069  27.525   3
   1 -13   2 162.271  21.163   1
  -1 -13  -2 181.735  27.314   1
   1 -13   2 169.425  29.393   3
   1  13   2 167.308  30.502   2
  -1  13  -2 159.418  28.978   2
   3 -13   2 11.2886 14.2693   3
   3 -13   2 41.8504 14.1636   1
   3 -13   2 30.8673 13.0657   4
  -3 -13  -2 40.6346 15.3015   1
  -3 -13  -2 32.9839 15.7374   3
   3  13   2 32.3409 14.9051   2
  -3  13  -2 35.4068 17.0287   2
  -5 -13  -2 19.3709 13.9267   1
   5 -13   2 10.6924 11.6728   4
   5 -13   2 16.6271 15.1698   3
  -5 -13  -2 15.3399 13.4975   3
   5 -13   2 15.7332 10.6072   1
   5  13   2 12.9229 14.5023   2
  -5  13  -2 16.3376 14.8638   2
  -7 -13  -2 72.7784 19.1864   1
   7 -13   2 33.5817 15.2259   4
   7 -13   2 37.1186 18.5833   3
  -7 -13  -2 45.8362 17.5162   3
   7 -13   2 44.7547 13.7902   1
  -7  13  -2 43.1195 16.9821   2
   7  13   2 46.1158 18.6289   2
  -9 -13  -2  3.3236 13.0016   3
   9 -13   2 18.2375 16.3764   3
   9 -13   2 12.1343 10.6930   6
   9 -13   2 14.4938 11.8669   1
   9 -13   2 38.8470 15.3696   4
   9  13   2 10.1406 15.7267   5
   9  13   2 19.9346 16.8428   2
  -9  13  -2 19.2450 14.2370   2
  11 -13   2 89.9488 24.5406   3
  11 -13   2 83.5235 19.1827   6
  11 -13   2 79.4390 21.3541   4
 -11 -13  -2 116.455  26.262   3
  11 -13   2 89.0839 19.0797   1
  11  13   2 82.6447 25.2704   2
  11  13   2 72.4595 23.8345   5
 -11  13  -2 79.6718 23.5243   2
  13 -13   2 21.1419 16.6376   4
  13 -13   2 34.2319 15.4958   1
 -13 -13  -2 14.6750 15.8131   3
  13 -13   2  0.9132 13.1887   6
 -13  13  -2 -14.594  13.758   3
 -13  13  -2 10.0353 14.2554   2
  13  13   2 33.9336 20.4177   2
  13  13   2 -14.210  17.182   5
  15 -13   2  2.9755 14.9566   1
  15 -13   2 -6.6677 14.5247   4
  15 -13   2 28.5747 17.2936   6
 -15 -13  -2 45.9950 20.4619   3
  15  13   2 21.3223 20.4222   5
  15  13   2 -6.3887 19.0631   2
 -15  13  -2 -1.7765 16.5407   3
 -15  13  -2 -4.2415 17.6031   2
 -17 -13  -2 27.6843 23.0156   3
  17 -13   2 -5.6404 16.8962   1
  17 -13   2  0.7778 14.5889   4
  17 -13   2 18.6354 17.6976   6
  17  13   2 -25.642  21.783   5
 -17  13  -2 -5.3567 17.8642   2
 -17  13  -2 -11.707  19.711   3
 -16 -14   2 24.4867 27.8760   3
  16 -14  -2 -3.7192 17.3879   4
  16 -14  -2 37.7814 21.3634   1
  16 -14  -2  0.9887 18.6708   6
 -16  14   2 -6.6460 18.0726   2
  16  14  -2 -15.660  21.155   2
 -16  14   2 11.6375 21.2175   3
  16  14  -2 -4.6166 22.1569   5
 -14 -14   2 22.6469 25.6510   3
  14 -14  -2 19.7099 16.9626   1
  14 -14  -2 59.1903 21.6045   4
  14 -14  -2 30.9404 18.8285   6
  14  14  -2 59.4492 24.3659   2
 -14  14   2 28.2246 20.2488   2
 -14  14   2  0.4218 19.1742   3
  12 -14  -2 50.3398 19.3740   1
  12 -14  -2  0.2340 18.4338   3
  12 -14  -2 37.7618 17.8191   6
 -12 -14   2 69.9200 26.4955   3
  12 -14  -2 42.0149 19.6012   4
 -12  14   2 13.5817 15.8260   2
  12  14  -2 62.7344 23.7878   2
  10 -14  -2 78.6262 23.8097   4
  10 -14  -2 83.8810 24.1193   3
  10 -14  -2 96.5474 22.8138   1
 -10 -14   2 22.8024 20.1199   3
  10  14  -2 80.1518 23.8217   2
 -10  14   2 46.2498 20.1353   2
   8 -14  -2 -4.1264 11.4315   1
  -8 -14   2  9.6204 15.9945   3
   8 -14  -2 -23.787  12.569   4
   8 -14  -2 -5.9836 14.9244   3
  -8  14   2  2.5155 13.8006   2
   8  14  -2 -19.640  13.081   2
  -6 -14   2 77.4786 17.6164   1
   6 -14  -2 73.0571 21.0271   1
   6 -14  -2 121.703  26.211   3
   6 -14  -2 97.9354 22.8668   4
  -6 -14   2 109.559  28.068   3
  -6  14   2 42.0759 17.1143   2
   6  14  -2 77.2208 22.7554   2
  -4 -14   2 19.7376 15.0574   3
   4 -14  -2 23.2431 16.0473   3
   4 -14  -2 51.2817 18.4953   4
  -4 -14   2 19.8809 12.9153   1
   4 -14  -2 63.0996 19.3801   1
  -4  14   2 32.2925 18.2323   2
   4  14  -2 62.7129 21.8519   2
  -2 -14   2  1.4589 15.8259   3
   2 -14  -2 11.1362 14.0811   3
  -2 -14   2 15.6623 12.3930   1
   2 -14  -2 13.6326 15.2102   1
   2  14  -2 10.4244 13.9959   2
  -2  14   2 23.1888 17.0176   2
   0 -14  -2 24.3276 15.9841   1
   0 -14   2 41.0018 18.3985   3
   0 -14   2 45.2218 14.6677   1
   0 -14  -2 14.0218 13.5731   3
   0  14   2 31.5857 18.9643   2
   0  14  -2  3.7492 13.4136   2
   2 -14   2 46.5890 15.9549   1
   2 -14   2 34.8319 16.9281   3
  -2 -14  -2 12.2861 13.1661   1
  -2 -14  -2 19.2542 14.3694   3
  -2  14  -2 20.8129 16.5511   2
   2  14   2 18.4231 17.5765   2
  -4 -14  -2  3.7659 12.4590   1
   4 -14   2 -4.4227 14.5152   3
   4 -14   2  8.1949 11.2484   1
  -4 -14  -2  1.8472 12.2423   3
  -4  14  -2 26.2325 15.8989   2
   4  14   2 -16.839  13.335   2
   6 -14   2 25.5444 12.7610   1
  -6 -14  -2 24.3382 15.1394   1
  -6 -14  -2 26.5828 14.1637   3
   6 -14   2 24.1700 15.6099   4
   6 -14   2 20.8323 18.1011   3
   6  14   2 21.9889 18.0395   2
  -6  14  -2  8.5559 15.4520   2
   8 -14   2 119.601  21.872   1
   8 -14   2 113.261  25.054   4
  -8 -14  -2 106.310  24.349   1
   8 -14   2 89.4659 25.8350   3
  -8 -14  -2 69.2196 23.2326   3
   8  14   2 96.1245 26.4196   2
  -8  14  -2 119.785  27.548   2
  10 -14   2 18.3924 12.2831   1
  10 -14   2 -3.5239 14.2022   4
  10 -14   2  3.3727 16.0404   3
  10 -14   2 -19.956  12.149   6
 -10 -14  -2 18.7403 16.2862   3
 -10  14  -2 -11.354  15.490   2
  10  14   2 -12.203  18.173   2
  12 -14   2 15.9453 16.2044   4
 -12 -14  -2 -4.8190 14.4218   3
  12 -14   2 22.3868 15.3904   1
  12 -14   2  6.2209 15.2061   6
  12  14   2 20.4937 19.7604   2
 -12  14  -2 23.4811 19.0530   2
  14 -14   2 -1.2482 14.0543   1
  14 -14   2 -16.048  15.550   6
  14 -14   2 23.6840 19.2614   4
 -14 -14  -2  1.6979 18.1595   3
  14  14   2  8.6230 21.9520   5
  14  14   2 22.4373 22.4226   2
 -14  14  -2 -10.808  19.094   2
 -14  14  -2 -12.763  19.132   3
  13 -15  -2 40.4740 23.2722   4
 -13 -15   2 35.1135 28.0409   3
  13 -15  -2 -15.346  20.906   3
  13 -15  -2 -14.776  15.590   1
  13 -15  -2 -1.6824 19.1194   6
  13  15  -2 48.6906 25.5551   2
 -13  15   2 55.0726 25.3006   2
  11 -15  -2 25.0869 17.3101   6
  11 -15  -2 10.2451 17.4821   1
 -11 -15   2 35.1434 25.1296   3
  11 -15  -2 13.8153 21.7568   3
  11 -15  -2 32.6790 19.8929   4
  11  15  -2 -15.786  17.699   2
 -11  15   2 17.4783 19.6901   2
   9 -15  -2 29.1156 20.4344   3
  -9 -15   2 10.5944 19.6629   3
   9 -15  -2 -17.066  15.876   4
  -9 -15   2 11.9864 13.7503   1
   9 -15  -2 15.6996 15.0468   1
   9  15  -2 15.4015 17.8784   2
  -9  15   2 -6.1122 14.4054   2
  -7 -15   2 93.7678 21.9393   1
  -7 -15   2 50.7015 25.4591   3
   7 -15  -2 69.6065 20.6044   1
   7 -15  -2 105.662  25.979   4
   7 -15  -2 93.2747 26.0431   3
   7  15  -2 42.4145 21.8122   2
  -7  15   2 65.3046 23.6838   2
  -5 -15   2 16.4869 15.8615   3
   5 -15  -2 -5.7430 15.6195   1
  -5 -15   2 -11.974  11.954   1
   5 -15  -2 32.4487 18.5518   3
  -5  15   2  5.6635 15.7366   2
   5  15  -2  8.4534 17.6996   2
  -3 -15   2 17.6185 16.5472   3
   3 -15  -2  7.2832 15.9205   1
  -3 -15   2 -1.7533 12.5781   1
   3 -15  -2 32.0117 17.3855   3
  -3  15   2 10.4875 16.9432   2
   3  15  -2  1.5710 16.8802   2
  -1 -15   2 55.1040 20.5111   3
  -1 -15   2 28.9796 15.1587   1
   1 -15  -2 28.9286 18.9386   1
   1 -15  -2 64.5890 21.2869   3
   1  15  -2 37.4432 18.7317   2
  -1  15   2 43.8434 22.7722   2
  -1 -15  -2 30.6409 17.5307   3
   1 -15   2 -4.2654 13.3759   3
   1 -15   2 32.7723 15.1962   1
  -1 -15  -2 -30.257  13.920   1
  -1  15  -2  1.1429 15.8915   2
   1  15   2  9.8866 16.4034   2
  -3 -15  -2 30.2355 17.1040   3
  -3 -15  -2 14.4466 15.3245   1
   3 -15   2 17.8722 15.2989   1
   3 -15   2 16.6491 17.2481   3
  -3  15  -2  1.1435 16.3169   2
   3  15   2 -3.8431 18.3164   2
  -5 -15  -2  2.9549 14.2935   1
   5 -15   2 -10.031  10.498   1
  -5 -15  -2 -9.8944 11.1584   3
   5 -15   2 21.6214 19.3430   3
  -5  15  -2 19.1646 18.2399   2
   5  15   2 -13.685  17.292   2
  -7 -15  -2 -0.6874 13.1590   3
  -7 -15  -2 -17.325  13.731   1
   7 -15   2  7.5477 18.0818   3
   7 -15   2 15.6510 13.2789   1
   7  15   2 16.1518 19.7269   2
  -7  15  -2 -0.7480 16.3084   2
   9 -15   2 98.0242 27.7594   3
  -9 -15  -2 194.872  36.234   3
  -9 -15  -2 87.9164 24.1870   1
   9 -15   2 111.699  22.139   6
   9 -15   2 114.160  24.019   1
   9 -15   2 94.9103 23.3834   4
  -9  15  -2 96.0947 26.1784   2
   9  15   2 93.3125 27.1493   2
  11 -15   2 61.7016 18.4990   1
  11 -15   2 -8.4349 20.4407   3
  11 -15   2 41.5127 19.2777   4
  11 -15   2 55.0220 18.9972   6
  11  15   2 123.746  29.427   2
 -11  15  -2 26.3777 21.3572   2
  -8 -16   2 15.3503 24.9828   3
  -8 -16   2 21.3727 16.5833   1
   8 -16  -2 11.5456 22.7132   3
   8 -16  -2 -6.9614 16.2932   1
   8  16  -2  6.4692 22.6856   2
  -8  16   2 -5.5742 17.3108   2
  -6 -16   2 33.0987 20.6698   3
   6 -16  -2 29.4433 19.4917   3
   6 -16  -2 -5.5588 15.0887   1
  -6 -16   2  9.1695 15.7852   1
   6  16  -2 26.9009 22.7613   2
  -6  16   2  7.0889 18.0723   2
  -4 -16   2 77.9072 23.6651   3
   4 -16  -2 76.3418 23.7891   1
  -4 -16   2 85.6093 21.3017   1
   4 -16  -2 60.1009 24.1176   3
   4  16  -2 56.1712 25.7095   2
  -4  16   2 39.4683 23.0050   2
  -2 -16   2 14.7416 17.0191   3
   2 -16  -2 -2.3091 16.7613   1
  -2 -16   2 22.0268 16.1170   1
   2 -16  -2 -9.2981 16.7279   3
  -2  16   2 11.8307 18.9516   2
   2  16  -2 12.9630 19.4293   2
   0 -16  -2 19.1768 19.7711   1
   0 -16   2 39.5976 20.3712   3
   0 -16   2 26.8620 16.4668   1
   0 -16  -2 16.6658 18.7933   3
   0  16  -2 -13.673  16.282   2
   0  16   2  0.6298 19.1488   2
   2 -16   2 43.5254 19.5797   3
  -2 -16  -2 -15.402  16.399   1
  -2 -16  -2 38.6615 19.8774   3
   2 -16   2  9.0962 15.7945   1
  -2  16  -2 10.4791 19.8122   2
   2  16   2  2.7256 20.0388   2
   4 -16   2 15.5481 21.6095   3
   4 -16   2 -6.4631 12.8183   1
  -4 -16  -2 -11.248  16.052   3
  -4 -16  -2 -4.3365 18.1964   1
  -4  16  -2 -2.1608 17.1766   2
   4  16   2 30.3115 22.1741   2
  -6 -16  -2 23.4555 19.7399   1
  -6 -16  -2 24.7013 19.0261   3
   6 -16   2 -2.2197 13.2119   1
   6 -16   2  8.2455 19.9162   3
   6  16   2  8.3774 21.0579   2
  -6  16  -2 -0.3458 16.2167   2
   8 -16   2 -8.9542 15.2242   6
  -8 -16  -2 -7.6339 19.0004   1
   8 -16   2 19.5103 23.1538   3
   8 -16   2  8.3710 16.5132   1
  -8 -16  -2 -0.1244 17.8472   3
   8  16   2 -10.115  23.169   2
  -8  16  -2 14.2948 19.0242   2
  28   0  -3 12.9811 18.9231   5
  26   0  -3 -10.088  13.935   5
 -26   0   3  2.2367 17.4839   3
 -24   0   3 11.3723 14.4955   3
 -24   0   3 12.7907 14.3390   2
  24   0  -3 -2.7870 12.5465   5
 -22   0   3 -14.067   8.979   2
  22   0  -3 -5.5256 11.9050   5
 -22   0   3  1.6637 12.1080   3
  22   0  -3 -1.8786 11.8297   4
 -20   0   3 -7.6035  9.8255   3
  20   0  -3 -9.5264  8.9908   4
 -20   0   3 -6.3655  9.7912   2
  20   0  -3 -5.8336 11.0488   5
 -18   0   3 5.54751 9.79271   3
  18   0  -3 -1.6924  7.0965   4
  18   0  -3 -5.1012  9.3456   5
 -18   0   3 -18.106   7.273   2
  16   0  -3 7.94194 9.23108   5
  16   0  -3 -0.1831  6.3939   4
 -16   0   3 10.1590  8.2380   3
 -16   0   3 1.61812 7.71630   2
  16   0  -3 -0.0455  6.4299   1
  16   0  -3 13.8271  8.4886   6
 -14   0   3 5.30501 6.58472   2
  14   0  -3 -6.3142  4.8713   4
  14   0  -3 -0.2217  5.9682   6
 -14   0   3 0.56093 6.81103   3
  14   0  -3 -7.5168  5.7704   5
  14   0  -3 -5.5802  5.8582   1
  12   0  -3 -3.5229  4.2957   1
  12   0  -3 6.20192 5.35289   6
 -12   0   3 11.8885  5.6287   1
 -12   0   3 -6.4494  5.4295   2
  12   0  -3 -0.0262  5.4849   5
  12   0  -3 0.56060 4.99522   4
 -12   0   3 -1.2605  5.6732   3
 -10   0   3 7.87677 5.39650   2
 -10   0   3 -0.6416  3.7551   1
  10   0  -3 2.77756 4.93210   6
  10   0  -3 15.8960  6.9186   5
  10   0  -3 0.76525 4.01010   1
 -10   0   3 9.73893 5.83067   3
  10   0  -3 13.9898  5.3643   4
  -8   0   3 -2.0324  3.9456   2
   8   0  -3 4.77977 5.02690   5
  -8   0   3 -3.0989  4.2243   1
  -8   0   3 0.56008 2.90444   1
   8   0  -3 1.69379 3.13480   1
  -8   0   3 1.35875 3.67862   3
   8   0  -3 -3.8439  3.1928   6
  -8   0   3 1.95588 3.95222   6
   8   0  -3 8.80860 4.17471   4
  -6   0   3 8.48939 4.65223   2
  -6   0   3 -0.5250  2.4457   1
  -6   0   3 2.46684 3.40944   6
  -6   0   3 -0.8943  3.4224   1
   6   0  -3 1.62913 2.75639   1
   6   0  -3 2.45024 2.54298   6
   6   0  -3 1.75153 3.56275   4
   6   0  -3 -0.6396  3.3799   5
  -6   0   3 1.95987 3.04147   3
  -4   0   3 3.36543 2.81403   5
  -4   0   3 1.16960 3.46445   2
  -4   0   3 1.27081 1.89206   3
   4   0  -3 -0.1401  1.1566   3
   4   0  -3 2.14826 2.19045   6
   4   0  -3 1.26842 2.52166   4
  -4   0   3 -1.9158  1.6745   1
   4   0  -3 0.70336 2.15217   1
  -4   0   3 1.10328 2.36290   1
  -4   0   3 5.00988 2.76662   6
   2   0  -3 -1.0403  1.7680   4
   2   0  -3 1.77152 0.99019   3
  -2   0   3 -0.9640  1.9757   5
  -2   0   3 -1.2867  2.4074   2
   2   0  -3 1.03342 1.33463   3
   2   0  -3 1.05770 1.54244   1
  -2   0   3 -1.8012  1.1895   1
  -2   0   3 3.11369 2.39075   1
   0   0   3 2.66767 1.60033   1
   0   0  -3 -2.0721  1.3449   1
   0   0  -3 0.72316 1.74440   3
   0   0   3 -1.5083  2.5527   5
   0   0  -3 0.38227 2.08679   4
   0   0   3 2.84345 2.54382   2
   2   0   3 4.91506 2.14354   2
  -2   0  -3 -3.3883  1.6294   2
   2   0   3 2.00703 2.66823   4
   2   0   3 9.41477 3.74127   5
   2   0   3 8.98812 2.77119   6
  -2   0  -3 6.16751 3.08692   3
   2   0   3 3.17879 2.04372   1
   4   0   3 3.93457 2.55444   6
   4   0   3 2.96794 3.60282   5
  -4   0  -3 -0.3685  2.6900   3
   4   0   3 1.10875 2.64629   4
   4   0   3 0.16957 2.02491   1
   6   0   3 -0.9595  2.4387   4
   6   0   3 -1.7611  2.6320   6
   6   0   3 2.78889 4.01678   5
  -6   0  -3 2.66337 3.84733   3
   6   0   3 1.28931 2.57111   1
  -8   0  -3 3.55345 4.05971   3
  -8   0  -3 -2.0906  1.7654   2
   8   0   3 1.10499 3.11258   6
   8   0   3 4.64404 2.73048   2
   8   0   3 -0.8120  3.0418   1
   8   0   3 5.56381 4.08989   4
   8   0   3 6.16301 4.81902   5
  10   0   3 -3.2512  5.5413   5
 -10   0  -3 -2.6504  2.6024   2
  10   0   3 -5.2907  3.2926   6
 -10   0  -3 -6.6540  3.9761   3
  10   0   3 7.25713 4.78572   1
  10   0   3 1.56295 4.19014   4
  12   0   3 -3.6830  4.4710   6
  12   0   3 -2.9162  6.4568   5
 -12   0  -3 0.64400 5.95018   3
 -12   0  -3 -6.9508  3.1902   2
  12   0   3 -7.1686  4.0121   1
  12   0   3 2.92595 5.08953   4
  14   0   3 -2.3602  5.4082   6
 -14   0  -3 -1.0524  4.6781   2
  14   0   3 -2.9852  7.1692   5
  14   0   3 0.09649 4.95580   1
  14   0   3 -2.3537  5.5904   4
 -14   0  -3 -0.5176  7.2141   3
  16   0   3 2.53565 8.06658   5
  16   0   3 -5.5751  7.1698   4
  16   0   3 -7.3197  6.9119   6
 -16   0  -3 0.97745 8.51538   3
  16   0   3 5.51642 6.69805   1
 -18   0  -3  0.3165 10.3672   3
  18   0   3 -3.1872  9.9164   5
  18   0   3 -16.669   7.736   6
  18   0   3 -17.225   6.085   1
  18   0   3 -2.2597  8.6935   4
 -20   0  -3 -10.769  10.380   3
  20   0   3  0.0786 11.1167   6
  20   0   3 -8.5294  8.7791   1
  20   0   3 19.7449 12.4413   4
  20   0   3 -5.9170 10.4667   5
  22   0   3  6.1054 13.2162   5
  22   0   3 -9.5116 13.0417   6
 -22   0  -3  6.7926 14.9203   3
  22   0   3 14.5121 13.4927   4
  22   0   3  4.3570 10.5580   1
 -24   0  -3  9.8002 17.2548   3
  24   0   3  6.1783 14.9921   5
  24   0   3 -5.2847 13.3948   4
  26   0   3 -24.348  16.342   5
 -26   0  -3 16.3464 19.8259   3
 -28   0  -3 33.7848 25.3801   3
  28   0   3  0.3169 21.5884   5
  29   1  -3 -15.090  18.639   5
 -27  -1   3 -24.357  17.912   3
  27  -1  -3 -0.8659 16.4993   5
  27   1  -3 -10.560  18.438   5
 -25  -1   3 -15.543  15.516   3
 -25  -1   3  4.9355 14.6411   2
  25  -1  -3 15.3060 16.1117   5
 -25   1   3 14.1206 14.7611   2
 -25   1   3  2.0086 15.1857   3
  25   1  -3  3.7207 13.9955   5
 -23  -1   3  0.4310 13.3751   3
  23  -1  -3 34.0500 17.0386   5
  23  -1  -3 27.3884 15.2572   4
 -23  -1   3 23.2177 13.4168   2
 -23   1   3 -12.695  12.705   2
 -23   1   3 22.2984 15.9713   3
  23   1  -3 27.1924 15.6354   5
  21  -1  -3 86.0314 20.9156   5
 -21  -1   3 65.3936 17.4906   3
 -21  -1   3 100.766  20.285   2
  21  -1  -3 91.5805 19.2528   4
  21   1  -3 71.2640 16.2514   4
  21   1  -3 91.8580 20.9557   5
 -21   1   3 45.1161 16.0423   2
 -21   1   3 120.856  21.026   3
  19  -1  -3  5.6055 10.3288   4
 -19  -1   3 11.9508 10.6659   3
 -19  -1   3 20.6517 12.2700   2
  19  -1  -3  9.8248 11.3276   5
 -19   1   3 12.8689 12.3173   2
 -19   1   3  2.1658 10.8237   3
  19   1  -3 10.4172 10.9206   5
  19   1  -3 17.9358  8.6565   4
 -17  -1   3 39.9704 12.4444   2
 -17  -1   3 39.0823 12.9620   3
  17  -1  -3 33.4977 10.3617   4
  17  -1  -3 48.5080 12.6810   6
  17  -1  -3 23.8418  9.7200   1
  17  -1  -3 45.0588 14.0739   5
 -17   1   3 38.2860 11.5647   3
 -17   1   3 34.0052 13.6876   2
  17   1  -3 39.5274 13.6083   5
  17   1  -3 35.0309  9.5100   4
  15  -1  -3 284.578  24.211   6
 -15  -1   3 308.449  25.576   3
  15  -1  -3 300.949  23.958   1
  15  -1  -3 381.654  27.704   5
 -15  -1   3 319.578  25.751   2
  15  -1  -3 325.296  24.849   4
 -15   1   3 318.001  27.024   2
 -15   1   3 309.110  24.228   3
  15   1  -3 305.646  23.869   6
  15   1  -3 295.897  23.707   1
  15   1  -3 329.181  23.484   4
  15   1  -3 248.929  25.917   5
 -15   1   3 328.892  24.932   1
 -13  -1   3 296.074  23.189   2
  13  -1  -3 261.286  21.162   6
  13  -1  -3 281.353  21.649   1
 -13  -1   3 272.106  21.579   3
  13  -1  -3 277.551  21.648   4
  13  -1  -3 270.548  22.576   5
 -13   1   3 257.896  22.838   2
  13   1  -3 265.109  20.499   6
 -13   1   3 271.166  21.353   1
  13   1  -3 269.280  20.631   1
  13   1  -3 289.589  19.910   4
 -13   1   3 237.620  19.831   3
  13   1  -3 201.860  22.189   5
  11  -1  -3 14.1434  7.5232   5
 -11  -1   3 21.0530  7.8060   3
  11  -1  -3 22.7247  7.4949   4
 -11  -1   3 27.4567  8.4972   2
  11  -1  -3 19.1606  6.2012   1
  11  -1  -3 15.2760  5.8658   6
  11   1  -3 11.7060  7.1022   5
  11   1  -3 14.2587  5.3152   4
  11   1  -3 13.9365  7.0715   6
 -11   1   3 19.8665  6.6682   3
  11   1  -3 21.5072  6.5688   1
 -11   1   3 42.9401 10.8221   2
 -11   1   3 22.5152  7.4459   1
   9  -1  -3 612.824  33.867   5
  -9  -1   3 609.183  31.545   1
  -9  -1   3 593.869  31.358   6
   9  -1  -3 625.657  32.676   1
   9  -1  -3 629.065  33.665   4
  -9  -1   3 565.085  31.397   1
   9  -1  -3 623.775  32.415   6
  -9  -1   3 606.580  31.790   3
  -9  -1   3 602.036  34.872   2
   9   1  -3 611.583  35.870   5
   9   1  -3 624.716  31.372   4
   9   1  -3 625.018  31.640   1
  -9   1   3 634.885  32.026   1
  -9   1   3 600.208  30.626   3
  -9   1   3 731.355  38.048   2
   9   1  -3 667.190  32.417   6
  -7  -1   3 43.2779  7.2231   6
  -7  -1   3 36.6063  6.4521   3
  -7  -1   3 40.3953  8.3995   2
   7  -1  -3 53.4512  8.5071   4
   7  -1  -3 52.6560  7.0582   6
   7  -1  -3 37.1264  7.4708   5
  -7  -1   3 47.3138  6.2815   1
  -7  -1   3 45.1960  7.6656   1
   7  -1  -3 44.9570  7.6635   1
   7   1  -3 36.0923  8.0161   5
  -7   1   3 43.2556  8.9534   2
   7   1  -3 50.4172  7.5793   6
  -7   1   3 49.7114  7.7714   1
   7   1  -3 42.0366  7.1444   4
   7   1  -3 52.4335  6.5619   1
  -7   1   3 39.7453  5.3097   3
  -5  -1   3 40.7186  7.4021   2
  -5  -1   3 43.5884  5.1693   1
  -5  -1   3 41.7153  5.5723   6
   5  -1  -3 36.7191  6.9503   4
   5  -1  -3 40.6459  6.2129   6
  -5  -1   3 40.2493  5.3518   3
   5  -1  -3 30.7341  5.8306   1
  -5  -1   3 49.9160  6.6397   1
   5   1  -3 46.6803  5.0949   1
  -5   1   3 45.3669  4.3001   3
  -5   1   3 37.8397  6.3112   5
   5   1  -3 42.7158  5.3717   6
  -5   1   3 45.2112  8.0271   2
  -5   1   3 40.9854  3.9514   3
   5   1  -3 40.0843  6.0366   4
  -5   1   3 53.3190  6.8603   1
  -5   1   3 46.4803  5.8926   1
   5   1  -3 36.3426  6.7120   5
  -3  -1   3 0.59495 3.22967   2
   3  -1  -3 5.88074 2.96779   4
  -3  -1   3 4.50174 1.85492   1
  -3  -1   3 7.66809 2.49188   1
  -3  -1   3 3.88989 2.28592   3
  -3  -1   3 1.87000 2.73506   5
  -3  -1   3 3.57877 2.02149   6
   3  -1  -3 4.09928 2.39408   1
   3   1  -3 5.77780 2.42871   4
  -3   1   3 6.56686 2.88405   5
  -3   1   3 2.06297 3.50049   2
  -3   1   3 4.10639 2.34673   1
  -3   1   3 7.04006 3.13790   1
   1  -1  -3 35.6707  4.9306   4
  -1  -1   3 42.4207  3.3652   1
  -1  -1   3 34.2253  5.8239   5
  -1  -1   3 41.1505  5.5891   2
  -1  -1   3 38.9549  3.3188   1
   1  -1  -3 37.4882  4.4945   1
  -1  -1   3 50.0271  4.9523   3
  -1   1   3 46.8512  5.1488   1
   1   1  -3 33.0383  5.1807   4
  -1   1   3 38.1364  4.8195   1
  -1   1   3 33.2694  4.2525   3
  -1   1   3 41.0054  5.5001   5
  -1   1   3 37.3774  6.0500   2
   1  -1   3 9868.12  358.37   6
   1  -1   3 9608.85  384.28   5
  -1  -1  -3 9589.10  383.16   3
   1  -1   3 9737.19  375.65   4
  -1  -1  -3 9788.15  376.64   4
   1  -1   3 9785.55  355.61   1
   1  -1   3 9869.30  395.68   2
   1   1   3 9725.27  357.16   1
  -1   1  -3 9855.83  383.86   3
   1   1   3 9618.37  359.82   6
   1   1   3 9998.47  385.08   5
   1   1   3 9346.75  395.69   2
  -3  -1  -3 9882.20  399.06   2
   3  -1   3 9531.71  375.94   5
   3  -1   3 9999.99  348.39   1
   3  -1   3 9820.58  368.47   4
   3  -1   3 9707.32  350.70   6
  -3  -1  -3 9908.15  388.66   3
  -3   1  -3 9699.97  388.68   3
  -3   1  -3 9811.42  399.19   2
   3   1   3 9522.71  349.83   1
   3   1   3 9152.23  376.61   5
   3   1   3 8596.28  385.67   2
   3   1   3 9627.71  352.38   6
   3   1   3 9533.12  367.63   4
   5  -1   3 2404.75   92.64   6
   5  -1   3 2466.09   99.34   4
   5  -1   3 2298.58   99.40   5
   5  -1   3 2363.76   92.04   1
  -5  -1  -3 2232.46  101.01   3
   5   1   3 2394.13  101.12   5
  -5   1  -3 2416.00  101.93   3
  -5   1  -3 2382.58   98.06   2
   5   1   3 2296.61   93.06   1
   5   1   3 2424.47   94.24   6
   5   1   3 2296.56   97.45   4
  -5   1  -3 2400.64   97.97   2
   7  -1   3 22.9343  5.0882   6
   7  -1   3 17.5193  5.5106   5
  -7  -1  -3 21.2119  6.5526   3
   7  -1   3 17.4931  5.7776   4
   7  -1   3 17.8020  4.9205   1
   7   1   3 12.8743  6.5375   5
  -7   1  -3 20.8264  6.2580   3
   7   1   3 18.2609  5.4961   6
   7   1   3 22.6713  5.5591   1
   7   1   3 35.7495  6.5815   4
  -7   1  -3 13.0722  3.3287   2
   7   1   3 10.9732  3.2499   2
  -9  -1  -3 23.0668  8.1789   3
   9  -1   3 26.3353  6.3515   6
   9  -1   3 27.3172  8.0567   5
   9  -1   3 29.5957  7.5319   4
   9  -1   3 14.4241  5.0978   1
  -9  -1  -3 28.3633  4.2077   2
   9   1   3 41.4142  8.0153   4
   9   1   3 23.4743  7.7340   5
  -9   1  -3 31.6838  8.3554   3
   9   1   3 49.4623  9.1461   1
   9   1   3 45.8459  8.6608   6
  -9   1  -3 30.5072  5.2749   2
 -11  -1  -3 196.526  18.936   3
  11  -1   3 190.697  16.217   6
 -11  -1  -3 220.978  12.787   2
  11  -1   3 183.970  17.395   5
  11  -1   3 200.367  16.498   1
  11  -1   3 202.962  17.427   4
 -11   1  -3 203.007  19.701   3
  11   1   3 206.690  17.266   6
  11   1   3 198.912  19.293   5
  11   1   3 201.756  17.016   1
  11   1   3 175.688  15.737   4
 -11   1  -3 170.134  13.238   2
  13  -1   3 97.9755 12.3275   6
 -13  -1  -3 94.7036 16.9785   3
  13  -1   3 76.0331 12.8893   1
 -13  -1  -3 83.3654  8.9067   2
  13  -1   3 102.250  13.017   4
  13  -1   3 103.439  14.603   5
  13   1   3 103.414  12.697   4
  13   1   3 103.476  12.904   1
  13   1   3 116.367  18.078   5
  13   1   3 68.8594 12.7063   6
 -13   1  -3 81.5237 15.8169   3
 -13   1  -3 42.5324  8.3700   2
  15  -1   3 40.2157 10.4685   1
 -15  -1  -3 25.7802 11.3179   3
  15  -1   3 28.2242 10.0925   6
  15  -1   3 26.8529 10.1032   4
 -15  -1  -3 10.6272  5.9960   2
  15  -1   3 16.8659 10.4087   5
  15   1   3 47.3090 12.7741   5
  15   1   3 20.5422  8.2384   1
  15   1   3 41.3289 10.4305   4
 -15   1  -3 38.5802  8.0721   2
 -15   1  -3 14.8301  9.6732   3
  15   1   3 31.0485  9.6960   6
  17  -1   3 9.36832 9.44551   6
  17  -1   3 -0.2069  9.6964   5
  17  -1   3 8.98473 7.95535   1
 -17  -1  -3 -0.0599  9.5392   3
  17  -1   3 -4.6801  8.3672   4
  17   1   3 10.1384  8.2994   4
  17   1   3 -0.3527  8.8629   6
 -17   1  -3  6.8059 10.3880   3
  17   1   3 8.24110 9.45221   5
  17   1   3 6.92804 7.09661   1
 -19  -1  -3 -11.833   9.354   3
  19  -1   3 29.4225 11.1643   1
  19  -1   3 24.3586 11.4584   4
  19  -1   3 21.0961 12.5211   6
  19  -1   3 23.3307 12.9035   5
  19   1   3 32.8702 11.6593   1
 -19   1  -3  7.2271 11.6647   3
  19   1   3 21.7474 10.9315   4
  19   1   3 19.0931 12.5888   5
  19   1   3  9.5474 11.6775   6
 -21  -1  -3 24.3574 14.1016   3
  21  -1   3 20.4142 13.8859   4
  21  -1   3 -3.6944 11.7675   6
  21  -1   3 39.8041 15.7349   5
  21  -1   3 39.6055 12.9349   1
 -21   1  -3 17.4131 15.0704   3
  21   1   3 13.7989 11.7792   1
  21   1   3 38.7395 14.8301   5
  21   1   3 22.4787 14.0186   4
  21   1   3 13.2629 14.1595   6
  23  -1   3 410.637  37.977   5
  23  -1   3 347.087  35.872   6
 -23  -1  -3 377.484  40.898   3
  23  -1   3 395.235  37.125   1
  23  -1   3 445.136  38.929   4
 -23   1  -3 402.071  41.447   3
  23   1   3 429.047  39.551   5
  25  -1   3 42.8961 20.2681   4
  25  -1   3 14.8398 18.0561   5
 -25  -1  -3 31.5191 19.0548   3
 -25   1  -3 18.5019 18.3776   3
  25   1   3  6.3600 18.1949   5
 -27  -1  -3 -7.7932 19.4918   3
 -27   1  -3 -5.4604 19.9124   3
  27   1   3 14.0890 21.1461   5
 -28  -2   3 -24.875  21.192   3
  28   2  -3  2.5187 16.8898   5
 -26  -2   3 -4.9516 18.3628   3
  26  -2  -3 -12.149  15.709   4
  26   2  -3 -8.2466 15.5111   5
 -26   2   3 13.2946 18.2022   3
  24  -2  -3 -20.893  11.904   5
 -24  -2   3 19.3613 15.5543   2
 -24  -2   3 14.7456 15.2359   3
  24  -2  -3  4.6440 14.6887   4
 -24   2   3 -17.816  13.662   3
  24   2  -3 -6.7974 12.4635   5
 -24   2   3 19.6896 17.2548   2
 -22  -2   3 29.1287 15.1964   2
  22  -2  -3 27.2012 14.6764   4
 -22  -2   3 66.3520 18.5797   3
  22  -2  -3 20.9116 15.0073   5
  22   2  -3 28.9496 15.4957   5
 -22   2   3 54.9053 17.9262   2
 -22   2   3 44.5870 16.6643   3
  20  -2  -3 11.6001 11.0590   4
  20  -2  -3 29.0593 14.6554   5
 -20  -2   3  2.7137 11.9371   3
 -20  -2   3 35.6434 13.3010   2
 -20   2   3 24.8238 14.0246   2
  20   2  -3 32.0459 14.5426   5
 -20   2   3 26.9743 12.8299   3
  18  -2  -3 18.0550 10.4278   6
  18  -2  -3 28.2185 10.8843   5
 -18  -2   3 -13.400   9.484   3
  18  -2  -3 0.61157 7.70169   1
 -18  -2   3 17.9667 10.4541   2
  18  -2  -3 2.83783 9.32995   4
 -18   2   3 16.7254  9.8158   3
 -18   2   3 28.5313 12.6502   2
  18   2  -3 17.9841  7.9355   4
  18   2  -3 22.5216 12.3919   5
 -16  -2   3 105.026  17.940   3
  16  -2  -3 64.0215 13.8111   6
 -16  -2   3 92.2823 17.7488   2
  16  -2  -3 101.456  16.540   1
  16  -2  -3 95.8664 16.4001   5
  16  -2  -3 73.0461 14.9832   4
 -16   2   3 127.704  21.758   2
  16   2  -3 92.9733 18.3161   5
  16   2  -3 66.8259 11.4500   4
 -16   2   3 110.076  16.976   3
 -16   2   3 106.141  16.839   1
  14  -2  -3 6.06246 7.36925   6
 -14  -2   3 0.63794 8.43867   3
  14  -2  -3 11.3198  7.3480   4
  14  -2  -3 4.13634 7.12422   5
 -14  -2   3 1.66947 6.20837   2
  14  -2  -3 11.0494  7.0710   1
  14   2  -3 18.2504  7.8469   6
  14   2  -3 2.95397 7.18152   5
  14   2  -3 5.81700 6.89592   1
 -14   2   3 8.72790 6.73639   1
  14   2  -3 3.49216 5.05489   4
 -14   2   3 6.30100 7.41694   2
 -14   2   3 16.6731  7.2120   3
  12  -2  -3 305.693  23.206   1
  12  -2  -3 356.637  24.343   6
  12  -2  -3 351.861  25.353   4
 -12  -2   3 335.671  25.447   2
  12  -2  -3 332.557  23.727   5
 -12  -2   3 385.814  25.925   3
 -12   2   3 332.252  23.539   1
 -12   2   3 306.876  21.704   3
  12   2  -3 305.285  22.159   6
 -12   2   3 340.349  26.058   2
  12   2  -3 361.149  21.048   4
  12   2  -3 379.795  28.271   5
  12   2  -3 338.196  23.095   1
  10  -2  -3 268.965  19.189   5
 -10  -2   3 228.065  19.171   3
  10  -2  -3 230.117  18.539   1
 -10  -2   3 209.614  17.535   1
 -10  -2   3 271.992  19.061   6
 -10  -2   3 220.933  19.257   2
  10  -2  -3 267.819  20.305   4
  10  -2  -3 245.384  18.620   6
 -10   2   3 295.765  19.332   1
  10   2  -3 287.876  22.217   5
 -10   2   3 256.765  20.428   2
  10   2  -3 226.456  17.186   6
 -10   2   3 234.570  16.225   3
  10   2  -3 258.476  16.317   4
  10   2  -3 250.062  17.665   1
  -8  -2   3 80.2343  9.5783   3
   8  -2  -3 84.1041  9.3657   5
  -8  -2   3 64.2396  9.3202   1
   8  -2  -3 73.7234 10.8347   1
  -8  -2   3 68.4203 10.0214   6
   8  -2  -3 63.5871 10.5941   4
   8  -2  -3 67.1584  9.0598   6
  -8  -2   3 61.8900 10.9023   2
   8   2  -3 57.9381  8.6730   6
   8   2  -3 66.0136 11.6094   5
   8   2  -3 61.7018  7.2101   4
  -8   2   3 63.4720  8.3125   1
   8   2  -3 78.4906  8.3097   1
  -8   2   3 72.7099 11.9810   2
  -8   2   3 71.6680  7.8269   3
   6  -2  -3 21.9808  6.1398   4
   6  -2  -3 23.3004  5.9737   1
  -6  -2   3 26.1090  5.3593   6
  -6  -2   3 35.8566  7.7585   2
  -6  -2   3 23.4340  5.7277   3
   6  -2  -3 22.1421  5.6019   6
  -6  -2   3 18.6278  4.5835   1
   6   2  -3 19.2009  4.2434   4
  -6   2   3 27.0777  4.4685   3
   6   2  -3 24.7040  4.5671   6
  -6   2   3 14.1359  4.4257   5
  -6   2   3 20.4013  6.0363   2
   6   2  -3 19.6270  4.2020   1
  -6   2   3 20.1929  5.4305   1
   6   2  -3 27.3440  6.7151   5
  -4  -2   3 6.91889 2.66282   6
  -4  -2   3 10.1716  4.6038   3
   4  -2  -3 6.70972 2.08964   3
  -4  -2   3 12.3983  2.8922   1
   4  -2  -3 8.21301 3.22695   1
   4  -2  -3 7.39399 4.15939   4
  -4  -2   3 8.29236 2.75124   1
  -4  -2   3 9.10445 4.07820   2
  -4   2   3 -0.6723  2.4245   1
   4   2  -3 6.72255 2.40969   4
  -4   2   3 3.42558 2.58479   5
  -4   2   3 2.53871 3.88160   2
   4   2  -3 5.90979 3.67596   5
  -2  -2   3 197.804  11.599   4
   2  -2  -3 193.098  12.367   1
  -2  -2   3 181.182  12.206   3
  -2  -2   3 193.338   9.048   1
  -2  -2   3 193.706   8.956   1
  -2  -2   3 202.482  13.788   2
   2  -2  -3 165.897  12.664   4
  -2  -2   3 185.857  12.949   5
   2  -2  -3 198.080  10.818   3
  -2  -2   3 184.318   8.960   6
  -2   2   3 180.734  13.887   2
  -2   2   3 202.609  12.963   1
  -2   2   3 185.124  12.014   1
  -2   2   3 194.990  12.541   5
   0  -2   3 567.396  29.076   2
   0  -2   3 578.084  28.715   3
   0  -2  -3 523.445  26.458   3
   0  -2  -3 581.165  26.309   1
   0  -2  -3 574.265  27.404   4
   0  -2   3 570.466  27.360   4
   0  -2   3 567.814  28.256   5
   0   2   3 601.194  26.989   1
   0   2   3 590.707  28.928   5
   0   2   3 590.363  29.087   2
  -2  -2  -3 2424.15   95.38   4
   2  -2   3 2231.87   93.92   5
   2  -2   3 2217.73   96.23   2
   2  -2   3 2280.66   95.56   3
   2  -2   3 2344.99   85.59   6
   2  -2   3 2284.62   84.82   1
   2  -2   3 2200.47   93.19   4
  -2  -2  -3 2215.57   96.81   3
   2   2   3 2264.28   95.99   2
   2   2   3 2248.78   95.56   5
   2   2   3 2307.34   89.55   6
   2   2   3 2229.37   88.64   1
   4  -2   3 5.05674 2.83279   6
   4  -2   3 7.19132 2.67704   1
   4  -2   3 1.23872 3.12380   4
  -4  -2  -3 16.3135  4.9707   4
  -4  -2  -3 8.42138 4.09175   3
   4  -2   3 6.52649 3.60036   5
  -4   2  -3 8.82144 4.20446   3
   4   2   3 8.49738 3.71537   6
   4   2   3 2.30238 3.09085   1
   4   2   3 2.28637 2.54241   2
   4   2   3 13.1083  4.3122   5
  -4   2  -3 6.24978 2.74610   2
   6  -2   3 313.633  16.863   1
   6  -2   3 258.323  18.673   4
  -6  -2  -3 302.913  20.847   3
   6  -2   3 310.331  17.018   6
   6  -2   3 266.188  17.344   5
   6   2   3 301.886  15.447   2
   6   2   3 262.809  17.531   1
  -6   2  -3 304.416  20.779   3
   6   2   3 284.879  18.056   6
   6   2   3 293.185  17.852   4
  -6   2  -3 279.255  16.481   2
   6   2   3 292.452  20.053   5
   8  -2   3 122.727  12.881   4
   8  -2   3 87.0369 10.0481   1
   8  -2   3 125.125  11.580   5
   8  -2   3 126.176  10.941   6
   8  -2   3 108.295  10.207   1
  -8  -2  -3 126.470  13.600   3
   8   2   3 125.426  11.993   1
  -8   2  -3 125.994  10.040   2
   8   2   3 126.400  11.261   4
   8   2   3 102.262  10.929   6
   8   2   3 119.397   8.965   2
   8   2   3 109.874  13.018   5
  -8   2  -3 124.506  13.794   3
  10  -2   3 249.219  17.292   1
  10  -2   3 235.279  19.075   4
 -10  -2  -3 213.729  14.218   2
  10  -2   3 196.354  16.617   1
 -10  -2  -3 267.113  21.514   3
  10  -2   3 220.477  16.704   6
  10  -2   3 196.451  17.118   5
  10   2   3 218.024  20.113   5
  10   2   3 244.287  16.979   4
  10   2   3 206.263  17.208   6
 -10   2  -3 233.589  21.037   3
 -10   2  -3 229.851  15.583   2
  10   2   3 180.150  16.366   1
  12  -2   3 187.573  18.747   4
  12  -2   3 245.564  20.183   5
  12  -2   3 162.741  15.978   1
 -12  -2  -3 173.814  13.488   2
 -12  -2  -3 157.762  18.242   3
  12  -2   3 196.648  17.968   1
  12  -2   3 171.811  16.231   6
  12   2   3 216.084  16.604   4
 -12   2  -3 193.272  14.615   2
  12   2   3 201.304  18.491   6
  12   2   3 180.911  17.102   1
  12   2   3 196.048  19.807   5
 -12   2  -3 183.203  19.253   3
  14  -2   3 5.45763 5.93451   1
 -14  -2  -3 26.9362  6.9295   2
 -14  -2  -3 22.7990 10.2779   3
  14  -2   3 34.4659 10.6250   5
  14  -2   3 10.4257  7.4029   6
  14  -2   3 40.7207 10.5786   4
 -14   2  -3 13.3695  9.4213   3
  14   2   3 7.77454 7.62950   5
 -14   2  -3 28.2884  7.7063   2
  14   2   3 26.3833  7.6522   4
  14   2   3 28.2134  9.9723   6
  14   2   3 18.0219  8.1374   1
  16  -2   3 10.1373  8.5049   6
  16  -2   3 14.3755  9.5024   4
  16  -2   3 11.6892  7.1485   1
 -16  -2  -3 10.5015  9.1133   3
  16  -2   3 20.0523 12.0061   5
  16   2   3  9.9563 10.4831   5
  16   2   3 14.0639  8.8320   6
  16   2   3 6.79869 8.02018   1
  16   2   3 10.3037  7.3900   4
 -16   2  -3  8.5575 10.2916   3
  18  -2   3 126.429  20.050   6
  18  -2   3 123.983  19.997   5
  18  -2   3 112.126  19.839   4
 -18  -2  -3 141.307  24.446   3
  18  -2   3 119.368  19.069   1
  18   2   3 124.567  19.636   1
 -18   2  -3 132.722  23.756   3
  18   2   3 148.823  23.769   5
  18   2   3 143.766  21.818   6
  18   2   3 143.146  18.316   4
 -20  -2  -3 12.1395 12.7808   3
  20  -2   3 14.9295 10.3257   1
  20  -2   3  8.6826 11.4489   6
  20  -2   3  9.8945 12.6031   5
  20  -2   3 10.9115 12.3948   4
  20   2   3 -7.2994 10.4229   5
  20   2   3 16.7490 11.9472   1
  20   2   3  1.0980 10.1455   4
  20   2   3 17.3194 13.6908   6
 -20   2  -3 -7.6494 11.1961   3
  22  -2   3 120.305  23.270   4
  22  -2   3 193.999  29.047   6
  22  -2   3 136.100  24.648   5
  22  -2   3 191.142  24.737   1
 -22  -2  -3 193.910  31.177   3
  22   2   3 151.268  27.287   5
 -22   2  -3 195.752  32.205   3
  24  -2   3 29.3421 17.8944   6
  24  -2   3 11.3876 14.2187   1
  24  -2   3 31.5390 20.5467   5
 -24  -2  -3 15.1815 18.3485   3
  24  -2   3 -5.4608 15.5225   4
 -24   2  -3 -10.828  16.306   3
  24   2   3  4.8646 15.2875   5
  26  -2   3 -8.3468 16.8765   4
 -26  -2  -3 50.1832 21.6016   3
 -26   2  -3  1.4219 21.5521   3
  26   2   3  3.1774 18.9345   5
 -28  -2  -3 37.9317 26.2524   3
 -28   2  -3 82.4428 31.6955   3
  28   2   3 69.7901 26.8028   5
  29   3  -3  6.8382 21.7801   5
  27  -3  -3 -22.901  15.601   4
 -27  -3   3 50.7649 24.2422   3
  27   3  -3 11.1531 18.2569   5
  25  -3  -3 40.3649 19.1532   4
 -25  -3   3 60.9566 22.8639   3
 -25  -3   3 24.7357 15.6028   2
  25   3  -3  9.1815 16.0357   5
 -25   3   3 -2.1709 17.9480   2
 -25   3   3 23.2439 18.6310   3
  23  -3  -3 -15.153  11.581   5
  23  -3  -3 -3.8278 12.9296   4
 -23  -3   3 -4.7947 12.0593   2
 -23  -3   3 12.5372 16.0511   3
  23   3  -3 -13.774  12.604   5
 -23   3   3 -3.2346 13.9561   2
 -23   3   3 18.3874 13.2448   3
  21  -3  -3  6.6051 11.6405   5
  21  -3  -3 15.4840 12.8742   4
 -21  -3   3  5.1989 11.1377   2
 -21  -3   3 22.6109 15.0305   3
 -21   3   3  4.2498 12.0205   3
 -21   3   3  4.7696 13.4992   2
  21   3  -3 -0.2415 12.2241   5
  19  -3  -3 14.5413 11.4018   6
  19  -3  -3 23.3573 11.1979   1
  19  -3  -3 22.8455 11.8593   5
 -19  -3   3 8.54652 9.58662   2
  19  -3  -3 19.5802 11.9855   4
 -19  -3   3 28.6409 14.3430   3
  19   3  -3 36.3616 15.3123   5
 -19   3   3 10.0861 10.9762   3
 -19   3   3 14.9000 14.3419   2
  17  -3  -3 10.8860 10.3900   6
  17  -3  -3 9.75200 8.62713   1
 -17  -3   3  7.6577 10.0803   3
 -17  -3   3 15.3054  9.4834   2
  17  -3  -3 3.86232 8.90610   4
  17  -3  -3 -3.6967  7.7387   5
  17   3  -3 15.5834 11.3186   5
 -17   3   3 18.2169  9.0746   3
 -17   3   3 -5.7388  9.7721   2
 -17   3   3 40.8068 11.5884   1
  15  -3  -3 37.6480 11.3690   5
  15  -3  -3 42.3532 12.6339   4
 -15  -3   3 51.9798 13.4001   2
 -15  -3   3 59.4136 15.7427   3
  15  -3  -3 32.9635 10.7129   6
  15  -3  -3 37.3157  9.8966   1
 -15   3   3 68.8764 16.5180   2
 -15   3   3 40.7078 10.9780   3
  15   3  -3 37.4609  7.5552   4
  15   3  -3 43.5483 13.8217   5
 -15   3   3 58.1959 12.7024   1
 -13  -3   3 25.4275 10.6224   3
  13  -3  -3 17.6237  7.6789   5
 -13  -3   3 24.4867  9.1571   2
  13  -3  -3 2.47148 6.30407   4
  13  -3  -3 22.3092  8.7447   6
  13  -3  -3 22.5634  8.3602   1
 -13   3   3 16.4320  7.4818   2
  13   3  -3 26.3141  5.5785   4
 -13   3   3 11.2004  6.9140   1
 -13   3   3 12.7879  6.5983   3
  13   3  -3 7.95657 8.20130   5
  13   3  -3 12.8800  6.8710   6
  13   3  -3 10.7426  6.6763   1
 -11  -3   3 336.647  24.366   3
 -11  -3   3 340.306  23.048   6
 -11  -3   3 367.247  23.311   1
  11  -3  -3 328.489  23.605   1
  11  -3  -3 349.225  25.298   4
 -11  -3   3 347.171  25.714   2
  11  -3  -3 352.873  22.977   5
  11  -3  -3 321.100  23.153   6
  11   3  -3 319.130  18.123   4
  11   3  -3 309.582  21.501   6
  11   3  -3 288.870  20.965   1
 -11   3   3 322.528  21.700   3
 -11   3   3 280.343  21.781   1
  11   3  -3 357.618  27.281   5
 -11   3   3 341.966  25.416   2
   9  -3  -3 172.645  15.330   1
   9  -3  -3 208.363  15.175   5
  -9  -3   3 167.357  13.999   1
   9  -3  -3 185.141  15.658   6
   9  -3  -3 203.210  17.715   4
  -9  -3   3 172.026  14.312   6
  -9  -3   3 159.098  15.192   3
  -9  -3   3 179.324  16.479   2
   9   3  -3 185.400  11.590   4
  -9   3   3 154.677  13.964   1
  -9   3   3 161.801  13.195   3
   9   3  -3 206.149  18.328   5
  -9   3   3 170.899  16.347   2
   9   3  -3 170.614  14.142   1
   9   3  -3 194.175  14.685   6
  -7  -3   3 454.706  23.707   6
  -7  -3   3 431.077  23.506   1
  -7  -3   3 460.875  26.936   3
   7  -3  -3 435.072  27.431   4
   7  -3  -3 433.212  25.607   6
   7  -3  -3 443.610  25.960   1
  -7  -3   3 469.360  28.826   2
   7   3  -3 445.745  28.629   5
  -7   3   3 461.498  25.566   1
   7   3  -3 488.802  23.917   6
  -7   3   3 447.922  24.396   3
   7   3  -3 448.259  21.147   4
  -7   3   3 480.903  29.210   2
   7   3  -3 502.416  23.786   1
  -5  -3   3 47.4469  5.9744   6
   5  -3  -3 47.5046  8.4969   4
  -5  -3   3 49.4691  6.0356   1
   5  -3  -3 53.8497  8.6343   1
  -5  -3   3 45.2088  8.0003   3
   5  -3  -3 38.9653  5.3829   3
  -5  -3   3 51.2548  8.6117   2
   5   3  -3 38.9819  7.8078   5
   5   3  -3 38.4123  4.4352   4
  -5   3   3 41.1912  8.9359   2
  -5   3   3 46.0502  6.9283   5
  -5   3   3 45.0233  7.7063   1
   3  -3  -3 318.452  18.838   1
  -3  -3   3 330.100  21.064   2
  -3  -3   3 324.304  15.157   1
   3  -3  -3 319.983  19.915   4
  -3  -3   3 316.051  16.431   4
  -3  -3   3 326.105  15.134   6
  -3  -3   3 329.432  19.788   3
   3  -3  -3 328.689  17.221   3
  -3   3   3 341.374  18.930   1
   3   3  -3 313.556  19.711   5
  -3   3   3 323.811  21.127   2
  -1  -3   3 8.48199 3.83067   5
   1  -3  -3 -0.8376  2.6263   4
  -1  -3   3 2.27679 3.26172   2
  -1  -3   3 0.80938 3.03344   3
  -1  -3   3 5.11290 1.44765   1
   1  -3  -3 1.18962 2.53708   1
  -1  -3   3 4.31349 1.48726   6
   1  -3  -3 1.20552 2.79212   3
  -1  -3   3 2.72689 2.61459   4
  -1   3   3 4.95453 4.12174   2
  -1   3   3 2.04966 2.80319   5
  -1   3   3 4.39318 3.01627   1
   1  -3   3 1305.21   48.45   1
   1  -3   3 1259.49   48.15   1
  -1  -3  -3 1246.63   54.12   4
   1  -3   3 1222.21   55.17   5
  -1  -3  -3 1226.48   55.42   3
   1  -3   3 1306.02   55.44   4
   1  -3   3 1221.02   57.73   3
   1  -3   3 1271.69   58.55   2
   1   3   3 1299.12   56.99   5
   1   3   3 1246.33   58.02   2
   1   3   3 1304.68   53.89   1
   3  -3   3 707.842  37.238   3
  -3  -3  -3 740.915  35.107   4
   3  -3   3 756.451  35.748   4
   3  -3   3 683.613  29.451   1
   3  -3   3 749.097  30.148   1
  -3  -3  -3 726.483  37.770   3
   3  -3   3 729.623  33.837   5
   3  -3   3 741.471  30.275   6
   3   3   3 687.189  35.775   5
   3   3   3 670.481  33.732   6
   3   3   3 723.551  35.043   2
  -3   3  -3 750.981  37.038   2
   3   3   3 678.925  33.500   1
  -5  -3  -3 1072.18   48.02   4
  -5  -3  -3 1087.26   52.32   3
   5  -3   3 1034.43   43.22   1
   5  -3   3 1010.28   45.96   5
   5  -3   3 1070.51   49.49   4
   5  -3   3 1035.33   43.13   1
   5  -3   3 1022.61   43.50   6
   5   3   3 1049.74   47.03   6
  -5   3  -3 1038.61   52.41   3
  -5   3  -3 1042.06   49.82   2
   5   3   3 1002.31   47.41   2
   5   3   3 981.679  46.242   1
   5   3   3 1042.12   50.11   5
   7  -3   3 155.089  12.432   5
  -7  -3  -3 198.469  17.170   3
   7  -3   3 168.494  15.197   4
   7  -3   3 163.221  12.413   6
  -7  -3  -3 160.893  13.614   4
   7  -3   3 176.919  12.506   1
   7  -3   3 147.777  12.080   1
   7   3   3 160.179  11.974   2
   7   3   3 192.834  14.743   1
  -7   3  -3 187.720  16.693   3
   7   3   3 140.849  13.241   6
  -7   3  -3 151.296  12.897   2
   7   3   3 161.382  14.940   5
  -9  -3  -3 129.631  14.905   3
   9  -3   3 148.456  12.906   1
   9  -3   3 130.453  14.733   4
   9  -3   3 128.215  11.913   1
   9  -3   3 123.091  12.452   5
   9  -3   3 136.579  12.882   6
   9   3   3 134.510  12.022   4
   9   3   3 144.073  13.794   1
   9   3   3 146.876  13.890   6
  -9   3  -3 127.381  11.994   2
   9   3   3 114.844  14.756   5
   9   3   3 124.646  11.194   2
 -11  -3  -3 22.7771  8.8676   3
 -11  -3  -3 1.69253 4.29580   2
  11  -3   3 -5.9153  4.1308   6
  11  -3   3 1.72967 5.88053   5
  11  -3   3 -5.5778  5.2625   1
  11  -3   3 6.02203 6.49729   4
  11  -3   3 7.36993 4.74650   1
 -11   3  -3 15.5537  7.9811   3
  11   3   3 -0.0742  5.4121   6
  11   3   3 2.46624 4.92253   4
  11   3   3 20.4433  6.9994   1
 -11   3  -3 5.93187 5.31634   2
  11   3   3 5.71459 6.92243   5
  13  -3   3 143.348  16.293   5
  13  -3   3 107.530  17.939   4
 -13  -3  -3 176.253  19.841   3
 -13  -3  -3 114.420  12.142   2
  13  -3   3 136.886  15.112   6
  13  -3   3 120.214  13.814   1
 -13   3  -3 127.280  18.100   3
  13   3   3 153.097  16.636   1
  13   3   3 88.1863 14.5951   6
  13   3   3 118.093  16.436   5
 -13   3  -3 112.534  13.324   2
  13   3   3 118.535  13.069   4
  15  -3   3 37.6958 10.5625   6
  15  -3   3 42.7623 12.3843   5
  15  -3   3 35.8716  9.7195   1
  15  -3   3 43.1619 12.4024   4
 -15  -3  -3 15.3275 10.4660   3
  15   3   3 38.5130 12.9894   5
  15   3   3 19.7449 10.1973   6
 -15   3  -3 44.7018 10.2455   2
  15   3   3 44.2998 10.4613   4
  15   3   3 36.9554 10.8345   1
 -15   3  -3 31.0694 12.0564   3
  17  -3   3 260.120  26.601   4
  17  -3   3 310.646  26.520   6
  17  -3   3 273.615  26.951   5
 -17  -3  -3 299.388  30.421   3
  17  -3   3 276.607  24.627   1
  17   3   3 283.845  22.852   4
  17   3   3 249.222  25.326   6
  17   3   3 310.252  29.022   5
 -17   3  -3 303.817  31.132   3
  17   3   3 333.423  28.224   1
  19  -3   3 82.2323 16.7013   5
 -19  -3  -3 63.2838 18.0668   3
  19  -3   3 24.0007 10.4473   1
  19  -3   3 51.4156 14.7454   6
  19  -3   3 46.6757 15.0032   4
  19   3   3 24.0529 11.8210   1
 -19   3  -3 41.9922 17.2111   3
  19   3   3 61.8396 18.0234   5
  19   3   3 42.0081 15.4234   6
  19   3   3 62.2558 14.8742   4
  21  -3   3 17.9070 14.4226   4
  21  -3   3  0.2371 10.2836   1
  21  -3   3 21.1289 13.0460   6
 -21  -3  -3 12.9020 12.9150   3
  21  -3   3 13.7278 13.2562   5
  21   3   3 24.1678 14.5289   5
 -21   3  -3 -0.5471 13.6449   3
 -23  -3  -3 13.9616 15.4239   3
  23  -3   3 19.1012 15.7204   4
  23  -3   3 22.7696 13.5574   1
  23  -3   3  0.1146 14.9216   6
 -23   3  -3 13.1163 18.6762   3
  23   3   3 15.5423 14.7772   5
  25  -3   3 31.2123 19.2513   6
 -25  -3  -3 11.2256 20.3192   3
  25  -3   3 22.5381 18.0929   1
  25  -3   3 61.4421 20.7547   4
  25   3   3 28.3887 18.9268   5
 -25   3  -3 39.8386 23.7160   3
 -27  -3  -3 20.3646 23.4406   3
  27  -3   3 21.6851 22.1196   4
 -27   3  -3 58.3638 27.9870   3
  27   3   3  4.7823 21.7356   5
  28  -4  -3 13.5821 19.5373   4
 -28  -4   3 31.6797 26.6966   3
  28   4  -3 33.8972 22.6475   5
 -26  -4   3 76.5215 28.5846   3
  26  -4  -3 50.5441 22.2336   4
  26   4  -3  5.2725 17.8332   5
 -24  -4   3 47.8543 18.2675   2
 -24  -4   3 26.0688 18.6062   3
  24  -4  -3 51.2795 18.7489   4
 -24   4   3 32.7185 19.9895   2
  24   4  -3 16.0859 16.5365   5
 -24   4   3 56.4643 20.5644   3
 -22  -4   3 86.1821 23.2489   3
  22  -4  -3 37.4099 17.4353   4
 -22  -4   3 71.9176 19.2043   2
 -22   4   3 73.6055 22.1789   2
  22   4  -3 39.5812 18.4943   5
 -22   4   3 28.4244 16.0730   3
  20  -4  -3 163.795  22.573   5
  20  -4  -3 186.285  25.373   4
 -20  -4   3 216.480  25.528   2
 -20  -4   3 249.688  29.867   3
 -20   4   3 238.919  30.037   2
 -20   4   3 163.939  25.007   3
  20   4  -3 153.168  27.750   5
 -18  -4   3 77.0581 16.9119   2
  18  -4  -3 81.1123 17.6215   6
  18  -4  -3 92.5614 16.6815   5
  18  -4  -3 54.5196 16.9593   4
  18  -4  -3 95.5314 18.5754   1
 -18  -4   3 100.954  21.686   3
 -18   4   3 69.8964 18.9816   2
 -18   4   3 83.9396 17.3079   3
  18   4  -3 77.9651 19.4795   5
  16  -4  -3 32.3465 10.2340   5
 -16  -4   3 24.8315 10.0826   2
 -16  -4   3 31.9239 12.8280   3
  16  -4  -3 28.3610 12.2618   1
  16  -4  -3 -2.6715  8.3314   6
  16  -4  -3 46.8508 14.1883   4
 -16   4   3 14.6318 11.6637   2
 -16   4   3 15.1164  9.1161   1
  16   4  -3 17.1856 12.5170   5
 -16   4   3 27.2607 10.6132   3
  14  -4  -3 35.5728 11.8836   4
 -14  -4   3 27.0132 11.5857   3
  14  -4  -3 28.0798  8.9146   6
  14  -4  -3 27.7326  9.1596   1
  14  -4  -3 36.7198  9.9312   5
 -14  -4   3 28.8656 10.0150   2
 -14   4   3 27.2909  9.7200   3
 -14   4   3 29.6942 11.3444   2
  14   4  -3 21.7883 12.5882   5
 -14   4   3 18.9014  8.8994   1
  14   4  -3 26.3184  5.8465   4
 -12  -4   3 26.0445  8.9633   6
  12  -4  -3 37.6886 10.5844   4
 -12  -4   3 34.1378 10.3960   3
 -12  -4   3 22.6137  8.3705   2
  12  -4  -3 48.4637 10.3693   6
  12  -4  -3 41.6777  9.0084   5
  12  -4  -3 32.4340  9.2453   1
 -12  -4   3 40.4004 10.9194   1
 -12   4   3 28.9955  8.3042   3
 -12   4   3 24.7172  8.0968   1
  12   4  -3 36.0528  9.2405   1
  12   4  -3 17.8433  9.6527   5
  12   4  -3 29.3513  8.7596   6
  12   4  -3 53.3605  6.0452   4
 -12   4   3 35.0062  9.8714   2
 -10  -4   3 23.8792  7.4505   1
  10  -4  -3 45.3776  9.6289   6
 -10  -4   3 42.1358  8.9854   6
 -10  -4   3 37.4205  9.9922   2
  10  -4  -3 32.9620  9.5338   4
 -10  -4   3 27.9024  8.6052   3
  10  -4  -3 39.8346  7.9101   5
  10  -4  -3 41.4793  9.6724   1
  10   4  -3 22.6224  7.2161   1
  10   4  -3 35.0444 11.0318   5
  10   4  -3 32.3829  8.4551   6
 -10   4   3 34.8394  9.7617   2
  10   4  -3 47.9956  4.7417   4
 -10   4   3 44.2924  9.0752   1
 -10   4   3 35.9692  8.1909   3
   8  -4  -3 621.573  33.939   1
   8  -4  -3 615.575  33.711   6
  -8  -4   3 595.184  31.343   6
  -8  -4   3 626.040  36.157   3
   8  -4  -3 578.378  30.675   5
  -8  -4   3 639.003  31.735   1
  -8  -4   3 643.656  37.544   2
   8  -4  -3 618.401  35.974   4
  -8   4   3 606.338  33.089   1
   8   4  -3 620.235  30.561   1
  -8   4   3 659.476  38.532   2
   8   4  -3 604.729  30.553   6
   8   4  -3 626.154  26.093   4
   8   4  -3 637.638  37.317   5
  -6  -4   3 428.578  22.337   1
   6  -4  -3 428.546  28.233   4
   6  -4  -3 428.233  26.213   1
   6  -4  -3 435.812  24.985   3
  -6  -4   3 426.604  27.780   2
  -6  -4   3 454.819  22.463   6
  -6  -4   3 405.879  26.361   3
   6   4  -3 526.999  20.721   4
  -6   4   3 440.658  22.173   5
  -6   4   3 405.336  24.427   1
  -6   4   3 399.717  27.432   2
   6   4  -3 416.470  28.332   5
  -4  -4   3 506.971  24.136   1
   4  -4  -3 545.353  27.790   3
  -4  -4   3 566.988  30.795   3
   4  -4  -3 521.736  28.618   1
  -4  -4   3 515.872  24.354   6
  -4  -4   3 532.200  31.914   2
   4  -4  -3 548.824  30.217   4
  -4  -4   3 515.101  24.223   4
  -4   4   3 543.677  28.243   1
  -4   4   3 561.901  26.547   5
   4   4  -3 547.672  30.381   5
  -4   4   3 570.566  32.687   2
  -2  -4   3 201.644  12.799   4
   2  -4  -3 222.460  15.570   1
  -2  -4   3 219.666  17.168   2
  -2  -4   3 209.788  10.905   6
   2  -4  -3 220.823  14.983   3
  -2  -4   3 204.558  10.845   1
   2  -4  -3 206.537  15.955   4
  -2  -4   3 215.304  16.328   3
  -2   4   3 217.078  13.768   5
  -2   4   3 227.112  15.312   1
   2   4  -3 224.727  15.604   5
  -2   4   3 208.296  16.760   2
   0  -4  -3 20.8433  5.7755   3
   0  -4   3 12.3028  2.5653   1
   0  -4   3 15.5171  4.6368   4
   0  -4   3 8.26484 4.89301   3
   0  -4   3 4.10020 4.42769   2
   0  -4  -3 15.9447  5.3368   4
   0  -4  -3 10.9190  4.0816   1
   0  -4   3 6.71985 2.31158   1
   0   4   3 15.9026  5.5422   2
   0   4   3 11.8441  4.0621   5
   0   4   3 7.24419 3.78893   1
   2  -4   3 156.612  12.135   4
  -2  -4  -3 105.328  11.502   3
   2  -4   3 122.458   7.996   1
   2  -4   3 132.128  13.079   3
  -2  -4  -3 126.560  10.768   4
   2  -4   3 132.745  10.406   5
   2  -4   3 137.520   8.461   1
  -2   4  -3 129.168  12.096   2
   2   4   3 131.247  11.545   5
   2   4   3 120.801  11.700   2
   2   4   3 130.073  11.461   1
   4  -4   3 45.8381  6.6420   5
   4  -4   3 53.2813  6.2708   1
   4  -4   3 53.2753  6.3094   6
   4  -4   3 58.4823  9.9157   4
  -4  -4  -3 61.0683  8.4693   4
   4  -4   3 62.8346  6.4313   1
   4  -4   3 50.8152 10.2458   3
  -4  -4  -3 47.7442 10.1621   3
   4   4   3 57.3587  8.3232   2
   4   4   3 71.4839  8.7532   1
  -4   4  -3 65.2267  8.7027   2
   4   4   3 50.6067  9.0098   5
   4   4   3 53.6325  8.9214   6
  -6  -4  -3 35.8502  7.4795   4
   6  -4   3 38.7708  6.7162   1
   6  -4   3 24.8946  5.4550   6
   6  -4   3 30.5014  8.4716   4
  -6  -4  -3 36.8418  8.8227   3
   6  -4   3 42.5602  7.0718   5
   6  -4   3 28.1808  5.6612   1
  -6   4  -3 33.7876  8.2436   3
   6   4   3 29.2485  7.6999   6
   6   4   3 38.0959  7.2321   2
   6   4   3 30.0759  7.2342   1
   6   4   3 32.6583  8.4246   5
  -6   4  -3 32.7081  6.9474   2
   8  -4   3 166.206  13.597   1
  -8  -4  -3 197.073  14.826   4
   8  -4   3 176.780  13.726   6
  -8  -4  -3 170.007  17.800   3
   8  -4   3 201.164  14.118   1
   8  -4   3 188.808  17.385   4
   8  -4   3 170.732  13.118   5
   8   4   3 151.608  14.902   1
   8   4   3 173.085  17.046   5
  -8   4  -3 166.366  14.859   2
   8   4   3 163.600  14.135   2
  -8   4  -3 151.287  16.414   3
   8   4   3 178.707  16.043   6
  10  -4   3 15.5258  5.6692   1
  10  -4   3 14.8050  7.7159   4
 -10  -4  -3 21.0217  6.9215   4
  10  -4   3 13.5628  5.6865   6
  10  -4   3 8.07859 6.63841   5
  10  -4   3 9.68240 6.22022   1
 -10  -4  -3 20.0336  8.7140   3
 -10   4  -3 8.51406 5.77293   2
  10   4   3 19.7686  7.3437   1
  10   4   3 7.30707 5.47852   2
  10   4   3 21.1997  7.7447   6
 -10   4  -3 11.7464  6.8127   3
  10   4   3 14.3267  7.3670   5
  12  -4   3 147.579  18.491   4
 -12  -4  -3 177.298  20.750   3
  12  -4   3 170.856  16.102   1
  12  -4   3 182.202  17.233   6
  12   4   3 205.526  16.252   2
 -12   4  -3 168.016  19.623   3
  12   4   3 179.541  17.815   1
  12   4   3 199.314  18.299   6
 -12   4  -3 207.663  17.864   2
  12   4   3 157.838  14.766   4
  12   4   3 129.514  18.167   5
  14  -4   3 90.8716 14.6847   1
 -14  -4  -3 103.964  19.250   3
  14  -4   3 114.091  15.521   5
  14  -4   3 76.5155 14.3360   6
  14  -4   3 117.362  19.380   4
 -14  -4  -3 105.681  12.704   2
 -14   4  -3 111.556  15.234   2
  14   4   3 97.1866 17.0628   6
 -14   4  -3 98.9416 19.5266   3
  14   4   3 121.777  20.329   5
  14   4   3 115.211  17.231   1
  14   4   3 107.050  13.168   4
  16  -4   3 3.87164 8.18186   6
  16  -4   3 11.5351  9.7022   4
 -16  -4  -3 -2.2950  9.5201   3
  16  -4   3 -9.9342  9.7616   5
  16  -4   3 20.5262  8.4274   1
  16   4   3 13.5108  8.6148   6
  16   4   3 1.83773 8.92432   1
  16   4   3 5.58697 6.92764   4
  16   4   3 9.94469 9.50191   5
 -16   4  -3 -2.3128  8.3667   2
 -16   4  -3 -1.9372  9.5617   3
  18  -4   3 77.7283 16.2589   6
 -18  -4  -3 107.313  22.008   3
  18  -4   3 113.065  19.528   1
  18  -4   3 95.3101 19.1517   5
  18  -4   3 111.397  21.683   4
  18   4   3 127.351  23.198   5
 -18   4  -3 99.3589 22.6145   3
  20  -4   3  5.6129 11.5431   6
  20  -4   3 0.50081 9.02634   1
  20  -4   3 10.6734 12.1516   4
 -20  -4  -3  6.8394 13.8014   3
 -20   4  -3  2.9190 13.7225   3
  20   4   3 10.3321 12.7685   5
  22  -4   3 13.9561 11.9347   1
  22  -4   3  8.6753 13.6752   6
 -22  -4  -3 -1.5916 13.7235   3
  22  -4   3 19.4930 14.0831   4
  22   4   3 -9.8793 12.1193   5
 -22   4  -3  5.3021 15.6378   3
  24  -4   3 30.3227 15.0654   1
  24  -4   3  4.2969 15.4619   4
  24  -4   3 -8.3778 13.8802   6
 -24  -4  -3 -14.142  17.298   3
  24   4   3 -1.4331 15.7764   5
 -24   4  -3 -9.4485 18.2253   3
 -26  -4  -3 32.1861 22.0396   3
  26  -4   3 -2.5994 16.1370   1
  26  -4   3 12.0673 18.1446   6
  26  -4   3 13.7410 19.3665   4
 -26   4  -3 29.0916 24.4032   3
  26   4   3  6.7880 20.0990   5
 -27  -5   3 21.8345 24.9973   3
  27  -5  -3  3.4591 20.2069   4
  27   5  -3 -0.2420 18.1833   5
  25  -5  -3 49.5836 21.3548   4
 -25  -5   3 50.9808 24.0297   3
  25   5  -3 70.3326 22.5699   5
 -25   5   3 76.6443 26.4192   2
 -23  -5   3 34.5782 15.4624   2
  23  -5  -3 23.8114 16.1339   4
 -23  -5   3 41.5889 21.6307   3
 -23   5   3 18.9174 15.3008   3
 -23   5   3 11.6307 19.4802   2
  23   5  -3 10.7502 15.1791   5
 -21  -5   3 397.818  39.966   3
  21  -5  -3 400.043  38.807   4
 -21  -5   3 290.053  32.639   2
 -21   5   3 357.148  37.473   2
  21   5  -3 372.611  38.983   5
 -21   5   3 378.067  34.595   3
 -19  -5   3 158.736  21.846   2
  19  -5  -3 139.435  23.822   6
 -19  -5   3 121.647  23.661   3
  19  -5  -3 141.463  23.001   1
  19  -5  -3 119.818  23.557   4
 -19   5   3 153.394  23.359   3
 -19   5   3 176.696  29.223   2
  19   5  -3 93.2890 22.2005   5
  17  -5  -3 271.112  29.504   4
  17  -5  -3 333.006  29.416   1
  17  -5  -3 304.983  28.008   6
 -17  -5   3 371.195  31.897   2
  17  -5  -3 359.812  26.528   5
 -17  -5   3 361.349  33.281   3
 -17   5   3 359.137  29.555   3
 -17   5   3 308.853  32.207   2
  17   5  -3 395.624  35.476   5
  15  -5  -3 191.481  20.667   6
  15  -5  -3 188.313  20.884   1
  15  -5  -3 192.814  23.553   4
 -15  -5   3 199.280  23.176   3
  15  -5  -3 198.798  17.972   5
 -15  -5   3 144.105  19.768   2
  15   5  -3 172.209  22.907   5
 -15   5   3 240.760  22.125   3
 -15   5   3 164.980  22.890   2
  13  -5  -3 76.7118 12.2779   5
  13  -5  -3 72.1750 14.2072   6
 -13  -5   3 74.0195 15.3060   2
  13  -5  -3 63.5204 13.3106   1
 -13  -5   3 68.8183 15.0456   3
  13  -5  -3 74.4698 15.7759   4
 -13   5   3 72.6740 13.4231   3
 -13   5   3 71.5204 12.6531   1
  13   5  -3 47.7954 13.3536   5
 -13   5   3 34.9736 12.9608   2
 -11  -5   3 124.345  15.161   6
  11  -5  -3 156.187  16.408   6
 -11  -5   3 153.475  16.389   1
  11  -5  -3 157.529  16.241   1
 -11  -5   3 210.919  19.842   2
  11  -5  -3 140.431  13.457   5
 -11  -5   3 144.613  18.110   3
  11  -5  -3 123.273  17.037   4
 -11   5   3 164.917  15.890   3
  11   5  -3 117.557  16.635   5
 -11   5   3 175.737  18.713   2
  11   5  -3 159.610  15.554   1
 -11   5   3 138.973  15.075   1
  11   5  -3 142.090  14.397   6
   9  -5  -3 14.1739  6.9872   1
   9  -5  -3 11.4319  5.4647   5
  -9  -5   3 19.5378  7.6386   2
   9  -5  -3 11.6400  6.5797   4
   9  -5  -3 -0.1538  4.8854   6
  -9  -5   3 11.5239  5.9307   1
   9  -5  -3 11.8764  6.0972   3
  -9  -5   3 14.0745  6.9686   6
  -9  -5   3 4.57721 6.16262   3
  -9   5   3 17.4641  6.4955   1
   9   5  -3 5.15567 6.42315   5
  -9   5   3 12.9956  6.7326   2
   7  -5  -3 346.851  22.832   1
  -7  -5   3 309.537  19.453   6
  -7  -5   3 325.017  20.065   1
   7  -5  -3 323.787  21.035   3
   7  -5  -3 294.351  23.455   4
  -7  -5   3 320.581  23.837   3
  -7  -5   3 330.339  25.010   2
  -7   5   3 357.411  25.428   2
  -7   5   3 303.923  21.387   1
   7   5  -3 321.588  24.577   5
  -7   5   3 311.377  17.629   5
   5  -5  -3 1283.50   57.85   1
   5  -5  -3 1225.57   58.18   3
  -5  -5   3 1197.09   50.17   4
  -5  -5   3 1192.14   51.43   6
  -5  -5   3 1246.24   62.88   2
  -5  -5   3 1239.43   51.44   1
   5  -5  -3 1302.87   61.48   4
  -5  -5   3 1230.68   59.92   3
   5   5  -3 1270.65   61.50   5
  -5   5   3 1236.16   53.25   5
  -5   5   3 1306.28   63.46   2
  -5   5   3 1210.37   55.30   1
  -3  -5   3 277.898  14.785   1
  -3  -5   3 277.797  14.792   6
   3  -5  -3 279.081  18.642   3
  -3  -5   3 253.584  20.677   2
   3  -5  -3 271.401  19.720   4
  -3  -5   3 263.240  15.136   4
   3  -5  -3 288.179  19.342   1
  -3  -5   3 277.237  20.827   3
  -3   5   3 259.629  21.019   2
  -3   5   3 292.974  16.591   5
   3   5  -3 263.311  18.886   5
  -3   5   3 257.234  17.951   1
   1  -5  -3 201.403  15.375   1
  -1  -5   3 195.870  17.010   2
  -1  -5   3 190.486  11.306   6
   1  -5  -3 179.632  15.487   4
  -1  -5   3 185.682  16.562   3
  -1  -5   3 197.612  11.216   1
   1  -5  -3 201.902  15.583   3
  -1  -5   3 186.388  13.057   4
  -1   5   3 187.341  16.932   2
  -1   5   3 220.461  14.441   5
  -1   5   3 209.347  15.589   1
   1   5  -3 198.718  14.504   5
   1  -5   3 161.825  13.351   4
   1  -5   3 149.926  14.850   3
  -1  -5  -3 147.321  12.843   4
  -1  -5  -3 125.727  13.273   3
   1  -5   3 181.682  10.626   1
   1  -5   3 161.245  10.348   1
   1   5   3 172.090  13.761   1
  -1   5  -3 164.255  15.334   2
  -1   5  -3 174.146  12.179   5
   1   5   3 172.295  13.215   5
   1   5   3 157.973  15.114   2
   3  -5   3 106.411   8.620   1
   3  -5   3 91.4158 12.5099   3
  -3  -5  -3 92.0409 11.6745   3
   3  -5   3 120.848   8.815   1
  -3  -5  -3 94.6929 10.3416   4
   3  -5   3 98.8628 11.3022   4
   3  -5   3 115.157   9.396   5
  -3   5  -3 119.221  12.935   2
   3   5   3 110.941  11.608   5
   3   5   3 87.7130 10.2741   1
   3   5   3 104.296  11.986   2
  -5  -5  -3 1176.67   61.50   3
   5  -5   3 1225.31   54.20   5
   5  -5   3 1299.28   52.97   1
   5  -5   3 1270.30   63.20   3
   5  -5   3 1235.13   53.19   6
   5  -5   3 1257.58   59.68   4
  -5  -5  -3 1244.63   55.36   4
   5  -5   3 1248.98   52.88   1
   5   5   3 1244.89   60.79   5
  -5   5  -3 1293.42   62.02   2
   5   5   3 1262.83   57.92   6
   5   5   3 1237.72   57.25   1
   5   5   3 1233.56   61.08   2
   7  -5   3 413.997  27.354   4
   7  -5   3 389.952  21.808   5
   7  -5   3 375.715  22.732   1
   7  -5   3 406.809  22.925   1
   7  -5   3 408.545  23.049   6
  -7  -5  -3 460.108  31.108   3
  -7  -5  -3 385.748  22.901   4
  -7   5  -3 408.798  27.166   2
   7   5   3 392.264  25.909   6
   7   5   3 425.513  28.372   5
  -7   5  -3 377.769  28.617   3
   7   5   3 428.323  26.180   2
   7   5   3 410.789  25.903   1
   9  -5   3 20.2006  6.0361   5
   9  -5   3 28.4169  8.8969   4
   9  -5   3 43.9209  8.9352   1
  -9  -5  -3 36.1530  8.3483   4
   9  -5   3 38.6737  9.0405   1
  -9  -5  -3 40.8214 12.3199   3
   9  -5   3 27.4288  6.9231   6
   9   5   3 46.9842  9.3628   2
  -9   5  -3 26.0666  8.7600   2
   9   5   3 36.6403 10.4444   5
   9   5   3 26.3909  9.0368   6
  -9   5  -3 30.8151  9.2374   3
   9   5   3 26.0994  8.7410   1
  11  -5   3 511.335  30.938   6
 -11  -5  -3 554.197  30.165   4
  11  -5   3 533.591  35.061   4
  11  -5   3 523.105  30.605   1
 -11  -5  -3 444.034  36.053   3
 -11   5  -3 572.840  34.322   2
  11   5   3 394.366  32.869   5
  11   5   3 519.336  31.253   2
  11   5   3 482.635  31.843   6
 -11   5  -3 517.068  37.583   3
  11   5   3 468.019  31.677   1
 -13  -5  -3 402.008  34.705   3
  13  -5   3 434.751  30.040   6
  13  -5   3 454.690  33.898   4
 -13  -5  -3 467.391  28.658   4
  13  -5   3 444.874  29.686   1
  13   5   3 481.409  32.681   6
  13   5   3 456.247  35.608   5
 -13   5  -3 418.217  34.753   3
 -13   5  -3 476.672  31.431   2
  13   5   3 449.349  31.812   1
  13   5   3 484.450  30.688   2
  15  -5   3 43.5473 12.1322   5
  15  -5   3 50.2667 12.5854   6
 -15  -5  -3 40.7111 14.7394   3
 -15  -5  -3 68.2141 12.8262   4
  15  -5   3 56.7734 14.7356   4
  15  -5   3 33.2397  9.6490   1
  15   5   3 82.7031 13.8245   2
  15   5   3 42.8256 13.9097   5
 -15   5  -3 43.9094 15.0503   3
  15   5   3 32.7435 11.1687   6
  15   5   3 52.5562 14.1656   1
 -15   5  -3 13.2015  9.2242   2
  17  -5   3 30.6989 10.5753   1
  17  -5   3 23.8162 10.9450   6
  17  -5   3 40.9615 14.1024   4
 -17  -5  -3 44.1623 16.9878   3
 -17   5  -3 33.0273 15.5725   3
  17   5   3 40.5071 14.1065   5
 -19  -5  -3 213.830  33.955   3
  19  -5   3 133.879  22.913   6
  19  -5   3 122.845  23.493   4
  19  -5   3 181.313  21.960   1
  19   5   3 192.143  26.121   5
 -19   5  -3 148.625  27.416   3
  21  -5   3 42.0613 15.9481   4
 -21  -5  -3 47.1879 19.8392   3
  21  -5   3 31.7824 13.3880   1
  21  -5   3 44.7971 16.3415   6
 -21   5  -3 18.4617 16.2288   3
  21   5   3 50.2579 18.2300   5
  23  -5   3 26.0138 17.8198   4
 -23  -5  -3  2.6019 17.0561   3
  23  -5   3 32.3050 16.5921   1
  23  -5   3 24.0664 15.8826   6
 -23   5  -3 54.0834 23.4380   3
  23   5   3  8.6614 17.3126   5
  25  -5   3 -7.6123 18.7014   4
  25  -5   3 33.6579 17.7461   1
 -25  -5  -3 18.6632 20.9764   3
  25  -5   3 18.1924 17.8465   6
  25   5   3 21.8313 19.2028   5
 -25   5  -3 43.2878 25.6932   3
 -26  -6   3 -12.895  22.309   3
  26  -6  -3 -3.7939 19.7276   4
  26   6  -3 -16.477  16.326   5
  24  -6  -3 11.3702 18.2281   4
 -24  -6   3 -0.5743 14.7417   2
 -24  -6   3 -8.0604 19.6674   3
  24   6  -3 38.0203 19.7934   5
 -24   6   3 11.0718 21.5903   2
  22  -6  -3 90.8088 22.5972   4
 -22  -6   3 133.445  26.172   2
 -22  -6   3 164.950  30.366   3
  22   6  -3 79.4000 22.8515   5
 -22   6   3 113.185  27.755   2
 -22   6   3 109.763  24.523   3
  20  -6  -3 46.0428 16.3186   4
  20  -6  -3 20.9707 14.3446   6
 -20  -6   3 35.4715 14.9700   2
  20  -6  -3 25.7401 13.9601   1
 -20  -6   3 36.4498 16.9984   3
  20   6  -3 13.8404 14.8931   5
 -20   6   3 11.3398 13.6779   3
 -20   6   3 28.7223 18.0163   2
 -18  -6   3 10.0654 13.8242   3
  18  -6  -3  7.7883 11.8379   6
  18  -6  -3 22.1160 13.0150   1
  18  -6  -3  7.9596 11.9935   4
 -18  -6   3 29.6577 13.2920   2
 -18   6   3 -0.3778 10.7490   3
 -18   6   3 22.2729 14.4745   2
  18   6  -3  0.6188 10.5837   5
  16  -6  -3 11.4343 11.2760   1
 -16  -6   3 15.0678  9.9786   2
  16  -6  -3  9.5155 10.7177   4
  16  -6  -3  1.8826 10.2179   6
 -16  -6   3 28.3256 13.4647   3
 -16   6   3 -6.0857 12.4833   3
 -16   6   3 18.7972 11.9443   2
  16   6  -3 6.84562 9.67032   5
 -14  -6   3 11.6386  8.5589   2
  14  -6  -3 13.7951  8.8065   6
 -14  -6   3 -0.8330  9.7974   3
  14  -6  -3 5.78252 8.81118   4
  14  -6  -3 -1.3468  6.6758   1
 -14   6   3 -13.330   7.589   2
 -14   6   3 9.83165 8.53977   3
  14   6  -3  4.3207 10.0573   5
  12  -6  -3 72.6923 10.2478   5
 -12  -6   3 49.3903 14.0727   3
 -12  -6   3 53.0781 13.9062   2
  12  -6  -3 18.5785  8.7335   1
  12  -6  -3 35.7864 12.0096   4
  12  -6  -3 48.2717 11.1686   6
 -12   6   3 62.3023 14.3673   2
 -12   6   3 61.1945 12.8460   3
 -12   6   3 43.1967 10.8668   1
  12   6  -3 36.0487 12.0020   5
  10  -6  -3 37.9584  9.9799   1
 -10  -6   3 50.8250 12.5004   2
 -10  -6   3 40.4137 10.1147   6
  10  -6  -3 31.2494  9.3042   6
  10  -6  -3 51.6218  8.1158   5
 -10  -6   3 44.8457 12.3213   3
  10  -6  -3 53.8670 10.7495   3
  10  -6  -3 61.5593 13.8382   4
 -10  -6   3 57.2230 11.5531   1
  10   6  -3 30.8977 11.2062   5
 -10   6   3 49.1299 10.1706   1
 -10   6   3 43.9941 11.8985   2
  -8  -6   3 174.916  18.997   2
   8  -6  -3 199.286  17.809   1
   8  -6  -3 214.840  17.345   3
   8  -6  -3 177.908  19.619   4
  -8  -6   3 194.489  15.934   6
   8  -6  -3 217.150  14.187   5
  -8  -6   3 178.830  15.988   1
  -8  -6   3 183.286  19.269   3
  -8   6   3 182.499  19.218   2
   8   6  -3 207.527  20.927   5
  -8   6   3 172.358  16.516   1
  -6  -6   3 85.0987 14.6687   2
   6  -6  -3 123.570  15.043   4
  -6  -6   3 104.716  13.777   3
  -6  -6   3 75.0219  9.5418   6
   6  -6  -3 103.113  13.213   1
  -6  -6   3 89.8278 10.2232   1
   6  -6  -3 106.430  11.965   3
   6   6  -3 111.484  14.479   5
  -6   6   3 102.377  12.435   1
  -6   6   3 103.165   8.399   5
   6   6  -3 107.292   7.283   4
  -6   6   3 89.7350 12.9518   2
  -4  -6   3 233.585  13.703   4
   4  -6  -3 202.666  16.882   3
   4  -6  -3 202.803  17.498   1
  -4  -6   3 252.429  15.027   6
  -4  -6   3 227.848  14.690   1
  -4  -6   3 240.239  20.937   2
  -4  -6   3 221.930  20.095   3
   4  -6  -3 266.093  20.537   4
  -4   6   3 275.418  22.405   2
   4   6  -3 229.302  18.659   5
  -4   6   3 228.153  17.926   1
  -4   6   3 215.093  14.459   5
  -2  -6   3 314.133  18.435   4
  -2  -6   3 309.810  23.947   3
   2  -6  -3 290.917  21.245   4
  -2  -6   3 327.841  17.579   1
   2  -6  -3 300.378  20.993   3
   2  -6  -3 304.311  20.726   1
  -2  -6   3 317.769  17.562   6
  -2   6   3 317.371  21.366   1
   2   6  -3 280.343  20.117   5
  -2   6   3 355.106  25.480   2
   2   6  -3 297.733  23.449   2
   0  -6   3 310.814  19.446   4
   0  -6   3 303.464  16.457   1
   0  -6  -3 267.091  19.729   4
   0  -6   3 292.522  16.583   1
   0  -6  -3 296.315  21.346   3
   0  -6  -3 282.485  20.035   1
   0  -6   3 302.580  23.753   3
   0   6   3 321.766  19.609   5
   0   6  -3 301.745  18.929   5
   0   6   3 257.432  20.097   1
   0   6  -3 275.974  22.801   2
   0   6   3 307.641  23.538   2
  -2  -6  -3 306.045  23.891   3
   2  -6   3 336.260  18.378   1
   2  -6   3 348.595  24.761   3
  -2  -6  -3 361.325  22.141   4
   2  -6   3 285.413  20.749   4
   2  -6   3 349.269  18.369   1
   2   6   3 324.556  21.924   1
   2   6   3 338.923  24.179   2
  -2   6  -3 343.634  25.391   2
  -2   6  -3 333.268  19.331   5
   2   6   3 293.267  20.821   5
   4  -6   3 137.257  11.083   1
   4  -6   3 110.075  12.992   4
  -4  -6  -3 132.145  15.616   3
  -4  -6  -3 111.096  11.834   4
   4  -6   3 130.757  10.879   1
   4  -6   3 113.055  14.443   3
   4   6   3 102.105  12.803   5
   4   6   3 129.825  14.817   2
  -4   6  -3 143.755  15.527   2
   4   6   3 139.925  13.729   1
  -4   6  -3 125.397  10.113   5
   6  -6   3 46.6980  6.7287   5
   6  -6   3 42.5218  8.0292   1
  -6  -6  -3 38.9430 10.3387   3
   6  -6   3 41.5395 10.3103   4
   6  -6   3 49.0522 11.3972   3
  -6  -6  -3 79.9551  9.6313   4
   6  -6   3 55.3110  8.9967   6
   6  -6   3 38.5042  7.6962   1
   6   6   3 38.4733  8.7717   1
   6   6   3 45.1466 10.9650   5
   6   6   3 62.6325 11.4675   6
  -6   6  -3 52.8471 10.9713   2
   6   6   3 64.2735 11.5500   2
   8  -6   3 308.223  17.192   5
   8  -6   3 247.859  22.354   4
  -8  -6  -3 334.422  19.931   4
   8  -6   3 269.099  19.932   6
   8  -6   3 301.922  20.427   1
   8  -6   3 273.479  19.912   1
  -8  -6  -3 252.068  25.148   3
   8   6   3 319.206  23.401   2
   8   6   3 287.081  24.551   5
   8   6   3 324.877  23.326   6
  -8   6  -3 321.871  24.713   2
   8   6   3 291.236  22.463   1
  -8   6  -3 327.468  27.346   3
  10  -6   3 258.512  20.146   6
  10  -6   3 240.045  19.750   1
  10  -6   3 265.539  23.233   4
 -10  -6  -3 270.963  18.531   4
 -10  -6  -3 219.637  23.668   3
  10  -6   3 247.086  15.980   5
  10   6   3 187.071  22.298   5
  10   6   3 241.757  21.365   1
  10   6   3 260.145  21.688   2
 -10   6  -3 296.669  23.631   2
  10   6   3 234.589  22.012   6
 -10   6  -3 235.183  24.327   3
 -12  -6  -3 95.0673 12.9910   4
 -12  -6  -3 63.3374 16.1601   3
  12  -6   3 85.3471 14.6368   6
  12  -6   3 78.7077 13.1812   1
  12  -6   3 104.925  18.148   4
 -12   6  -3 89.2507 18.4726   3
  12   6   3 55.4099 14.6180   5
 -12   6  -3 102.464  14.608   2
  12   6   3 77.9785 15.5456   1
  12   6   3 105.153  14.699   2
  12   6   3 78.2171 15.0563   6
 -14  -6  -3 19.6460 11.1044   3
  14  -6   3 29.8337 11.1013   6
  14  -6   3 62.3088 14.6346   4
  14  -6   3 5.35328 7.81348   1
  14   6   3 32.8190 13.3943   5
  14   6   3 29.9589 10.5035   2
 -14   6  -3 32.7920 10.4374   2
 -14   6  -3 26.4177 12.9488   3
 -16  -6  -3 38.2361 17.1217   3
  16  -6   3 18.8555 11.0675   4
  16  -6   3 53.3111 12.8959   1
  16  -6   3 23.2913 10.9309   6
 -16   6  -3 22.9411 13.4888   3
  16   6   3 18.5418 13.4049   5
 -16   6  -3 28.1818 11.5137   2
  18  -6   3 15.5127 11.6625   6
  18  -6   3 13.1077 11.3454   4
  18  -6   3 14.4129 10.7611   1
 -18  -6  -3 47.0007 19.3934   3
 -18   6  -3 34.4426 16.7109   3
  18   6   3 -6.5992 11.5094   5
  20  -6   3 25.7729 14.5244   4
  20  -6   3  6.7039 11.9824   6
  20  -6   3 34.4865 13.5036   1
 -20  -6  -3 56.1277 21.3077   3
 -20   6  -3 41.0779 17.8147   3
  20   6   3 21.5393 15.5321   5
  22  -6   3 -5.7796 11.2837   1
  22  -6   3 14.2786 15.5911   4
  22  -6   3 -7.4432 12.9944   6
 -22  -6  -3 37.6751 21.1619   3
  22   6   3  9.3548 15.5093   5
 -22   6  -3  2.2560 17.3584   3
 -24  -6  -3 -6.4051 24.1877   3
  24  -6   3 -1.0814 16.7181   6
  24  -6   3  0.7621 13.6512   1
  24  -6   3 -12.942  15.024   4
 -24   6  -3 27.4166 23.9800   3
  24   6   3 35.8965 21.7765   5
  26  -6   3 -9.0428 17.6894   6
  26  -6   3  6.7690 21.3811   4
 -26  -6  -3 -0.9794 24.2327   3
  26  -6   3  2.6568 17.4944   1
 -26   6  -3 20.3368 27.3194   3
  26   6   3 26.9645 23.1324   5
 -27  -7   3 75.6707 33.1302   3
  25  -7  -3 10.4269 19.2462   4
 -25  -7   3 21.2925 24.3444   3
  25   7  -3 -6.8287 16.4679   5
 -25   7   3 -17.896  19.765   2
 -23  -7   3  6.1226 19.8401   3
 -23  -7   3  6.3673 16.1379   2
  23  -7  -3 20.6262 17.4703   4
  23   7  -3 13.7360 20.5963   5
 -23   7   3 26.5266 21.0540   2
  21  -7  -3  5.8113 13.0477   4
 -21  -7   3 -9.5704 12.2687   2
 -21  -7   3 13.6554 18.0917   3
  21   7  -3 -7.3689 11.5197   5
 -21   7   3  7.8709 13.6213   3
 -21   7   3 -10.513  14.380   2
 -19  -7   3 122.586  23.976   2
  19  -7  -3 140.748  25.502   1
  19  -7  -3 118.066  23.981   4
 -19  -7   3 83.3686 21.7541   3
  19  -7  -3 123.492  24.750   6
 -19   7   3 123.097  25.760   2
 -19   7   3 107.494  23.369   3
  19   7  -3 108.020  23.463   5
  17  -7  -3 180.513  28.461   4
 -17  -7   3 161.337  26.092   2
  17  -7  -3 168.728  25.916   1
  17  -7  -3 198.227  24.871   6
 -17  -7   3 196.218  29.624   3
 -17   7   3 133.186  22.918   3
  17   7  -3 195.825  27.233   5
 -17   7   3 193.456  26.826   2
 -15  -7   3 149.715  25.453   3
 -15  -7   3 105.341  21.072   2
  15  -7  -3 139.345  22.421   1
  15  -7  -3 145.108  23.098   6
  15  -7  -3 126.366  22.819   4
 -15   7   3 157.060  20.960   3
 -15   7   3 192.717  23.919   2
  15   7  -3 130.329  23.670   5
  13  -7  -3 11.1936  9.8636   4
 -13  -7   3  5.4864 11.0294   3
 -13  -7   3  4.7836 10.0361   2
  13  -7  -3 15.9105  8.8763   1
  13  -7  -3 1.38887 7.81598   6
 -13   7   3 9.72600 9.15918   2
  13   7  -3 3.03238 9.11820   5
 -13   7   3 -13.223   7.792   3
 -11  -7   3 30.8905 11.4728   3
  11  -7  -3 1.51970 6.55234   6
  11  -7  -3 10.5121  6.8588   1
 -11  -7   3 11.2188  8.7238   2
  11  -7  -3 17.4069  9.1119   4
  11   7  -3 3.20442 8.86536   5
 -11   7   3 22.8139 10.2405   2
   9  -7  -3 61.0211 13.5259   4
   9  -7  -3 44.0126 10.7782   1
   9  -7  -3 56.0823  7.4913   5
  -9  -7   3 46.8521 10.3837   1
   9  -7  -3 70.8633 12.8101   3
  -9  -7   3 64.6342 14.7080   3
  -9  -7   3 48.5015 12.7078   2
   9   7  -3 27.7281 10.6862   5
  -9   7   3 42.2378 10.8462   1
  -9   7   3 60.0976 13.9196   2
  -7  -7   3 53.9002 12.3642   3
  -7  -7   3 51.6348 10.2366   1
  -7  -7   3 67.5275 10.9471   6
  -7  -7   3 51.9361 12.8185   2
   7  -7  -3 49.8698 12.5262   4
   7  -7  -3 53.5360 11.0685   1
   7  -7  -3 86.4860 13.9942   3
  -7   7   3 54.7614  7.0909   5
  -7   7   3 66.2479 12.3440   1
   7   7  -3 50.8691 11.7480   5
  -7   7   3 47.7990 12.8925   2
   5  -7  -3 60.5158 11.0994   3
   5  -7  -3 60.2958 12.9810   4
  -5  -7   3 58.7113 13.5277   3
  -5  -7   3 55.6309 12.4958   2
  -5  -7   3 63.1294  9.6165   6
  -5  -7   3 71.3531 10.3176   1
   5  -7  -3 61.2777 11.9834   1
  -5   7   3 53.3029  7.6213   5
  -5   7   3 52.5944 11.0232   1
   5   7  -3 65.4956 12.6014   5
  -5   7   3 63.9455 13.7897   2
  -3  -7   3 30.5932  6.9420   1
  -3  -7   3 38.1696  7.1785   6
   3  -7  -3 48.5547 10.2755   1
  -3  -7   3 28.5702  6.3603   4
   3  -7  -3 25.6507  7.8237   3
   3  -7  -3 30.2552  9.3842   4
  -3  -7   3 34.8431  9.8677   3
   3   7  -3 15.4622  7.3733   2
  -3   7   3 37.4433  6.8044   5
   3   7  -3 28.5048  8.0274   5
  -3   7   3 44.0265 11.5436   2
  -3   7   3 48.8928  9.7810   1
  -1  -7   3 66.5859  8.4260   1
  -1  -7   3 68.3107  8.4790   1
   1  -7  -3 95.3658 14.4062   1
  -1  -7   3 75.1200  9.7555   6
   1  -7  -3 97.2512 14.8517   3
   1  -7  -3 89.5716 13.6549   4
  -1  -7   3 83.9772 15.1216   3
  -1  -7   3 87.9050 10.3709   4
  -1   7   3 87.8886 13.7411   1
   1   7  -3 82.5520 10.9655   5
  -1   7   3 72.6859  9.0514   5
  -1   7   3 78.0075 13.6965   2
   1   7  -3 52.6418 12.4958   2
  -1  -7  -3 117.669  13.554   1
   1  -7   3 127.367  11.171   1
   1  -7   3 150.693  16.986   3
  -1  -7  -3 131.943  15.564   3
   1  -7   3 147.302  11.641   1
   1  -7   3 131.213  13.247   4
  -1  -7  -3 156.620  14.863   4
  -1   7  -3 130.125  16.157   2
   1   7   3 120.540  12.203   5
   1   7   3 137.541  16.652   2
  -1   7  -3 146.329  12.673   5
   1   7   3 174.145  16.298   1
   3  -7   3 247.364  22.373   3
   3  -7   3 270.386  17.483   1
  -3  -7  -3 276.149  19.636   4
  -3  -7  -3 248.238  22.461   3
   3  -7   3 237.396  16.591   1
   3  -7   3 245.847  19.735   4
   3   7   3 273.592  20.736   5
  -3   7  -3 258.844  16.030   5
   3   7   3 276.082  20.569   1
  -3   7  -3 249.764  22.541   2
   3   7   3 250.111  22.166   2
   5  -7   3 61.2762 10.0366   1
   5  -7   3 100.598  11.164   1
  -5  -7  -3 78.7406 11.0068   4
  -5  -7  -3 89.5087 16.4258   3
   5  -7   3 47.6674 12.7463   3
   5  -7   3 102.057  13.320   4
  -5   7  -3 79.0414 14.6106   2
   5   7   3 57.0455 12.6956   2
  -5   7  -3 113.163   8.861   5
   5   7   3 84.0633 12.9119   1
   5   7   3 82.6523 13.8262   5
   7  -7   3 11.3866  5.8801   1
   7  -7   3 10.3011  8.3440   3
   7  -7   3 3.05043 6.87623   4
   7  -7   3 11.1449  6.7160   1
   7  -7   3 8.05502 5.87056   6
  -7  -7  -3 6.64757 5.80710   4
  -7  -7  -3 7.06344 6.78647   3
   7   7   3 1.94259 6.28820   6
   7   7   3 8.63701 7.74410   2
   7   7   3 7.84005 8.21664   5
  -7   7  -3 8.31834 3.96872   5
   7   7   3 -1.5640  5.8049   1
  -7   7  -3 7.37551 7.22790   2
   9  -7   3 73.5308 15.4633   4
   9  -7   3 76.6046 12.7455   6
  -9  -7  -3 44.1520 12.6878   3
  -9  -7  -3 75.9387 10.9590   4
   9  -7   3 67.3713 11.7924   1
  -9   7  -3 75.4721 16.2199   3
   9   7   3 33.1355 10.6257   6
   9   7   3 66.3460 14.7912   5
   9   7   3 61.7629 12.7042   1
   9   7   3 66.0378 13.0503   2
  -9   7  -3 90.1438 15.7405   2
  11  -7   3 35.2128 10.7731   1
  11  -7   3 50.6690 11.9524   6
  11  -7   3 66.4764 15.2649   4
 -11  -7  -3 49.4980  9.2754   4
 -11  -7  -3 61.6101 16.2872   3
 -11   7  -3 45.5714 12.8657   2
  11   7   3 27.5392 10.7018   2
 -11   7  -3 40.3599 13.5643   3
  11   7   3 59.8166 14.9672   5
  13  -7   3 78.9810 14.3866   1
 -13  -7  -3 87.1579 19.3817   3
  13  -7   3 82.5309 16.1714   6
  13  -7   3 79.8319 16.6843   4
 -13   7  -3 68.0874 16.3553   2
  13   7   3 89.6634 16.4077   2
  13   7   3 56.9627 16.5833   5
 -13   7  -3 70.1559 17.9092   3
 -15  -7  -3  3.8001 10.5230   3
  15  -7   3 0.68007 9.76623   6
  15  -7   3 15.5824 11.4578   4
  15  -7   3 29.4795 11.6186   1
  15   7   3 12.2645 11.5556   2
 -15   7  -3 12.4559 12.5804   3
 -15   7  -3 1.10268 9.67100   2
  15   7   3  8.2363 12.2684   5
  17  -7   3 -2.2387  9.5803   6
  17  -7   3 10.0370  8.8414   1
 -17  -7  -3 10.1856 14.0604   3
  17  -7   3  5.4323 11.3411   4
 -17   7  -3 27.6271 19.5901   3
  17   7   3 -2.4885 11.6739   5
  19  -7   3 -7.4544 12.7694   4
 -19  -7  -3  6.4550 15.7095   3
  19  -7   3 -4.7968  9.4297   1
  19  -7   3 -0.7200 10.1792   6
 -19   7  -3  7.7467 14.0596   3
  19   7   3  2.2445 13.5861   5
  21  -7   3  4.7058 11.7571   1
 -21  -7  -3  0.0995 22.6543   3
  21  -7   3 24.8429 14.5516   6
  21  -7   3 -9.8993 12.7110   4
 -21   7  -3 13.2440 16.6374   3
  21   7   3 -11.033  12.832   5
  23  -7   3 21.7050 17.0609   6
  23  -7   3 30.9831 18.0249   4
  23  -7   3 25.0402 16.2407   1
 -23  -7  -3 32.6282 21.6298   3
 -23   7  -3 31.1431 22.6839   3
  23   7   3 18.7760 20.2595   5
 -25  -7  -3 -10.124  25.473   3
  25  -7   3 27.1687 18.3037   1
  25  -7   3 22.3423 22.4524   4
  25  -7   3  7.6295 17.5836   6
 -25   7  -3 37.9995 28.0287   3
  25   7   3 -6.3735 20.3902   5
 -26  -8   3 40.9661 27.5247   3
  26   8  -3 26.9636 22.3533   5
 -24  -8   3  4.9591 18.1325   2
  24  -8  -3  1.9345 18.0352   4
 -24  -8   3  1.3092 23.2810   3
  24   8  -3  3.8275 16.6306   5
 -24   8   3 40.1091 25.4479   2
  22  -8  -3 88.6638 23.9727   4
 -22  -8   3 120.970  27.655   2
 -22  -8   3 137.994  30.345   3
  22   8  -3 97.5767 26.6437   5
 -22   8   3 89.8629 27.3541   2
  20  -8  -3  7.7672 15.1624   1
 -20  -8   3 -16.050  16.000   3
  20  -8  -3 13.5917 16.0117   6
 -20  -8   3 -8.4747 13.5629   2
  20  -8  -3  6.3415 13.4130   4
  20   8  -3 -1.4513 13.3864   5
 -20   8   3  5.2356 15.8232   2
 -20   8   3  4.5562 14.7906   3
  18  -8  -3 25.7246 15.3519   6
 -18  -8   3 32.2032 15.8803   2
 -18  -8   3 55.9374 20.5038   3
  18  -8  -3 16.2542 15.9154   1
  18  -8  -3 49.1248 18.9934   4
  18   8  -3 27.2737 15.0501   5
 -18   8   3 55.9091 17.2996   3
 -18   8   3 68.5435 20.4983   2
 -16  -8   3 227.177  29.895   3
 -16  -8   3 172.906  25.502   2
  16  -8  -3 206.453  25.469   6
  16  -8  -3 193.197  29.835   4
  16  -8  -3 125.209  23.681   1
  16   8  -3 194.388  26.767   5
 -16   8   3 193.879  25.291   3
 -16   8   3 177.026  25.945   2
  14  -8  -3 28.4746 11.2656   6
  14  -8  -3 24.5654 11.7238   4
  14  -8  -3 38.2390 13.4798   1
 -14  -8   3 19.9351 12.7506   2
 -14  -8   3 24.2629 14.2041   3
  14   8  -3 16.2319 12.3138   5
 -14   8   3 23.8453 12.3819   3
 -14   8   3 18.5669 11.9570   2
 -12  -8   3 28.8829 14.1603   3
  12  -8  -3 29.4960 11.5317   6
  12  -8  -3 19.4111 10.3542   1
  12  -8  -3 38.5965 12.9562   4
 -12  -8   3  7.7964 10.1365   2
 -12   8   3 26.7680 11.9979   3
 -12   8   3 22.3096 10.1331   2
  12   8  -3 14.9727 11.2187   5
  10  -8  -3 23.5236  9.4495   3
 -10  -8   3 4.12312 9.09984   2
  10  -8  -3 21.2292 10.3993   4
 -10  -8   3 10.6345 11.6958   3
  10  -8  -3 0.27100 6.55086   1
 -10   8   3 17.6289  9.4527   2
  10   8  -3 1.87808 8.75769   5
   8  -8  -3 266.373  24.840   4
   8  -8  -3 293.257  23.002   1
  -8  -8   3 230.073  24.341   2
  -8  -8   3 197.838  22.424   3
   8  -8  -3 254.149  21.785   3
  -8   8   3 263.890  25.093   2
   8   8  -3 188.118  22.789   5
  -6  -8   3 79.1684 12.1899   6
   6  -8  -3 78.5812 14.3777   1
  -6  -8   3 69.3582 11.9008   1
  -6  -8   3 59.1340 15.2743   3
   6  -8  -3 76.9770 15.5099   4
   6  -8  -3 100.611  13.133   3
  -6   8   3 89.9191 14.9024   1
   6   8  -3 83.0101 15.0637   5
  -6   8   3 61.1139  7.7189   5
  -6   8   3 97.6532 17.4120   2
   6   8  -3 48.6496 13.2788   2
   4  -8  -3 108.055  16.153   1
   4  -8  -3 106.457  17.029   4
  -4  -8   3 83.9961 11.5105   1
  -4  -8   3 80.8625 11.4120   6
  -4  -8   3 78.7103  9.4958   4
   4  -8  -3 78.0670 13.9399   3
  -4  -8   3 82.0552 16.0856   3
  -4   8   3 73.4746 16.5755   2
  -4   8   3 78.4431  9.1347   5
  -4   8   3 93.0527 15.0318   1
   4   8  -3 68.2355 14.6401   2
   4   8  -3 69.8427 13.1609   5
   2  -8  -3 178.792  17.918   1
  -2  -8   3 193.299  15.349   6
   2  -8  -3 192.450  19.077   4
  -2  -8   3 216.777  15.736   1
   2  -8  -3 198.515  18.998   3
  -2  -8   3 170.109  20.240   3
  -2  -8   3 204.582  15.555   4
   2   8  -3 246.526  19.512   5
  -2   8   3 184.891  20.976   2
  -2   8   3 213.289  19.025   1
   2   8  -3 170.421  20.737   2
   0  -8   3 142.336  12.744   6
   0  -8  -3 128.263  14.854   1
   0  -8   3 120.129  11.695   1
   0  -8  -3 125.674  15.334   4
   0  -8   3 123.496  20.145   3
   0  -8   3 120.334  13.344   4
   0  -8  -3 133.376  16.164   3
   0   8  -3 141.488  14.325   5
   0   8  -3 128.528  18.211   2
   0   8   3 108.446  16.025   1
   0   8   3 115.852  12.587   5
   0   8   3 121.327  19.169   2
  -2  -8  -3 119.975  16.095   3
  -2  -8  -3 135.934  15.118   1
   2  -8   3 93.6503 17.0713   3
   2  -8   3 136.759  14.510   4
   2  -8   3 102.524  11.369   1
  -2  -8  -3 118.964  14.338   4
   2  -8   3 141.024  12.402   1
  -2   8  -3 141.847  12.558   5
   2   8   3 119.420  16.716   2
  -2   8  -3 101.418  17.156   2
   2   8   3 132.143  13.957   5
   2   8   3 116.599  15.301   1
   4  -8   3 34.4979 11.8895   3
   4  -8   3 14.0354  7.2440   1
  -4  -8  -3 20.6712  8.2010   4
   4  -8   3 20.4736  7.3178   4
   4  -8   3 11.8415  5.5879   1
  -4  -8  -3 5.88453 6.61158   3
  -4   8  -3 29.0386  6.1982   5
  -4   8  -3 9.60988 8.16290   2
   4   8   3 2.48299 7.34767   1
   4   8   3 7.19290 6.69676   5
   4   8   3 13.3414  8.2556   2
   6  -8   3 32.2996  9.1372   1
   6  -8   3 26.3221  7.7419   1
   6  -8   3 13.6254  9.1758   3
  -6  -8  -3 29.4749 11.0231   3
   6  -8   3 40.3250 10.9989   4
  -6  -8  -3 36.2619  9.5883   4
   6  -8   3 35.5551  8.3883   6
  -6   8  -3 45.6305 11.6792   2
   6   8   3 27.4984 10.7119   5
   6   8   3 27.7837 10.7587   2
   6   8   3 37.5922 10.5735   1
   8  -8   3 83.8425 13.2085   6
  -8  -8  -3 57.2434 14.6477   3
   8  -8   3 52.6301 13.6820   4
  -8  -8  -3 74.7052 11.4665   4
   8  -8   3 59.0666 11.1564   1
   8  -8   3 30.5182 11.7870   3
   8   8   3 69.6255 13.9681   2
   8   8   3 55.0299 13.5339   5
  -8   8  -3 75.0714 15.3893   2
  10  -8   3 739.905  40.949   1
  10  -8   3 790.651  47.318   4
 -10  -8  -3 815.711  52.153   3
  10  -8   3 749.231  41.111   6
 -10   8  -3 741.598  48.167   2
  10   8   3 679.799  46.478   5
  10   8   3 635.939  44.156   2
 -10   8  -3 733.822  50.593   3
  12  -8   3 79.8947 14.9990   1
 -12  -8  -3 41.2434 15.0830   3
  12  -8   3 62.2430 13.5730   6
  12  -8   3 61.4528 15.2982   4
 -12   8  -3 55.3531 16.6862   3
  12   8   3 79.7302 18.2015   5
 -12   8  -3 74.6881 16.5193   2
  12   8   3 93.1201 16.9448   2
 -14  -8  -3  4.1465 10.4162   3
  14  -8   3 -2.8584  9.3770   6
  14  -8   3 -3.0931  7.2892   4
  14  -8   3 2.82763 8.02358   1
  14   8   3  5.9571 11.6794   5
  14   8   3 25.7027 12.4727   2
 -14   8  -3 -21.892   8.169   2
 -14   8  -3  5.5512 11.5871   3
 -16  -8  -3 51.0641 19.4290   3
  16  -8   3 48.4904 14.4081   4
  16  -8   3 61.3466 15.8262   6
  16  -8   3 78.7652 16.2745   1
 -16   8  -3 47.3289 16.3083   2
 -16   8  -3 51.0283 17.4822   3
  16   8   3 62.7174 18.8018   5
 -18  -8  -3 110.127  27.164   3
  18  -8   3 48.3398 14.8090   1
  18  -8   3 100.642  22.475   4
  18  -8   3 67.7438 17.7818   6
  18   8   3 48.4784 20.5399   5
 -18   8  -3 108.136  29.271   3
  20  -8   3  4.6160 11.7726   1
  20  -8   3 -9.4525 12.0331   4
 -20  -8  -3 -16.889  15.271   3
  20  -8   3 -1.5182 11.1924   6
  20   8   3 14.7872 16.6502   5
 -20   8  -3 -9.2526 16.0983   3
  22  -8   3 -4.4482 16.7450   4
 -22  -8  -3  4.6291 19.8057   3
  22  -8   3 17.5778 14.5689   6
  22  -8   3  4.4258 12.4904   1
 -22   8  -3 12.4644 19.7612   3
  22   8   3 -5.0295 19.3610   5
  24  -8   3 35.9839 20.2045   4
 -24  -8  -3 -23.514  23.576   3
  24  -8   3 45.0485 19.6344   1
  24  -8   3 27.2999 18.9611   6
  24   8   3 41.4415 23.5231   5
 -24   8  -3 21.6516 25.3242   3
 -25  -9   3 122.890  38.275   3
 -25   9   3 154.403  38.345   2
  25   9  -3 140.505  35.332   5
 -23  -9   3 26.5676 20.1954   2
 -23  -9   3 -11.306  22.988   3
  23  -9  -3 23.4638 19.3261   4
  23   9  -3  6.5740 18.1610   5
 -23   9   3  8.1522 21.9899   2
 -21  -9   3 28.1730 18.0419   2
  21  -9  -3 29.7384 18.1100   4
 -21  -9   3  6.1693 21.3079   3
 -21   9   3 24.0649 21.4631   2
  21   9  -3 14.9804 17.1704   5
 -19  -9   3  2.8851 17.6939   3
 -19  -9   3 24.1235 16.7608   2
  19  -9  -3 26.0558 16.8197   1
  19  -9  -3 26.0056 16.3636   4
  19  -9  -3 12.1624 14.1930   6
 -19   9   3 33.0253 19.0910   2
 -19   9   3 23.4441 16.7179   3
  19   9  -3 -0.7205 15.0024   5
  17  -9  -3  5.5101 13.8888   6
  17  -9  -3 26.8604 14.5653   1
 -17  -9   3 26.2291 15.5540   2
 -17  -9   3 24.9025 18.2134   3
  17  -9  -3 14.0965 15.6703   4
  17   9  -3 26.0819 15.8119   5
 -17   9   3 21.1882 14.5446   2
 -17   9   3 28.1138 15.8559   3
 -15  -9   3 45.6530 17.5057   3
  15  -9  -3 57.3339 15.9325   1
 -15  -9   3 32.4498 15.2321   2
  15  -9  -3 45.1342 17.0975   4
  15  -9  -3 17.8950 12.4339   6
 -15   9   3 35.5544 15.1965   3
  15   9  -3 51.8440 16.8037   5
 -15   9   3 31.5146 13.8156   2
 -13  -9   3 55.5242 18.5006   3
  13  -9  -3 50.0686 16.0256   4
 -13  -9   3 71.0132 18.2811   2
  13  -9  -3 74.8587 17.2251   1
  13  -9  -3 52.9176 15.7523   6
  13   9  -3 85.1121 19.8481   5
 -13   9   3 71.0087 18.4480   2
 -13   9   3 85.8426 19.3619   3
  11  -9  -3 78.0967 16.8836   3
 -11  -9   3 40.8965 14.9366   2
  11  -9  -3 71.8276 16.2991   6
 -11  -9   3 76.3499 19.2229   3
  11  -9  -3 108.498  21.097   4
  11  -9  -3 81.1023 16.6563   1
 -11   9   3 76.0099 16.9289   2
  11   9  -3 62.6092 16.2372   5
   9  -9  -3 174.154  20.693   3
   9  -9  -3 148.687  21.409   1
  -9  -9   3 156.055  21.646   3
  -9  -9   3 164.007  22.161   2
   9  -9  -3 194.750  22.176   4
  -9   9   3 180.457  22.988   2
   9   9  -3 174.639  21.955   5
   7  -9  -3 50.9300 13.0853   1
   7  -9  -3 50.3212 13.2611   4
  -7  -9   3 41.4337 14.3315   3
   7  -9  -3 36.2171 11.1894   3
   7   9  -3 60.0406 14.4086   5
  -7   9   3 16.4523  9.2660   2
   7   9  -3 28.3791 11.3751   2
   5  -9  -3 34.0249 12.0954   1
   5  -9  -3 38.9506 12.5968   4
  -5  -9   3 65.5930 16.2129   3
   5  -9  -3 34.3142 10.4594   3
   5   9  -3 80.8583 15.2130   5
   5   9  -3 59.5643 14.9044   2
  -5   9   3 35.7073 13.4941   2
  -3  -9   3 72.0602 16.4259   3
  -3  -9   3 77.8727 10.3295   4
  -3  -9   3 80.3726 12.5166   1
   3  -9  -3 96.7418 16.1216   1
   3  -9  -3 84.4154 15.0244   3
  -3  -9   3 79.6406 12.7287   6
   3  -9  -3 70.4154 14.9263   4
  -3   9   3 71.6818  9.5971   5
   3   9  -3 47.3954 13.6899   2
  -3   9   3 67.1725 16.4714   2
   3   9  -3 82.1406 14.5899   5
   1  -9  -3 30.3886  9.6992   1
  -1  -9   3 15.9239  7.8033   6
  -1  -9   3 5.80380 8.23715   3
   1  -9  -3 33.9443 10.8260   4
  -1  -9   3 13.3071  6.2088   1
  -1  -9   3 34.9138  9.0539   4
   1  -9  -3 30.5302  9.9123   3
  -1  -9   3 14.3950  7.2876   1
   1   9  -3 14.6270  8.5610   5
  -1   9   3 15.2082 10.3096   2
  -1   9   3 33.8154  8.4621   5
   1   9  -3 32.9108 12.2416   2
  -1  -9  -3 5.12777 7.98882   4
  -1  -9  -3 9.78267 7.82680   3
   1  -9   3 16.3781  7.7292   1
  -1  -9  -3 8.07207 6.01203   1
   1  -9   3 22.8488 10.4539   3
   1  -9   3 1.95809 5.74116   4
   1  -9   3 9.65469 6.32415   1
  -1   9  -3 19.4884  9.7381   2
  -1   9  -3 9.36342 6.83072   5
   1   9   3 18.9566  7.6426   5
   1   9   3 19.3040 10.5279   2
   3  -9   3 12.5071  8.9810   3
  -3  -9  -3 3.26189 7.64387   4
  -3  -9  -3 14.2608  8.2325   3
   3  -9   3 23.4632  8.6329   4
   3  -9   3 6.01620 6.07993   1
   3  -9   3 6.98099 6.65261   1
  -3  -9  -3 11.2470  6.3244   1
  -3   9  -3 -8.2344  7.0940   2
   3   9   3 0.75622 6.21351   5
   3   9   3 11.4143  8.4957   2
  -5  -9  -3 61.2186 14.5910   3
   5  -9   3 45.2781 13.6281   3
  -5  -9  -3 51.7835 11.6110   4
   5  -9   3 50.7965  9.9186   1
   5  -9   3 64.3540 13.5778   4
  -5   9  -3 45.3409 13.2983   2
   5   9   3 43.9453 12.1949   5
   5   9   3 68.6557 15.7981   2
   7  -9   3 67.3337 15.2634   4
  -7  -9  -3 43.7659 13.2932   3
   7  -9   3 53.3393 16.2647   3
  -7  -9  -3 86.2852 12.6428   4
   7  -9   3 88.8510 13.6269   6
   7  -9   3 52.2623 10.5553   1
   7   9   3 50.2397 14.3978   5
  -7   9  -3 66.4761 16.0359   2
   7   9   3 92.3422 17.7579   2
   9  -9   3 8.94914 8.88104   4
   9  -9   3 28.0311  9.3055   6
   9  -9   3 8.49428 7.20026   1
   9  -9   3 20.1407 13.3834   3
  -9  -9  -3 22.8347 12.0259   3
   9   9   3 3.20795 9.71158   2
   9   9   3  6.7873 10.1053   5
  -9   9  -3 10.4250  9.6786   2
 -11  -9  -3 99.0894 20.4958   3
  11  -9   3 94.9877 18.3351   4
  11  -9   3 78.7248 15.3880   6
  11  -9   3 89.0846 15.7011   1
  11   9   3 71.7220 18.6139   5
  11   9   3 116.658  20.218   2
 -11   9  -3 57.1551 16.5027   3
 -11   9  -3 106.211  19.826   2
 -13  -9  -3 43.7702 16.1172   3
  13  -9   3 51.4941 14.5727   1
  13  -9   3 64.9006 15.1120   6
  13  -9   3 49.7519 14.6975   4
  13   9   3 75.0369 17.3983   2
 -13   9  -3 63.1654 17.1386   3
 -13   9  -3 66.8176 16.9539   2
  13   9   3 47.4371 17.4183   5
 -15  -9  -3 18.8714 14.0944   3
  15  -9   3 12.4929  9.6843   1
  15  -9   3 15.8251 11.0287   6
  15  -9   3  7.4392 10.0162   4
 -15   9  -3 -2.0094 11.2742   3
  15   9   3 12.6675 14.1404   5
  15   9   3 10.1230 12.5610   2
 -15   9  -3  2.8878 11.0011   2
  17  -9   3 131.165  24.475   4
 -17  -9  -3 167.253  31.013   3
  17  -9   3 133.920  23.187   6
  17  -9   3 132.004  22.578   1
  17   9   3 109.074  25.644   5
 -17   9  -3 146.574  29.103   3
  19  -9   3 161.232  25.592   6
  19  -9   3 118.720  26.237   4
 -19  -9  -3 126.485  31.508   3
  19  -9   3 124.750  21.798   1
 -19   9  -3 247.946  41.413   3
  19   9   3 166.571  32.253   5
  21  -9   3 24.8804 14.8667   6
  21  -9   3 30.2740 14.6191   1
  21  -9   3 22.9601 18.7849   4
 -21  -9  -3 47.8385 24.5761   3
 -21   9  -3 -8.7425 19.7854   3
  21   9   3 28.5302 21.2509   5
  23  -9   3 141.204  27.042   1
  23  -9   3 98.3288 24.5097   6
 -23  -9  -3 126.377  36.831   3
  23  -9   3 86.0876 27.4112   4
 -23   9  -3 117.104  32.501   3
  23   9   3 109.531  30.425   5
 -22 -10   3 41.4637 27.0057   3
 -22 -10   3 -6.2476 19.3608   2
  22 -10  -3 48.1726 22.4524   4
  22  10  -3 45.6215 23.4582   5
 -22  10   3 62.9329 28.6395   2
  20 -10  -3  8.6249 16.8759   1
 -20 -10   3 11.7073 20.9476   3
 -20 -10   3 -4.2714 16.0850   2
  20 -10  -3  3.0689 15.0428   4
 -20  10   3 32.2849 19.6672   2
  20  10  -3  2.1392 13.9011   5
 -18 -10   3 -10.129  14.042   2
  18 -10  -3 -4.1511 12.3467   4
  18 -10  -3  9.4839 14.1953   6
 -18 -10   3 -5.7907 15.6576   3
  18 -10  -3  0.8323 14.4308   1
 -18  10   3  0.1614 15.6338   3
 -18  10   3 20.1476 15.6205   2
  18  10  -3  3.2331 15.2033   5
  16 -10  -3 16.9654 13.7409   6
  16 -10  -3 37.0843 16.2757   1
 -16 -10   3 22.4242 14.4406   2
  16 -10  -3 50.0044 17.7470   4
 -16 -10   3 37.4970 19.4985   3
  16  10  -3  7.7327 13.3525   5
 -16  10   3 19.3940 14.8671   2
 -16  10   3 21.9958 15.2630   3
  14 -10  -3  9.4928 12.3323   6
  14 -10  -3 23.1331 14.6238   4
  14 -10  -3 37.8424 13.5522   1
 -14 -10   3 20.2538 13.5004   2
 -14 -10   3 22.1739 17.1643   3
 -14  10   3 24.0061 12.7052   2
 -14  10   3 36.9886 15.9732   3
  14  10  -3 26.6609 15.9801   5
 -12 -10   3 37.8308 17.1036   3
  12 -10  -3 59.4910 17.2510   3
  12 -10  -3 37.3065 14.2998   4
  12 -10  -3 35.2427 12.3929   6
  12 -10  -3 39.8753 13.9520   1
  12  10  -3 39.2732 15.6826   2
 -12  10   3 51.3762 15.9790   2
  12  10  -3 40.1058 15.5651   5
  10 -10  -3 6.25168 9.40056   1
 -10 -10   3  6.4509 11.6616   3
  10 -10  -3 17.0127 12.4980   3
  10 -10  -3 19.7858 10.8083   4
  10  10  -3 24.1738 12.2056   5
 -10  10   3 23.3665 11.6495   2
  10  10  -3 10.6693 11.1304   2
   8 -10  -3 31.6366 12.6259   3
  -8 -10   3 52.7775 16.0271   3
   8 -10  -3 38.4000 13.3571   4
   8 -10  -3 35.0689 12.1750   1
  -8  10   3 48.9461 15.2830   2
   8  10  -3 35.2477 13.8165   2
   8  10  -3 25.6835 12.4360   5
   6 -10  -3 116.616  19.545   3
   6 -10  -3 98.2860 18.9176   4
   6 -10  -3 109.626  18.915   1
  -6 -10   3 103.447  21.211   3
  -6  10   3 109.774  21.737   2
   6  10  -3 75.4070 16.5247   5
   6  10  -3 78.3858 18.1017   2
   4 -10  -3 49.2087 13.6341   3
  -4 -10   3 64.3399 16.8452   3
   4 -10  -3 84.4208 16.2638   1
   4 -10  -3 76.4965 16.3514   4
   4  10  -3 46.8918 12.9992   5
   4  10  -3 53.2630 15.9175   2
  -4  10   3 70.9558 17.0439   2
  -2 -10   3 55.5692 15.8044   3
   2 -10  -3 35.3979 12.0240   1
  -2 -10   3 50.4843 10.4960   1
  -2 -10   3 57.2141 11.6220   4
   2 -10  -3 64.9840 14.7446   3
   2 -10  -3 67.5609 14.6877   4
  -2  10   3 40.4599 13.8342   2
   2  10  -3 40.1621 11.6783   5
   2  10  -3 50.2688 15.1329   2
   0 -10   3 225.133  19.558   4
   0 -10  -3 177.212  20.520   1
   0 -10   3 198.346  24.624   3
   0 -10  -3 219.250  22.394   4
   0 -10   3 205.546  18.314   1
   0 -10  -3 204.669  22.429   3
   0  10   3 203.106  17.735   5
   0  10  -3 200.154  24.323   2
   0  10   3 212.038  25.081   2
   2 -10   3 156.419  24.230   3
   2 -10   3 131.643  16.458   4
  -2 -10  -3 128.096  20.004   1
  -2 -10  -3 125.766  18.142   4
  -2 -10  -3 141.744  22.481   3
   2 -10   3 123.856  15.231   1
   2  10   3 144.719  16.114   5
   2  10   3 127.806  21.782   2
  -2  10  -3 94.6544 19.9909   2
  -4 -10  -3 20.6077 11.4789   4
  -4 -10  -3 40.1370 13.4822   3
   4 -10   3 28.7083 12.7754   3
   4 -10   3 23.1959  9.0353   4
   4 -10   3 24.6267  8.9673   1
  -4 -10  -3 27.5226 10.1518   1
   4  10   3 24.3745 10.0078   5
   4  10   3 44.6411 13.3067   2
  -4  10  -3 24.7866 11.9650   2
   6 -10   3 0.80333 7.08023   1
   6 -10   3 -5.4223  7.5002   4
   6 -10   3  4.7388 10.8915   3
  -6 -10  -3 4.62022 8.56517   3
   6  10   3 10.1801 10.2208   5
   6  10   3 -2.4698 10.3729   2
  -6  10  -3  4.8829 10.1480   2
   8 -10   3 54.0322 16.5894   3
  -8 -10  -3 20.3526 12.2767   3
   8 -10   3 12.9091  8.5706   6
   8 -10   3 24.6653  9.2009   1
   8 -10   3 31.0887 11.1143   4
   8  10   3 44.0916 14.0522   2
  -8  10  -3 12.5311 11.9996   2
   8  10   3 19.7956 12.5025   5
 -10 -10  -3 91.5555 21.3106   3
  10 -10   3 97.7330 18.5828   4
  10 -10   3 82.6092 16.0651   1
  10 -10   3 78.8854 15.3599   6
  10 -10   3 82.1248 20.9328   3
  10  10   3 39.8378 18.4166   5
  10  10   3 97.3956 20.4005   2
 -10  10  -3 72.6499 17.3888   2
  12 -10   3 42.5866 12.8503   6
  12 -10   3 3.33844 8.98263   4
 -12 -10  -3  1.4703 10.1247   3
  12 -10   3 10.0179 10.1096   1
 -12  10  -3  5.5748 12.0523   3
  12  10   3 12.5181 13.3864   5
  12  10   3 -4.0162 11.4296   2
 -12  10  -3  3.7081 11.8400   2
  14 -10   3 83.3016 17.5471   6
  14 -10   3 92.4001 21.3964   4
 -14 -10  -3 91.7806 23.8383   3
  14 -10   3 80.0355 18.6105   1
 -14  10  -3 49.4130 18.4024   3
  14  10   3 98.6463 21.1431   2
  14  10   3 57.0136 20.1292   5
 -14  10  -3 42.5394 17.5546   2
  16 -10   3 84.4288 18.9990   1
 -16 -10  -3 117.578  30.753   3
  16 -10   3 104.896  19.920   6
  16 -10   3 122.750  23.690   4
 -16  10  -3 73.5154 21.5720   3
 -16  10  -3 135.295  24.498   2
  16  10   3 50.8310 20.1262   5
  18 -10   3 22.3784 13.7063   1
  18 -10   3 11.9990 12.8276   4
 -18 -10  -3  9.0353 14.6823   3
  18 -10   3 22.5568 15.5368   6
  18  10   3 43.8849 20.0129   5
 -18  10  -3 13.0983 16.9234   3
  20 -10   3 101.218  24.206   4
 -20 -10  -3 52.9366 27.3257   3
  20 -10   3 67.0566 20.9773   6
  20 -10   3 69.2122 19.2340   1
 -20  10  -3 99.1026 31.6428   3
  20  10   3 76.0673 23.1574   5
  22 -10   3 74.9577 21.3894   1
  22 -10   3 117.467  26.661   6
 -22 -10  -3 94.6963 33.6468   3
  22 -10   3 89.3216 26.8972   4
  22  10   3 48.5479 25.8277   5
 -22  10  -3 130.569  36.821   3
  21 -11  -3 30.7903 20.1982   4
 -21 -11   3 31.3230 27.6368   3
  21  11  -3 21.7403 20.7064   5
 -21  11   3 33.0545 25.3373   2
  19 -11  -3 79.3111 25.3473   4
 -19 -11   3 107.470  32.042   3
  19 -11  -3 113.648  26.589   1
  19 -11  -3 110.936  26.256   6
  19  11  -3 67.3795 23.0524   2
 -19  11   3 53.8193 21.6271   2
  19  11  -3 102.521  26.723   5
 -19  11   3 70.8820 25.0421   3
  17 -11  -3 34.6680 17.7178   1
  17 -11  -3  5.5499 13.8928   4
  17 -11  -3 -15.478  12.676   6
 -17 -11   3 -0.8996 19.4370   3
 -17  11   3 22.0302 17.9112   3
  17  11  -3 -10.572  13.755   2
  17  11  -3  7.4249 14.3835   5
 -17  11   3 24.4451 16.1473   2
  15 -11  -3 19.2056 13.3403   1
  15 -11  -3  9.7132 14.0002   4
  15 -11  -3  7.0209 12.8365   6
 -15 -11   3 17.6316 19.1927   3
  15  11  -3  0.0387 16.1319   5
 -15  11   3 -1.9984 13.4448   2
 -15  11   3 -20.573  13.960   3
  15  11  -3 14.1820 12.9577   2
 -13 -11   3 81.3392 21.8194   3
  13 -11  -3 122.834  22.247   1
  13 -11  -3 75.5455 19.1500   4
[truncated: 826,652 more chars]
