# Supplementary material for: (2,3,5,6-Tetra­fluoro­phenolato-κO)(5,10,15,20-tetra­phenyl­porphyrinato)iron(III)
Source: Acta Crystallogr Sect E Struct Rep Online. 2013 Sep 28;69(Pt 10):m564–5. doi: 10.1107/S160053681302607X (PMC3790366; doi:10.1107/S160053681302607X)
Supplement: Supplementary file 2 [file e-69-0m564-Isup2.hkl]

#
# h,k,l, Fc-squared, Fo-squared, sigma(Fo-squared), status flag
#
data_I
_shelx_title ' 10039 in Cc'
_shelx_refln_list_code          4
_shelx_F_calc_maximum      384.09
_exptl_crystal_F_000      1708.00
_reflns_d_resolution_high  0.7479

loop_
 _space_group_symop_operation_xyz
 'x, y, z'
 'x, -y, z+1/2'
 'x+1/2, y+1/2, z'
 'x+1/2, -y+1/2, z+1/2'

_cell_length_a    22.2870
_cell_length_b    12.6760
_cell_length_c    13.3390
_cell_angle_alpha  90.000
_cell_angle_beta   98.510
_cell_angle_gamma  90.000

_shelx_F_squared_multiplier     1.000

loop_
 _refln_index_h
 _refln_index_k
 _refln_index_l
 _refln_F_squared_calc
 _refln_F_squared_meas
 _refln_F_squared_sigma
 _refln_observed_status
  -3   1 -17         25.99       -151.37       151.37 o
  -1   1 -17        481.72        388.71       180.41 o
   1   1 -17        198.52        295.64       181.83 o
   3   1 -17         37.66        149.12       268.54 o
   5   1 -17         40.77         70.60       171.52 o
   7   1 -17         21.47         51.01       208.13 o
   9   1 -17        902.00        636.88       232.38 o
  11   1 -17         56.33       -100.72       195.35 o
  -2   2 -17         35.43       1935.83      1707.61 o
   0   2 -17         99.73        149.24       171.91 o
   2   2 -17        219.59        115.41       448.21 o
   4   2 -17       1142.77        674.69       429.02 o
   6   2 -17        611.24        621.89       341.42 o
   8   2 -17        385.49        510.53       219.66 o
  10   2 -17        208.64        273.21       357.07 o
  -1   3 -17        151.95        849.77       241.81 o
   1   3 -17        706.71       1066.24       249.53 o
   3   3 -17         69.36       -102.07       165.02 o
   5   3 -17         93.93         41.33       175.30 o
   7   3 -17        188.50        479.68       209.58 o
   9   3 -17        210.93        172.02       210.94 o
  11   3 -17         40.60        197.69       349.09 o
   0   4 -17        156.82        420.28       509.96 o
   2   4 -17        218.12          5.31       235.90 o
   4   4 -17          1.49        -63.75       307.22 o
   6   4 -17        444.54        152.80       189.30 o
   8   4 -17        682.31       1012.22       378.12 o
  -8   0 -16         93.05       -146.30       249.66 o
  -6   0 -16         39.67        -20.76       237.67 o
  -4   0 -16        216.82         58.67       234.19 o
  -2   0 -16       1901.30       1316.37       335.76 o
   0   0 -16        974.66        769.92       282.70 o
   2   0 -16         67.88        102.05       209.14 o
   4   0 -16        503.04        565.45       257.12 o
   6   0 -16         63.36        -58.94       222.68 o
   8   0 -16        331.10        175.23       247.02 o
  10   0 -16        316.40        353.32       275.30 o
  12   0 -16       3767.17       3217.45       533.04 o
  14   0 -16        301.97         47.65       289.62 o
  16   0 -16        189.22        369.43       245.01 o
  -7   1 -16         33.80        449.08       246.29 o
  -5   1 -16        691.61       1007.42       232.20 o
  -3   1 -16        153.73        156.19       181.78 o
  -1   1 -16        431.60        -71.92       146.81 o
   1   1 -16       1405.73       1404.08       227.84 o
   3   1 -16       1050.86       1102.13       429.38 o
   5   1 -16         88.37         82.04       144.62 o
   7   1 -16        205.89        379.28       168.89 o
   9   1 -16        556.57        724.22       225.99 o
  11   1 -16        627.91        788.67       229.50 o
  13   1 -16        402.40        186.75       292.61 o
  15   1 -16        137.08         46.99       169.29 o
  -8   2 -16        113.01        266.55       246.24 o
  -6   2 -16        107.40         78.59       192.63 o
  -4   2 -16        237.35        302.81       190.18 o
  -2   2 -16        378.45        228.48       295.35 o
   0   2 -16       1500.72       1377.19       244.81 o
   2   2 -16       1879.51       1627.57       305.87 o
   4   2 -16        953.01        857.38       357.08 o
   6   2 -16       2004.29       1732.30       269.37 o
   8   2 -16        222.56        113.03       171.76 o
  10   2 -16        200.70        -80.66       166.91 o
  12   2 -16        484.97        125.98       161.57 o
  14   2 -16        227.25        209.08       170.97 o
  16   2 -16        403.96        390.27       208.99 o
  -7   3 -16        190.69        151.95       202.36 o
  -5   3 -16        466.71        602.34       210.53 o
  -3   3 -16        427.99        535.28       196.12 o
  -1   3 -16        251.64        111.51       172.72 o
   1   3 -16       2120.29       2158.05       302.88 o
   3   3 -16        772.08        831.53       207.47 o
   5   3 -16        314.92        272.84       173.67 o
   7   3 -16        803.89        522.88       192.90 o
   9   3 -16       1486.17       1551.60       256.19 o
  11   3 -16        956.52       1008.31       257.82 o
  13   3 -16        119.17       -192.62       192.62 o
  15   3 -16        307.74        396.16       195.04 o
  -6   4 -16        790.54        870.82       256.52 o
  -4   4 -16        141.88         68.60       197.72 o
  -2   4 -16         80.55        193.51       263.16 o
   0   4 -16        519.00        176.05       190.24 o
   2   4 -16        626.58        337.51       191.67 o
   4   4 -16         53.75         41.12       153.46 o
   6   4 -16         66.86        328.67       176.84 o
   8   4 -16        747.43        901.60       210.65 o
  10   4 -16       2205.19       2695.98       366.14 o
  12   4 -16        474.74        356.26       342.29 o
  14   4 -16        558.08        728.44       275.69 o
  -5   5 -16        286.78        501.30       212.04 o
  -3   5 -16        197.60        366.51       203.87 o
  -1   5 -16        339.91        369.29       212.47 o
   1   5 -16        300.59        -58.48       178.72 o
   3   5 -16        355.34        581.57       220.10 o
   5   5 -16        235.83        325.97       187.49 o
   7   5 -16         13.26        119.49       267.38 o
   9   5 -16        264.84        308.83       213.35 o
  11   5 -16        799.21        659.51       245.77 o
  13   5 -16        655.90       1232.88       542.88 o
  -2   6 -16         59.87         72.16       260.63 o
   0   6 -16       1247.17       1458.62       275.59 o
   2   6 -16        403.84       -132.93       418.25 o
   4   6 -16        825.42        490.74       223.91 o
   6   6 -16          3.03       -113.89       170.32 o
   8   6 -16          3.00        -20.17       217.85 o
  10   6 -16        554.74        515.25       437.04 o
   1   7 -16         49.16        -14.13       243.53 o
   3   7 -16       1139.62       1613.04       451.76 o
   5   7 -16        243.70        303.41       232.88 o
   7   7 -16         55.00        102.21       216.96 o
 -11   1 -15        292.73        329.30       216.94 o
  -9   1 -15         96.95        125.05       171.83 o
  -7   1 -15          9.86        -35.33       159.58 o
  -5   1 -15         73.32        347.78       172.26 o
  -3   1 -15        671.39        354.94       162.45 o
  -1   1 -15        141.53        151.61       142.86 o
   1   1 -15        303.74        103.69       130.63 o
   3   1 -15        293.00        162.43       135.27 o
   5   1 -15         55.44        -13.67       125.78 o
   7   1 -15         44.37       -105.87       140.62 o
   9   1 -15       1299.91       1241.76       367.66 o
  11   1 -15        432.97        232.25       179.12 o
  13   1 -15       1229.33       1146.41       202.06 o
  15   1 -15        307.59        400.80       149.54 o
  17   1 -15         47.77         56.23       190.56 o
  19   1 -15        296.65        313.73       235.71 o
 -10   2 -15        187.15        -29.90       374.26 o
  -8   2 -15        141.64        167.83       188.09 o
  -6   2 -15          4.97        134.45       151.83 o
  -4   2 -15         60.42        225.28       182.17 o
  -2   2 -15          1.78       -112.28       230.45 o
   0   2 -15        605.49        515.36       172.72 o
   2   2 -15        180.53        423.95       152.21 o
   4   2 -15         57.88        -54.33       154.69 o
   6   2 -15        420.99        373.45       159.32 o
   8   2 -15        240.56        280.48       192.33 o
  10   2 -15        443.43        340.03       226.77 o
  12   2 -15        314.75        256.94       152.41 o
  14   2 -15       1191.91        899.24       186.91 o
  16   2 -15        133.99         46.27       166.44 o
  18   2 -15         55.48       -168.80       168.80 o
 -11   3 -15         33.18        405.52       314.59 o
  -9   3 -15         98.55        272.71       199.46 o
  -7   3 -15        102.73        -37.98       162.49 o
  -5   3 -15        105.36        180.12       251.80 o
  -3   3 -15        335.91        340.58       217.80 o
  -1   3 -15         10.88        210.49       165.33 o
   1   3 -15        135.90        234.91       221.84 o
   3   3 -15        511.97        369.90       163.21 o
   5   3 -15        107.07          7.08       130.31 o
   7   3 -15          0.23        162.79       306.42 o
   9   3 -15          8.98         19.56       146.95 o
  11   3 -15         36.72        295.74       149.65 o
  13   3 -15        473.87        610.04       223.02 o
  15   3 -15        529.50        498.74       175.99 o
  17   3 -15        150.34        190.07       171.25 o
 -10   4 -15        573.44        159.86       216.60 o
  -8   4 -15        514.58        545.80       248.40 o
  -6   4 -15        230.85        373.86       401.04 o
  -4   4 -15        388.39        449.31       222.56 o
  -2   4 -15         64.01        171.62       166.42 o
   0   4 -15        353.99        556.96       187.24 o
   2   4 -15        595.36        257.75       247.81 o
   4   4 -15        808.58        765.83       186.65 o
   6   4 -15        127.79         86.61       141.54 o
   8   4 -15        448.10        737.58       229.90 o
  10   4 -15         41.85         76.09       175.79 o
  12   4 -15        602.79        614.02       228.85 o
  14   4 -15         11.42        208.60       202.19 o
  16   4 -15         50.25        124.54       186.95 o
  -9   5 -15       1023.79        717.03       374.54 o
  -7   5 -15          7.08        154.15       192.19 o
  -5   5 -15        214.15         -2.91       261.06 o
  -3   5 -15        256.55        343.37       327.37 o
  -1   5 -15         42.59        120.18       165.97 o
   1   5 -15        641.99        330.33       182.95 o
   3   5 -15        660.12        873.96       230.14 o
   5   5 -15        475.13        426.52       176.83 o
   7   5 -15        360.42        586.65       192.79 o
   9   5 -15        128.52        172.76       185.93 o
  11   5 -15        836.60        750.75       478.39 o
  13   5 -15        332.47        309.16       223.91 o
  15   5 -15         58.30          2.97       165.07 o
  -8   6 -15        667.81        827.95       275.95 o
  -6   6 -15         40.61        120.75       194.02 o
  -4   6 -15         65.62        151.67       195.20 o
  -2   6 -15        979.42       1306.97       264.03 o
   0   6 -15        252.21        120.29       180.04 o
   2   6 -15       1049.26        927.26       394.04 o
   4   6 -15        232.39        214.56       196.60 o
   6   6 -15        402.10        -50.06       173.71 o
   8   6 -15        264.94         94.09       181.23 o
  10   6 -15        283.74        405.01       211.42 o
  12   6 -15        279.64        227.52       219.87 o
  14   6 -15        257.19        789.21       379.19 o
  -5   7 -15       1102.04       1637.33       315.49 o
  -3   7 -15        138.85        436.78       228.35 o
  -1   7 -15        243.21        -84.01       259.13 o
   1   7 -15       1082.87       1117.06       296.30 o
   3   7 -15        316.63        228.32       264.46 o
   5   7 -15        253.99         63.72       196.30 o
   7   7 -15        114.32        -75.44       190.45 o
   9   7 -15        110.39         69.29       212.21 o
  11   7 -15        578.12        488.89       236.01 o
  13   7 -15         55.40        151.95       231.85 o
  -2   8 -15        178.55       -213.09       224.88 o
   0   8 -15        340.14         98.36       368.43 o
   2   8 -15        801.58        715.67       246.02 o
   4   8 -15        385.82        422.55       428.98 o
   6   8 -15         79.17       -201.81       347.06 o
   8   8 -15        657.87        586.88       269.85 o
  10   8 -15         50.62        164.26       234.02 o
   3   9 -15         74.51       -308.22       308.22 o
   5   9 -15         78.16        -61.94       238.93 o
 -14   0 -14        510.39        577.54       247.78 o
 -12   0 -14        321.11        259.92       284.48 o
 -10   0 -14        924.56       1089.47       321.85 o
  -8   0 -14        186.43        144.83       195.97 o
  -6   0 -14        627.25        664.33       250.36 o
  -4   0 -14        385.45        494.18       222.55 o
  -2   0 -14        216.45        378.90       234.21 o
   0   0 -14       2382.69       2909.05       380.95 o
   2   0 -14       2365.49       1891.23       348.35 o
   4   0 -14         55.07        192.84       181.74 o
   6   0 -14        131.46        474.77       213.21 o
   8   0 -14        511.25        -18.95       175.07 o
  10   0 -14       2562.99       2171.02       386.65 o
  12   0 -14       2495.85       2232.86       412.03 o
  14   0 -14       2320.77       2295.94       310.04 o
  16   0 -14        478.51        342.48       202.34 o
  18   0 -14        961.24        307.92       305.06 o
  20   0 -14       1242.32        848.25       371.94 o
 -13   1 -14        376.03        215.41       171.85 o
 -11   1 -14        601.20        462.85       196.99 o
  -9   1 -14        157.83        -72.97       144.80 o
  -7   1 -14        248.03        270.96       160.47 o
  -5   1 -14        575.08        558.04       180.21 o
  -3   1 -14        137.77        -44.03       119.65 o
  -1   1 -14        288.22         89.49       128.05 o
   1   1 -14       1292.19       1245.54       245.00 o
   3   1 -14        417.38        422.16       144.30 o
   5   1 -14        426.37        330.32       129.78 o
   7   1 -14        163.53         17.66       121.41 o
   9   1 -14        255.19        180.47       135.23 o
  11   1 -14       2415.20       2071.92       268.43 o
  13   1 -14       1183.28        812.61       180.82 o
  15   1 -14        427.77        378.28       132.56 o
  17   1 -14        370.52        659.68       189.10 o
  19   1 -14        718.18        634.16       190.36 o
  21   1 -14        430.90        211.38       232.04 o
 -14   2 -14        296.48        530.33       210.93 o
 -12   2 -14        537.49        573.19       179.83 o
 -10   2 -14        901.70       1288.31       259.42 o
  -8   2 -14       1020.92       1364.33       581.65 o
  -6   2 -14        335.51         91.77       147.11 o
  -4   2 -14       1637.26       1409.25       370.73 o
  -2   2 -14        605.74        855.16       293.21 o
   0   2 -14        143.05         90.10       123.92 o
   2   2 -14       2106.79       1509.05       288.61 o
   4   2 -14        225.22        244.07       191.25 o
   6   2 -14        623.34        313.05       137.38 o
   8   2 -14        934.90        752.45       179.21 o
  10   2 -14         71.89         81.70       140.08 o
  12   2 -14        790.98        666.11       163.30 o
  14   2 -14        727.20        672.01       163.97 o
  16   2 -14        174.93        -29.69       140.54 o
  18   2 -14        457.65        594.82       192.74 o
  20   2 -14        252.94        -26.32       180.25 o
 -13   3 -14        359.41        320.67       185.85 o
 -11   3 -14        498.37        422.35       301.71 o
  -9   3 -14        716.18       1236.06       227.00 o
  -7   3 -14        679.69       1024.19       211.28 o
  -5   3 -14       2070.34       1799.53       371.43 o
  -3   3 -14       2280.07       1968.62       336.36 o
  -1   3 -14       1128.17        815.28       350.71 o
   1   3 -14        882.14        551.66       163.89 o
   3   3 -14       1350.10       1018.42       221.60 o
   5   3 -14       1616.15       1440.50       264.93 o
   7   3 -14       1974.33       2007.00       337.09 o
   9   3 -14       7288.77       7299.63       432.78 o
  11   3 -14       3154.86       3308.24       284.86 o
  13   3 -14       2187.56       2103.20       640.42 o
  15   3 -14        145.59        -21.90       134.97 o
  17   3 -14       1869.50       1899.68       402.61 o
  19   3 -14        296.67        129.24       186.85 o
 -12   4 -14        142.78        438.82       426.50 o
 -10   4 -14         85.67        143.57       158.69 o
  -8   4 -14        146.55       -144.32       156.23 o
  -6   4 -14        150.20        165.44       157.39 o
  -4   4 -14       1763.77       1582.05       255.36 o
  -2   4 -14        272.75        435.84       176.74 o
   0   4 -14        119.09        -19.06       141.56 o
   2   4 -14        209.95        274.00       157.50 o
   4   4 -14       2913.05       3195.99       289.70 o
   6   4 -14        369.88        217.24       146.67 o
   8   4 -14       3755.34       3318.36       311.09 o
  10   4 -14       1709.84       1804.51       208.45 o
  12   4 -14       2818.53       2683.61       478.62 o
  14   4 -14       3281.98       2843.85       634.28 o
  16   4 -14        104.65        102.09       163.04 o
  18   4 -14        148.07        140.42       173.64 o
  20   4 -14       1345.90       1240.93       253.98 o
 -11   5 -14        110.61        310.29       205.55 o
  -9   5 -14         28.91         56.33       375.66 o
  -7   5 -14         24.96        -24.63       166.00 o
  -5   5 -14        172.95        286.23       178.43 o
  -3   5 -14        107.97        361.52       170.85 o
  -1   5 -14         71.62        278.35       174.34 o
   1   5 -14        201.79         98.08       149.94 o
   3   5 -14       3619.67       3936.61       334.07 o
   5   5 -14        982.06        563.80       252.77 o
   7   5 -14        113.94          1.08       132.64 o
   9   5 -14         99.42        423.25       185.66 o
  11   5 -14       1240.78       1076.98       240.37 o
  13   5 -14        589.84        620.47       230.30 o
  15   5 -14        964.00        785.46       196.91 o
  17   5 -14        121.40         96.94       169.56 o
  19   5 -14        684.87        765.64       393.92 o
 -10   6 -14        142.37        101.45       307.45 o
  -8   6 -14       1169.94       1117.12       290.44 o
  -6   6 -14       1109.52        985.65       285.52 o
  -4   6 -14        156.62        220.45       163.64 o
  -2   6 -14         85.65        185.38       172.27 o
   0   6 -14         79.76        208.12       167.21 o
   2   6 -14       5769.96       5929.70       422.09 o
   4   6 -14       1115.61        842.45       217.15 o
   6   6 -14       1233.77       1096.51       174.53 o
   8   6 -14        127.53         28.81       193.23 o
  10   6 -14        830.48        878.61       402.71 o
  12   6 -14       1092.71        817.96       258.32 o
  14   6 -14        562.70        144.55       201.06 o
  16   6 -14        172.43        387.00       234.65 o
  18   6 -14        845.71        723.00       289.99 o
  -9   7 -14        256.64        647.73       233.42 o
  -7   7 -14       2277.37       2320.79       498.46 o
  -5   7 -14        540.92        655.13       234.24 o
  -3   7 -14        304.43        138.17       303.43 o
  -1   7 -14         65.75         88.39       183.97 o
   1   7 -14         25.20         -5.97       170.20 o
   3   7 -14         56.04          2.22       153.01 o
   5   7 -14       1475.33       1455.46       267.93 o
   7   7 -14         59.84        131.70       179.08 o
   9   7 -14        291.51        371.44       212.82 o
  11   7 -14        988.72        941.67       261.38 o
  13   7 -14        343.31        201.69       210.03 o
  15   7 -14         64.45        209.56       235.16 o
  -8   8 -14         23.85        187.28       218.60 o
  -6   8 -14        470.87        562.43       368.33 o
  -4   8 -14         91.61        282.16       204.30 o
  -2   8 -14        268.67         55.54       358.88 o
   0   8 -14        135.39        -11.97       241.39 o
   2   8 -14        881.39       1009.45       252.98 o
   4   8 -14        317.36        380.91       208.06 o
   6   8 -14        110.15        152.00       199.70 o
   8   8 -14        376.02        265.76       218.74 o
  10   8 -14       1356.19       1545.70       306.44 o
  12   8 -14        410.09        574.39       238.94 o
  14   8 -14        524.70        914.93       866.57 o
  -5   9 -14        225.48        118.42       363.65 o
  -3   9 -14         82.41        354.92       353.89 o
  -1   9 -14       1354.40       1675.90       308.13 o
   1   9 -14         52.89        247.69       279.57 o
   3   9 -14        449.83        471.34       287.83 o
   5   9 -14        753.58        766.42       265.54 o
   7   9 -14        591.26        171.92       263.20 o
   9   9 -14       1849.83       1719.44       329.95 o
  11   9 -14       1631.34       1427.65       303.11 o
   0  10 -14        192.70        360.40       328.90 o
   2  10 -14        176.36        201.19       334.32 o
   4  10 -14        666.97        729.45       383.99 o
   6  10 -14       1900.14       2239.64       515.31 o
   8  10 -14        522.85        591.39       277.60 o
 -15   1 -13         23.68         32.53       137.05 o
 -13   1 -13        345.80        394.55       139.91 o
 -11   1 -13       1968.98       1837.95       204.14 o
  -9   1 -13        844.28        623.46       144.51 o
  -7   1 -13        534.01        367.07       270.47 o
  -5   1 -13         20.07         42.61       116.55 o
  -3   1 -13        121.14        265.90       130.22 o
  -1   1 -13         68.15        -38.42       100.74 o
   1   1 -13        532.55        525.50       147.81 o
   3   1 -13        172.42        225.64       116.96 o
   5   1 -13        498.46        258.74       204.53 o
   7   1 -13       1102.18       1294.28       458.48 o
   9   1 -13        377.75        497.07       148.02 o
  11   1 -13        100.85        146.76       143.33 o
  13   1 -13        617.78        595.41       152.76 o
  15   1 -13        250.62        426.61       130.67 o
  17   1 -13         72.17       -123.56       123.56 o
  19   1 -13        128.93        150.17       161.08 o
  21   1 -13        883.01        989.54       379.20 o
  23   1 -13         89.63        346.78       652.76 o
 -16   2 -13         54.87        -64.30       230.61 o
 -14   2 -13        370.40        271.28       206.72 o
 -12   2 -13        460.00        629.58       152.78 o
 -10   2 -13         30.91         -5.12       104.73 o
  -8   2 -13        984.63        996.93       155.47 o
  -6   2 -13        274.89        228.14       117.97 o
  -4   2 -13        220.11        325.01       179.20 o
  -2   2 -13        387.92        486.06       148.61 o
   0   2 -13        253.14         70.82       186.50 o
   2   2 -13        424.83        392.46       194.16 o
   4   2 -13        806.01        760.50       156.43 o
   6   2 -13       1240.71       1143.57       188.12 o
   8   2 -13        285.33        543.34       152.54 o
  10   2 -13       2130.54       1542.88       293.34 o
  12   2 -13        374.73        350.36       125.70 o
  14   2 -13        851.48        869.32       146.70 o
  16   2 -13        283.69         26.94       212.22 o
  18   2 -13        613.28        560.97       180.70 o
  20   2 -13        210.65        226.98       166.43 o
  22   2 -13        374.47        504.66       247.36 o
 -15   3 -13         75.15         70.17       158.70 o
 -13   3 -13        153.15        -76.49       148.44 o
 -11   3 -13        368.67        319.10       148.38 o
  -9   3 -13         90.42        188.72       135.28 o
  -7   3 -13        283.81        166.94       126.57 o
  -5   3 -13        192.13        129.38       104.88 o
  -3   3 -13        366.65        416.62       142.51 o
  -1   3 -13        193.55        113.37       204.87 o
   1   3 -13         18.83         -9.36       110.16 o
   3   3 -13        227.97        -19.12       108.75 o
   5   3 -13        814.10        685.63       157.48 o
   7   3 -13        974.44        885.58       322.63 o
   9   3 -13         12.73         59.11       125.59 o
  11   3 -13        233.63        154.02       114.37 o
  13   3 -13       1681.31       1754.40       212.69 o
  15   3 -13        130.03         31.14       134.40 o
  17   3 -13        224.10        283.78       152.66 o
  19   3 -13        290.28        144.83       163.53 o
  21   3 -13         75.50        262.91       192.01 o
 -14   4 -13        187.59        279.64       171.27 o
 -12   4 -13          8.16         32.67       146.98 o
 -10   4 -13        395.72        300.07       215.57 o
  -8   4 -13       2989.77       3102.10       352.45 o
  -6   4 -13        166.24        189.01       115.77 o
  -4   4 -13        128.96        388.65       125.88 o
  -2   4 -13         86.68         56.37       201.43 o
   0   4 -13        263.34        150.62       141.12 o
   2   4 -13          9.83        109.99       123.28 o
   4   4 -13       1758.94       1661.31       232.11 o
   6   4 -13        106.09        -69.79       118.12 o
   8   4 -13         84.70        101.86       212.27 o
  10   4 -13        149.59        300.15       118.41 o
  12   4 -13        691.27        449.63       189.09 o
  14   4 -13        330.32        213.79       183.35 o
  16   4 -13         63.58         77.64       143.93 o
  18   4 -13        455.79        296.85       176.13 o
  20   4 -13         70.22        106.83       173.39 o
  22   4 -13         45.96        661.21       375.15 o
 -13   5 -13         47.67        357.40       172.11 o
 -11   5 -13        151.34        554.20       197.07 o
  -9   5 -13       1371.14       1434.37       246.36 o
  -7   5 -13        729.91        720.48       196.36 o
  -5   5 -13       1632.40       1499.15       197.35 o
  -3   5 -13        209.56        169.66       134.67 o
  -1   5 -13         34.46        -35.54       131.13 o
   1   5 -13        409.80        398.61       152.68 o
   3   5 -13        259.07        423.16       150.63 o
   5   5 -13         85.29        -29.27       122.29 o
   7   5 -13       1830.44       1492.08       400.08 o
   9   5 -13        469.74        341.18       166.42 o
  11   5 -13        751.09        782.60       217.66 o
  13   5 -13        379.26        231.43       185.60 o
  15   5 -13        135.73        203.98       139.59 o
  17   5 -13          1.33         76.96       153.59 o
  19   5 -13        854.06       1036.10       279.83 o
  21   5 -13        101.78        126.35       241.89 o
 -14   6 -13       1151.09       1130.32       362.49 o
 -12   6 -13         60.88        195.63       186.22 o
 -10   6 -13         34.47        165.39       207.39 o
  -8   6 -13        760.46        866.09       212.22 o
  -6   6 -13        163.99        199.63       157.87 o
  -4   6 -13        237.83        165.19       144.35 o
  -2   6 -13        253.64        219.74       155.00 o
   0   6 -13        122.20        257.30       160.23 o
   2   6 -13        479.33        584.46       362.85 o
   4   6 -13        427.84        374.78       144.48 o
   6   6 -13       3685.10       3601.14       254.38 o
   8   6 -13        260.90        304.39       175.85 o
  10   6 -13         50.32        -32.17       160.02 o
  12   6 -13        380.70         76.61       203.34 o
  14   6 -13        159.39          6.18       186.36 o
  16   6 -13        165.84        264.34       168.86 o
  18   6 -13          5.77        159.27       223.87 o
  20   6 -13        173.44        338.04       287.46 o
 -11   7 -13        205.73        319.26       417.03 o
  -9   7 -13        406.88        508.88       203.63 o
  -7   7 -13        273.91        690.00       235.21 o
  -5   7 -13        557.65        689.87       197.40 o
  -3   7 -13        270.20        182.34       133.17 o
  -1   7 -13         28.99        -54.70       150.00 o
   1   7 -13        293.63        201.73       201.78 o
   3   7 -13        195.81        330.36       154.87 o
   5   7 -13        225.17         56.27       150.49 o
   7   7 -13         21.14       -153.45       153.45 o
   9   7 -13        457.30        417.66       194.70 o
  11   7 -13         90.19        -10.87       175.45 o
  13   7 -13         57.64       -147.48       175.77 o
  15   7 -13        234.25         16.50       286.56 o
  17   7 -13        472.52        644.29       269.50 o
  19   7 -13         96.27        248.91       379.25 o
 -10   8 -13         75.73          1.75       210.58 o
  -8   8 -13        101.72        331.36       215.29 o
  -6   8 -13        703.40        605.65       210.76 o
  -4   8 -13        313.64        194.81       184.41 o
  -2   8 -13        176.94        110.23       135.68 o
   0   8 -13        198.46        330.04       187.81 o
   2   8 -13        761.46        877.70       174.19 o
   4   8 -13        541.24        750.20       219.58 o
   6   8 -13        328.36        -86.49       176.29 o
   8   8 -13         50.57        110.85       190.91 o
  10   8 -13        812.96        978.33       261.93 o
  12   8 -13        432.96        260.66       227.13 o
  14   8 -13         21.79        137.18       208.77 o
  16   8 -13        730.76        862.13       295.68 o
  -9   9 -13        593.15        951.01       307.76 o
  -7   9 -13        132.88        144.66       201.09 o
  -5   9 -13        358.26        279.45       201.29 o
  -3   9 -13        365.21        460.27       195.50 o
  -1   9 -13        493.26        720.04       239.97 o
   1   9 -13        642.73        809.80       352.12 o
   3   9 -13        652.98        371.95       216.61 o
   5   9 -13        307.21        368.80       206.88 o
   7   9 -13        504.41        622.07       231.87 o
   9   9 -13       1693.65       2068.70       334.53 o
  11   9 -13        449.55        649.02       246.50 o
  13   9 -13        263.19        494.20       442.52 o
  15   9 -13        208.99        230.37       270.34 o
  -6  10 -13        167.77        292.40       215.20 o
  -4  10 -13        204.21        402.74       211.96 o
  -2  10 -13        278.77        340.52       192.73 o
   0  10 -13        724.38        508.55       337.58 o
   2  10 -13        211.40        -43.48       306.51 o
   4  10 -13        205.81         73.49       229.59 o
   6  10 -13         86.61        134.43       251.51 o
   8  10 -13        162.74        -20.84       203.13 o
  10  10 -13        450.19       -106.19       224.86 o
  12  10 -13        366.67        428.97       267.10 o
  -3  11 -13        448.62        -43.73       246.41 o
  -1  11 -13        253.34         36.23       370.00 o
   1  11 -13        229.37       -198.45       305.25 o
   3  11 -13        595.59        262.98       262.37 o
   5  11 -13        186.99        372.39       234.75 o
   7  11 -13         88.87        451.35       249.52 o
   9  11 -13        122.26       -117.06       333.67 o
 -18   0 -12        138.49       -117.12       444.24 o
 -16   0 -12        507.70        128.00       195.22 o
 -14   0 -12        385.97        110.21       181.44 o
 -12   0 -12        979.43        849.26       438.56 o
 -10   0 -12        712.30        908.22       195.14 o
  -8   0 -12       1135.12       1107.50       224.34 o
  -6   0 -12        237.36        162.72       120.17 o
  -4   0 -12        484.72        607.04       292.10 o
  -2   0 -12        442.42        941.63       255.80 o
   0   0 -12       7547.94       6067.31       511.45 o
   2   0 -12      12337.36      12783.41       788.50 o
   4   0 -12         66.83        155.90       139.45 o
   6   0 -12        843.45        727.03       205.94 o
   8   0 -12       1998.19       1500.00       291.65 o
  10   0 -12       2021.55       1473.45       295.41 o
  12   0 -12        338.14        547.39       254.03 o
  14   0 -12       3946.05       3812.62       322.69 o
  16   0 -12        995.10       1307.60       322.59 o
  18   0 -12        798.44        812.72       205.39 o
  20   0 -12        481.92         50.87       254.39 o
  22   0 -12        333.03        325.08       329.24 o
  24   0 -12        646.58        389.90       362.13 o
 -17   1 -12        705.18        933.95       298.55 o
 -15   1 -12        851.84        972.52       399.94 o
 -13   1 -12       2205.25       2247.61       247.95 o
 -11   1 -12        427.71        588.71       137.16 o
  -9   1 -12       2626.04       2442.56       207.00 o
  -7   1 -12       1239.26       1582.06       170.81 o
  -5   1 -12        343.51        319.93       105.99 o
  -3   1 -12       4666.24       4153.52       236.04 o
  -1   1 -12       1599.43       1423.78       204.85 o
   1   1 -12        524.04        512.23       132.50 o
   3   1 -12       9157.73       8514.02       426.55 o
   5   1 -12       5024.79       4278.52       284.57 o
   7   1 -12       1508.91       1324.63       188.65 o
   9   1 -12       1626.47       1455.83       336.72 o
  11   1 -12       2970.21       2508.39       367.02 o
  13   1 -12       1523.25       1831.72       171.18 o
  15   1 -12        939.99        696.33       132.56 o
  17   1 -12       1271.63       1433.53       171.12 o
  19   1 -12        694.39        689.16       176.07 o
  21   1 -12        373.11        609.22       220.85 o
  23   1 -12        501.47        582.76       260.35 o
 -18   2 -12        252.48        296.66       190.11 o
 -16   2 -12        774.60        723.19       269.91 o
 -14   2 -12        521.91        584.23       167.39 o
 -12   2 -12       3357.64       3084.82       275.57 o
 -10   2 -12       1187.60       1338.26       177.10 o
  -8   2 -12        236.07        376.22       102.90 o
  -6   2 -12        570.35        590.69       111.08 o
  -4   2 -12       2892.05       3134.94       250.46 o
  -2   2 -12        161.14        170.82        83.85 o
   0   2 -12        702.61        607.05       145.42 o
   2   2 -12       2572.03       2608.34       231.00 o
   4   2 -12       1370.68       1304.61       185.04 o
   6   2 -12        745.21        523.72       174.92 o
   8   2 -12       5948.39       5868.06       346.34 o
  10   2 -12        786.56        591.17       208.76 o
  12   2 -12       1493.36       1242.77       165.84 o
  14   2 -12       1903.94       1850.11       181.80 o
  16   2 -12       1354.80       1336.72       187.56 o
  18   2 -12       1112.62       1236.16       205.36 o
  20   2 -12        626.70        639.04       181.22 o
  22   2 -12       1398.80       1633.41       275.92 o
  24   2 -12        362.22        625.57       275.50 o
 -17   3 -12         21.45         78.31       162.19 o
 -15   3 -12        116.12         49.08       139.57 o
 -13   3 -12        174.32        218.13       141.27 o
 -11   3 -12        574.88        794.48       161.54 o
  -9   3 -12        122.33         88.70       108.33 o
  -7   3 -12        302.22        229.33       103.01 o
  -5   3 -12        281.84        297.76       101.03 o
  -3   3 -12       2821.52       2742.66       201.26 o
  -1   3 -12       3367.97       3378.31       213.95 o
   1   3 -12        112.13        -82.92        82.92 o
   3   3 -12       1070.81        935.06       164.57 o
   5   3 -12        388.15        131.23       105.84 o
   7   3 -12       1042.09        911.84       156.18 o
   9   3 -12          6.89        -56.63       106.70 o
  11   3 -12        353.60        272.45       187.05 o
  13   3 -12        520.02        363.37       149.73 o
  15   3 -12       3184.35       3381.63       274.14 o
  17   3 -12        785.45        706.10       228.00 o
  19   3 -12        498.00        522.76       188.51 o
  21   3 -12        779.26        728.71       213.72 o
  23   3 -12        340.29        509.30       268.99 o
 -16   4 -12         13.60          1.17       153.84 o
 -14   4 -12         57.26         48.77       136.50 o
 -12   4 -12       1355.86       1239.18       205.24 o
 -10   4 -12       1102.76       1456.59       256.73 o
  -8   4 -12       2825.02       2200.75       225.62 o
  -6   4 -12       1591.68       1313.98       205.41 o
  -4   4 -12       5879.85       5614.64       296.88 o
  -2   4 -12       2018.82       2228.51       192.57 o
   0   4 -12        546.14        578.25       118.07 o
   2   4 -12       2639.24       2714.80       418.23 o
   4   4 -12        193.98        162.78       108.65 o
   6   4 -12       5424.35       5116.63       328.49 o
   8   4 -12        619.68        447.64       158.88 o
  10   4 -12        221.85        191.88       107.18 o
  12   4 -12       1601.99       1005.50       225.37 o
  14   4 -12       3181.85       2723.90       336.04 o
  16   4 -12        360.42        482.21       158.40 o
  18   4 -12        386.10        353.41       160.61 o
  20   4 -12       1288.20       1543.96       242.45 o
  22   4 -12        225.87        217.47       245.41 o
 -15   5 -12        279.23        565.81       391.51 o
 -13   5 -12        569.65        823.20       378.47 o
 -11   5 -12        557.12        718.10       237.94 o
  -9   5 -12        585.14        477.66       139.36 o
  -7   5 -12        816.27        856.02       180.53 o
  -5   5 -12        235.96        357.98       139.28 o
  -3   5 -12       1311.71       1347.28       171.13 o
  -1   5 -12       1806.86       1627.77       181.42 o
   1   5 -12        629.47        653.42       216.14 o
   3   5 -12        263.07        387.81       145.71 o
   5   5 -12       5418.58       5116.49       338.90 o
   7   5 -12        401.47        256.82       108.31 o
   9   5 -12       1546.29       1345.29       301.81 o
  11   5 -12       1173.64       1379.60       250.78 o
  13   5 -12        359.10        437.62       191.54 o
  15   5 -12        159.38         84.16       125.99 o
  17   5 -12        534.01        796.17       182.90 o
  19   5 -12       2022.14       1815.97       330.20 o
  21   5 -12        714.41        854.39       282.19 o
 -16   6 -12        166.89        345.65       243.23 o
 -14   6 -12         64.56        -58.86       192.39 o
 -12   6 -12       1916.04       1980.70       243.90 o
 -10   6 -12        411.23        209.90       140.19 o
  -8   6 -12        972.06       1217.26       216.23 o
  -6   6 -12       1078.72       1513.27       248.95 o
  -4   6 -12        941.66        916.79       185.19 o
  -2   6 -12        147.62        102.10       106.94 o
   0   6 -12       2193.46       1979.55       194.05 o
   2   6 -12        278.99        179.88       136.87 o
   4   6 -12       4055.77       4032.67       306.39 o
   6   6 -12        463.62        425.96       142.56 o
   8   6 -12        824.91        477.38       166.33 o
  10   6 -12        929.17        827.53       316.32 o
  12   6 -12        571.35        653.05       193.34 o
  14   6 -12        369.60        486.40       206.94 o
  16   6 -12        760.26        640.16       186.89 o
  18   6 -12        451.01        178.53       220.96 o
  20   6 -12        343.31        651.83       350.73 o
 -15   7 -12        204.19        475.21       299.41 o
 -13   7 -12        462.58        531.53       177.73 o
 -11   7 -12        173.94        -55.92       207.14 o
  -9   7 -12        533.86        419.85       174.29 o
  -7   7 -12        751.63        831.13       202.51 o
  -5   7 -12       1113.51        963.90       203.50 o
  -3   7 -12       1220.70       1289.63       218.60 o
  -1   7 -12       1814.94       2239.37       218.20 o
   1   7 -12        144.64        164.19       110.04 o
   3   7 -12       5770.69       5316.97       358.76 o
   5   7 -12       4476.10       3818.59       253.98 o
   7   7 -12        550.64        424.69       185.33 o
   9   7 -12        804.72        999.89       221.30 o
  11   7 -12        581.07        613.91       307.45 o
  13   7 -12        183.70        252.53       187.40 o
  15   7 -12        501.91        568.44       277.22 o
  17   7 -12        371.49        423.47       233.84 o
  19   7 -12        360.80        392.41       257.41 o
 -12   8 -12        161.32        172.28       272.91 o
 -10   8 -12        133.40        453.33       207.07 o
  -8   8 -12        228.36        191.23       175.61 o
  -6   8 -12       2556.37       2470.65       311.53 o
  -4   8 -12       1456.97       1944.61       269.06 o
  -2   8 -12        722.53        654.57       188.86 o
   0   8 -12       2037.25       2232.65       247.97 o
   2   8 -12       2417.59       2361.29       210.61 o
   4   8 -12        592.77        821.73       336.36 o
   6   8 -12       2451.43       2521.77       328.46 o
   8   8 -12        555.45        523.11       200.31 o
  10   8 -12        795.32        567.89       207.02 o
  12   8 -12        164.42        204.66       199.19 o
  14   8 -12        287.63        148.92       224.41 o
  16   8 -12        317.70        222.00       220.87 o
  18   8 -12        165.07        417.05       246.56 o
 -11   9 -12         57.41        354.61       363.95 o
  -9   9 -12        113.11        153.79       191.58 o
  -7   9 -12         52.52         41.52       206.23 o
  -5   9 -12        385.83        309.96       473.65 o
  -3   9 -12       2009.30       2306.68       294.39 o
  -1   9 -12         50.15        332.79       270.26 o
   1   9 -12        189.83        297.59       119.06 o
   3   9 -12        123.10        138.75       184.03 o
   5   9 -12        694.36        981.59       363.15 o
   7   9 -12        609.23        612.12       214.19 o
   9   9 -12       1512.35       1399.45       280.62 o
  11   9 -12       1854.12       1740.34       293.76 o
  13   9 -12        314.00        393.05       215.30 o
  15   9 -12        449.21        622.39       256.52 o
  17   9 -12        117.51        295.72       253.87 o
 -10  10 -12         41.31        149.00       265.85 o
  -8  10 -12         51.86       -202.06       202.06 o
  -6  10 -12       1017.29       1063.40       248.16 o
  -4  10 -12        103.16        120.77       181.76 o
  -2  10 -12        312.77        469.53       199.34 o
   0  10 -12        131.17        176.19       169.19 o
   2  10 -12        218.56        413.27       197.78 o
   4  10 -12         90.35         15.12       177.39 o
   6  10 -12        330.27        340.38       220.34 o
   8  10 -12        762.19        580.55       240.94 o
  10  10 -12        175.68        447.83       238.20 o
  12  10 -12        148.56        -40.14       219.21 o
  14  10 -12        147.23        350.01       232.46 o
  -7  11 -12        330.23        580.90       280.04 o
  -5  11 -12        431.99        412.04       430.81 o
  -3  11 -12        125.35          2.38       277.83 o
  -1  11 -12        113.58        196.40       188.40 o
   1  11 -12         30.08       -268.12       360.17 o
   3  11 -12        884.29       1248.59       275.96 o
   5  11 -12        478.38        479.43       233.61 o
   7  11 -12        391.65        362.91       210.70 o
   9  11 -12        219.90        132.30       247.23 o
  11  11 -12        116.59         10.10       225.82 o
  13  11 -12        108.50        -33.15       286.48 o
  -2  12 -12         24.73        352.44       221.96 o
   0  12 -12        146.00        236.91       349.34 o
   2  12 -12        312.74         85.21       230.16 o
   4  12 -12        661.02        775.90       267.38 o
   6  12 -12       1435.35       2317.58       367.98 o
   8  12 -12         15.49         12.92       285.70 o
 -19   1 -11         58.08         58.93       162.29 o
 -17   1 -11        482.69        437.76       178.41 o
 -15   1 -11       1641.57       1797.77       225.66 o
 -13   1 -11       1757.67       1526.05       203.42 o
 -11   1 -11          5.62         67.19       107.75 o
  -9   1 -11         93.76        148.04        94.81 o
  -7   1 -11       1195.82       1205.06       133.87 o
  -5   1 -11        175.65        125.38        79.40 o
  -3   1 -11        560.44        617.67        94.90 o
  -1   1 -11         71.62        166.35        68.30 o
   1   1 -11        455.75        420.85       116.96 o
   3   1 -11        121.71         76.10       104.83 o
   5   1 -11       1443.00       1311.76       356.32 o
   7   1 -11       1325.29       1363.43       275.68 o
   9   1 -11       1103.31       1126.67       170.37 o
  11   1 -11        392.51        496.08       138.53 o
  13   1 -11          5.43        -10.28        84.47 o
  15   1 -11        787.44        855.92       129.91 o
  17   1 -11        587.85        539.25       122.31 o
  19   1 -11        146.87        203.49       139.26 o
  21   1 -11         12.63         17.44       149.20 o
  23   1 -11        781.02        700.36       247.76 o
  25   1 -11        620.34        756.25       784.39 o
 -20   2 -11         32.22        139.99       209.84 o
 -18   2 -11        170.40        227.88       153.27 o
 -16   2 -11        217.97        381.16       185.71 o
 -14   2 -11        244.55        276.00       135.26 o
 -12   2 -11        185.17        186.72       111.10 o
 -10   2 -11        249.82        111.01       104.17 o
  -8   2 -11        108.95        291.36        99.94 o
  -6   2 -11       4426.22       4924.77       246.17 o
  -4   2 -11        112.28         93.96        69.51 o
  -2   2 -11        134.25        115.96        66.67 o
   0   2 -11       1747.10       1589.51       222.73 o
   2   2 -11       2345.07       2244.02       254.00 o
   4   2 -11          9.45         45.18        81.95 o
   6   2 -11         60.73        -13.09        82.63 o
   8   2 -11        147.57        363.42       226.11 o
  10   2 -11       7256.08       6000.72       350.16 o
  12   2 -11       5441.64       4486.74       299.54 o
  14   2 -11         59.69         56.17        85.47 o
  16   2 -11         91.86         93.08        99.06 o
  18   2 -11        291.94        438.78       176.54 o
  20   2 -11          8.12        -59.51       136.21 o
  22   2 -11         69.16         -4.45       154.12 o
  24   2 -11        229.47       -109.36       343.97 o
 -19   3 -11        209.20          5.28       161.25 o
 -17   3 -11         45.35       -143.58       143.58 o
 -15   3 -11         91.03        157.67       140.60 o
 -13   3 -11         84.60         89.04       116.08 o
 -11   3 -11         56.10         -3.47       104.31 o
  -9   3 -11        100.07          1.28        93.93 o
  -7   3 -11       4057.49       3793.39       233.58 o
  -5   3 -11        125.11        366.08        97.13 o
  -3   3 -11         51.63         63.10        64.20 o
  -1   3 -11       1112.98       1214.17       143.79 o
   1   3 -11         86.80         88.42        70.97 o
   3   3 -11        768.67        755.37       140.47 o
   5   3 -11        484.19        613.92       138.89 o
   7   3 -11        500.81        516.57       122.67 o
   9   3 -11        364.05        238.34       164.87 o
  11   3 -11       3543.27       3290.97       222.63 o
  13   3 -11       4979.40       4409.77       265.05 o
  15   3 -11       1150.12       1030.13       176.21 o
  17   3 -11        102.36        137.89       120.60 o
  19   3 -11         84.95         74.94       137.83 o
  21   3 -11        422.90        417.45       169.43 o
  23   3 -11         76.47        197.80       177.71 o
  25   3 -11        259.41        743.00       423.24 o
 -18   4 -11       1201.78       1121.10       207.67 o
 -16   4 -11         69.53        -18.51       138.36 o
 -14   4 -11        301.34        451.24       149.37 o
 -12   4 -11        671.23        920.18       170.10 o
 -10   4 -11         79.02        -22.96       104.93 o
  -8   4 -11       1387.68       1408.35       259.81 o
  -6   4 -11       1078.55       1525.90       637.67 o
  -4   4 -11       1196.04       1321.79       157.34 o
  -2   4 -11       1017.71       1224.77       230.79 o
   0   4 -11        103.43        189.77        86.02 o
   2   4 -11         94.13        155.25        77.02 o
   4   4 -11         29.76        -24.14        91.92 o
   6   4 -11         50.84         67.03        90.81 o
   8   4 -11        315.21         92.40        90.77 o
  10   4 -11       1300.05       1121.91       154.51 o
  12   4 -11        716.39        685.96       137.97 o
  14   4 -11         87.03         90.05       109.93 o
  16   4 -11         76.75         64.72       122.25 o
  18   4 -11        208.58        329.56       144.81 o
  20   4 -11         97.01         64.05       151.62 o
  22   4 -11         54.73        298.38       261.35 o
  24   4 -11        267.46        116.86       249.87 o
 -17   5 -11         34.67        127.72       207.54 o
 -15   5 -11        543.18        341.03       162.21 o
 -13   5 -11        200.99        241.11       132.45 o
 -11   5 -11        340.26        402.46       195.99 o
  -9   5 -11        174.45        -14.58        99.97 o
  -7   5 -11         69.34         56.01        93.87 o
  -5   5 -11         76.11        137.36       187.10 o
  -3   5 -11       1017.28        918.95       298.31 o
  -1   5 -11        962.56        877.82       131.84 o
   1   5 -11        466.52        566.72       108.36 o
   3   5 -11        581.25        443.71       104.88 o
   5   5 -11        323.19        349.35       120.56 o
   7   5 -11        764.40        863.11       133.53 o
   9   5 -11        800.78        419.69       131.19 o
  11   5 -11       1794.42       1520.97       245.42 o
  13   5 -11        115.48         23.43       142.87 o
  15   5 -11        133.21        206.82       129.85 o
  17   5 -11         57.89        -31.59       137.19 o
  19   5 -11       1080.69       1147.10       215.47 o
  21   5 -11         77.84         42.64       203.25 o
  23   5 -11        152.45        224.33       241.14 o
 -16   6 -11        294.62         58.00       193.42 o
 -14   6 -11        286.20        301.35       146.30 o
 -12   6 -11        369.72        394.16       147.16 o
 -10   6 -11        518.26        571.40       153.45 o
  -8   6 -11         68.33          5.95       122.75 o
  -6   6 -11        162.71        212.14       123.06 o
  -4   6 -11       1815.62       1489.01       378.99 o
  -2   6 -11       1960.71       1764.56       222.85 o
   0   6 -11         18.84         38.54        79.90 o
   2   6 -11         14.25         28.39        76.76 o
   4   6 -11       1341.98       1334.10       189.42 o
   6   6 -11        229.91        241.55       101.73 o
   8   6 -11        780.06        712.09       180.53 o
  10   6 -11         40.63        -61.10       138.22 o
  12   6 -11         64.72         15.57       143.76 o
  14   6 -11       2361.02       2032.10       292.79 o
  16   6 -11        304.26        272.03       150.47 o
  18   6 -11         65.09        -24.07       187.82 o
  20   6 -11         26.49        101.56       211.33 o
  22   6 -11        194.46        368.17       236.39 o
 -15   7 -11        101.00        117.06       185.34 o
 -13   7 -11         80.85        272.86       245.01 o
 -11   7 -11        893.62       1371.09       216.98 o
  -9   7 -11         21.25       -111.42       111.42 o
  -7   7 -11        141.18        168.23       109.78 o
  -5   7 -11        145.56        159.42       205.70 o
  -3   7 -11        291.22        112.31       130.44 o
  -1   7 -11        339.68        456.11       117.68 o
   1   7 -11        220.30        305.29       108.84 o
   3   7 -11        346.41        218.52       114.20 o
   5   7 -11       1611.80       1623.57       181.02 o
   7   7 -11        318.11        398.66       166.49 o
   9   7 -11       1179.89       1367.64       244.51 o
  11   7 -11       1276.31        926.70       221.84 o
  13   7 -11        169.08        229.12       186.71 o
  15   7 -11         38.15        -74.76       168.79 o
  17   7 -11         60.36        -99.95       190.58 o
  19   7 -11        148.28        298.53       222.26 o
  21   7 -11        413.01        706.65       277.59 o
 -14   8 -11       1062.37        853.50       234.19 o
 -12   8 -11        273.06         -2.49       169.07 o
 -10   8 -11        312.71        216.70       139.05 o
  -8   8 -11        175.52        268.35       132.66 o
  -6   8 -11        191.41        148.25       160.89 o
  -4   8 -11        919.27       1044.07       491.96 o
  -2   8 -11        207.44        232.69       120.28 o
   0   8 -11       1598.60       1627.85       269.09 o
   2   8 -11       1030.66       1053.89       217.69 o
   4   8 -11        348.21        206.85       151.82 o
   6   8 -11        999.61       1031.62       225.31 o
   8   8 -11       1397.95       1468.60       248.51 o
  10   8 -11       2253.95       1853.55       338.35 o
  12   8 -11       1629.69       1498.46       390.50 o
  14   8 -11         10.66          1.51       177.84 o
  16   8 -11        537.19        738.41       357.19 o
  18   8 -11        249.69        188.21       222.69 o
  20   8 -11       1350.33       1258.41       439.44 o
 -13   9 -11        291.22        645.12       367.02 o
 -11   9 -11        668.49        639.72       267.76 o
  -9   9 -11        581.02        522.23       163.57 o
  -7   9 -11        781.03        472.03       183.53 o
  -5   9 -11        688.73        892.28       210.06 o
  -3   9 -11       1011.58        902.04       197.96 o
  -1   9 -11       2267.69       2014.61       217.79 o
   1   9 -11        917.59       1215.38       182.73 o
   3   9 -11       1392.09       1646.44       272.71 o
   5   9 -11       2239.00       1980.89       284.04 o
   7   9 -11       2195.99       2505.53       323.19 o
   9   9 -11        255.21        186.63       169.91 o
  11   9 -11       1609.89       1901.13       315.47 o
  13   9 -11        144.88        115.64       187.23 o
  15   9 -11         53.10        156.78       259.75 o
  17   9 -11        944.92       1024.96       288.94 o
  19   9 -11       1264.87       1732.97       343.87 o
 -12  10 -11         49.11        654.11       508.52 o
 -10  10 -11        831.38        824.00       528.95 o
  -8  10 -11       1454.42       2012.30       412.52 o
  -6  10 -11        171.86        176.24       277.58 o
  -4  10 -11        569.22        439.38       188.83 o
  -2  10 -11        249.89        163.95       169.77 o
   0  10 -11        461.74        375.93       199.57 o
   2  10 -11        696.80        928.61       220.41 o
   4  10 -11        642.63        675.97       265.79 o
   6  10 -11        500.44        319.53       192.41 o
   8  10 -11        327.60        289.95       198.76 o
  10  10 -11        167.89        211.88       200.74 o
  12  10 -11        176.07        441.92       224.25 o
  14  10 -11        114.21        227.76       224.77 o
  16  10 -11        887.81       1142.71       304.01 o
  -9  11 -11         67.33       -177.21       232.66 o
  -7  11 -11        447.50        267.12       246.64 o
  -5  11 -11         17.89        126.75       198.26 o
  -3  11 -11         83.76        -89.83       168.17 o
  -1  11 -11        351.86         96.13       422.79 o
   1  11 -11         32.10        147.28       279.68 o
   3  11 -11        182.87        375.55       241.27 o
   5  11 -11       2984.67       2976.63       750.85 o
   7  11 -11         18.84        -66.30       203.15 o
   9  11 -11          8.10        161.29       242.80 o
  11  11 -11         12.07        234.80       276.35 o
  13  11 -11        791.47        925.90       286.24 o
  15  11 -11        555.90        588.86       299.15 o
  -6  12 -11        161.73        -86.16       237.10 o
  -2  12 -11        774.66        696.34       347.54 o
   0  12 -11         56.42        -48.18       293.54 o
   2  12 -11        251.91        104.01       209.38 o
   4  12 -11        967.50       1048.72       269.70 o
   6  12 -11        346.66        340.35       261.02 o
   8  12 -11        124.48         55.24       211.53 o
  10  12 -11        161.08        467.54       230.97 o
  12  12 -11         55.52        201.91       380.73 o
  -1  13 -11        178.67        -74.06       319.21 o
   1  13 -11        292.70        325.81       258.96 o
   3  13 -11         36.11        -23.13       235.76 o
   5  13 -11        274.34        210.44       238.94 o
   7  13 -11        227.51        419.18       257.31 o
 -20   0 -10        123.54        125.85       296.56 o
 -18   0 -10       1393.42       1440.68       367.77 o
 -16   0 -10        547.38        745.83       269.20 o
 -14   0 -10       2375.97       3102.76       420.83 o
 -12   0 -10      10820.73      10529.63       773.10 o
 -10   0 -10       1841.51       1772.18       314.23 o
  -8   0 -10       3647.83       4062.66       300.11 o
  -6   0 -10       2837.07       2651.02       223.43 o
  -4   0 -10        149.24         98.99        94.15 o
  -2   0 -10        573.97        606.71       122.93 o
   0   0 -10      12617.18      11742.95       809.83 o
   2   0 -10        503.06        584.48       177.37 o
   4   0 -10       1664.48       1410.14       245.01 o
   6   0 -10       6082.94       5209.24       412.52 o
   8   0 -10       1717.79       1613.32       267.75 o
  10   0 -10       2650.58       2443.32       294.42 o
  12   0 -10       4988.04       4440.14       298.95 o
  14   0 -10       4130.89       3592.00       283.94 o
  16   0 -10       1345.39       1413.36       300.24 o
  18   0 -10       4202.69       3583.10       313.42 o
  20   0 -10        489.13        672.92       200.95 o
  22   0 -10         93.65        480.04       273.02 o
  24   0 -10        116.67        136.38       313.50 o
  26   0 -10       2895.52       3968.91       718.09 o
 -21   1 -10        660.14        676.38       250.72 o
 -19   1 -10        834.73        443.02       310.37 o
 -17   1 -10         40.50        130.48       159.35 o
 -15   1 -10       1559.92       1643.44       558.77 o
 -13   1 -10       3458.82       3773.14       417.84 o
 -11   1 -10       2680.66       2633.49       220.06 o
  -9   1 -10       1723.62       1386.80       164.47 o
  -7   1 -10       2743.75       2718.70       213.64 o
  -5   1 -10       1493.40       1702.48       138.49 o
  -3   1 -10       3469.95       3503.31       169.34 o
  -1   1 -10        861.37        884.52       136.43 o
   1   1 -10         76.85         87.88        60.44 o
   3   1 -10       6993.46       6709.29       256.36 o
   5   1 -10       4516.00       4142.58       257.07 o
   7   1 -10       1980.61       1644.78       175.07 o
   9   1 -10       1362.71       1210.92       171.14 o
  11   1 -10       2834.43       2683.39       186.72 o
  13   1 -10        570.12        594.30       111.22 o
  15   1 -10        471.22        477.87       107.56 o
  17   1 -10       1144.00       1154.66       152.35 o
  19   1 -10       1639.11       1837.50       219.77 o
  21   1 -10         72.34         45.76       142.91 o
  23   1 -10        210.04        333.83       204.69 o
  25   1 -10       1310.45       1571.51       339.21 o
 -20   2 -10       1062.96        822.94       209.75 o
 -18   2 -10        889.50        869.80       259.08 o
 -16   2 -10        158.55        -82.58       139.30 o
 -14   2 -10        157.82        168.93       176.59 o
 -12   2 -10       1235.71       1402.56       180.92 o
 -10   2 -10       3131.04       3050.31       218.46 o
  -8   2 -10       1098.70       1164.90       149.63 o
  -6   2 -10       6471.52       6543.87       289.74 o
  -4   2 -10        738.45        745.65       102.78 o
  -2   2 -10       2496.16       2692.45       234.32 o
   0   2 -10       1190.86       1181.54       104.63 o
   2   2 -10       2637.13       2471.57       186.73 o
   4   2 -10        765.73        910.08       174.84 o
   6   2 -10       1985.63       1837.12       338.27 o
   8   2 -10       4424.00       4322.08       269.12 o
  10   2 -10       3745.66       3054.77       196.88 o
  12   2 -10       1952.12       1851.83       189.97 o
  14   2 -10       5730.10       5355.00       246.82 o
  16   2 -10         84.70         -4.44        87.47 o
  18   2 -10        116.85        126.74       123.01 o
  20   2 -10        565.86        386.83       164.04 o
  22   2 -10        394.98        451.27       227.51 o
  24   2 -10        662.57        410.21       251.87 o
  26   2 -10         14.10       -337.40       337.40 o
 -21   3 -10        791.21        660.71       270.31 o
 -19   3 -10         82.64        126.59       147.21 o
 -17   3 -10        471.40        766.00       172.68 o
 -15   3 -10        566.33        728.01       157.17 o
 -13   3 -10        112.38        150.37       111.15 o
 -11   3 -10        488.94        430.80       148.04 o
  -9   3 -10       8070.99       8367.17       359.06 o
  -7   3 -10       1244.30       1313.65       156.38 o
  -5   3 -10       3279.66       3466.37       208.94 o
  -3   3 -10       4997.56       5155.23       253.38 o
  -1   3 -10       1462.97       1315.91       116.70 o
   1   3 -10        584.49        575.38        96.97 o
   3   3 -10       2497.90       2632.39       258.81 o
   5   3 -10       1061.45       1098.27       128.52 o
   7   3 -10       1971.29       1782.62       197.16 o
   9   3 -10       4028.06       3792.97       216.77 o
  11   3 -10       5679.12       5155.63       265.23 o
  13   3 -10       1351.81       1253.99       187.99 o
  15   3 -10       5494.87       4982.08       286.14 o
  17   3 -10        260.79        338.76       133.56 o
  19   3 -10       1321.95       1694.88       221.61 o
  21   3 -10        171.68        265.30       152.74 o
  23   3 -10        839.71       1276.26       231.14 o
  25   3 -10        478.01        984.44       294.78 o
 -20   4 -10        182.15        894.56       245.13 o
 -18   4 -10        333.32        524.28       174.22 o
 -16   4 -10        142.78         38.08       126.45 o
 -14   4 -10        462.44        500.04       145.07 o
 -12   4 -10       3322.84       3456.44       248.92 o
 -10   4 -10        422.84        594.13       202.83 o
  -8   4 -10        613.77        569.56       122.89 o
  -6   4 -10       1209.81       1242.58       148.31 o
  -4   4 -10       5319.51       5045.29       249.53 o
  -2   4 -10        409.04        571.67       148.05 o
   0   4 -10       1535.49       1735.70       151.35 o
   2   4 -10       1384.17       1323.93       204.11 o
   4   4 -10       1288.14       1069.58       120.30 o
   6   4 -10        535.88        506.55       113.65 o
   8   4 -10       5281.97       4895.89       477.58 o
  10   4 -10        552.97        501.60       106.53 o
  12   4 -10       2184.77       2215.94       192.33 o
  14   4 -10       1068.09        915.88       176.52 o
  16   4 -10        819.67        540.04       211.80 o
  18   4 -10        351.26        337.89       138.26 o
  20   4 -10        133.74        241.82       152.84 o
  22   4 -10        204.69         49.98       201.02 o
  24   4 -10        606.44        250.98       246.95 o
 -19   5 -10        378.52        211.94       223.50 o
 -17   5 -10         83.57        202.63       141.90 o
 -15   5 -10        531.27        632.30       154.02 o
 -13   5 -10         32.20        -83.46       105.56 o
 -11   5 -10        401.82        482.81       131.37 o
  -9   5 -10       5092.01       5147.04       287.08 o
  -7   5 -10       2347.41       2206.84       335.87 o
  -5   5 -10        500.11        639.32       116.08 o
  -3   5 -10       6769.28       6281.89       244.48 o
  -1   5 -10       2874.29       2944.60       180.38 o
   1   5 -10        431.64        343.89        92.49 o
   3   5 -10        501.45        614.73       134.72 o
   5   5 -10        957.35        993.59       160.44 o
   7   5 -10       4640.44       3936.19       219.24 o
   9   5 -10       2123.29       1798.89       163.84 o
  11   5 -10        502.51        546.91       171.90 o
  13   5 -10        300.28        246.53       190.22 o
  15   5 -10        665.05        545.94       176.54 o
  17   5 -10        624.05        320.70       140.74 o
  19   5 -10        759.90        800.04       182.15 o
  21   5 -10        382.85        361.25       219.53 o
  23   5 -10         45.59       -138.46       279.60 o
  25   5 -10        204.71        -36.71       251.44 o
 -18   6 -10       1328.91       1589.55       292.96 o
 -16   6 -10         40.05         47.59       146.45 o
 -14   6 -10         32.89        169.81       276.68 o
 -12   6 -10       2582.22       2643.20       515.07 o
 -10   6 -10       2977.62       2695.24       408.88 o
  -8   6 -10        283.95        294.00       109.76 o
  -6   6 -10       6869.85       6910.23       619.32 o
  -4   6 -10         69.54        120.09        83.56 o
  -2   6 -10        911.18       1074.79       115.62 o
   0   6 -10        306.39        110.62       100.80 o
   2   6 -10        631.40        637.94       147.17 o
   4   6 -10        729.15        885.51       179.32 o
   6   6 -10       5062.90       4495.66       243.60 o
   8   6 -10        648.72        384.48       105.58 o
  10   6 -10       1238.70       1294.95       217.88 o
  12   6 -10        358.06        312.91       163.55 o
  14   6 -10        513.88        362.33       137.21 o
  16   6 -10       1180.63       1050.90       189.84 o
  18   6 -10        559.19         37.67       185.77 o
  20   6 -10        250.35        291.78       230.75 o
  22   6 -10       1170.40       1211.67       525.77 o
  24   6 -10        133.90        196.99       256.76 o
 -17   7 -10       1078.37        898.04       238.42 o
 -15   7 -10        957.14        538.12       218.98 o
 -13   7 -10       1533.22       1405.98       205.70 o
 -11   7 -10       2690.70       3363.76       275.50 o
  -9   7 -10       1235.99       1268.50       235.82 o
  -7   7 -10       3101.68       3149.49       230.69 o
  -5   7 -10       4101.06       3707.97       237.65 o
  -3   7 -10        220.08        281.44        82.51 o
  -1   7 -10       1293.53       1350.41       162.66 o
   1   7 -10        445.34        361.91       210.75 o
   3   7 -10        707.39        652.58       124.76 o
   5   7 -10        977.23        869.67       137.22 o
   7   7 -10        369.04        491.02       165.65 o
   9   7 -10       2624.51       2543.89       297.94 o
  11   7 -10        420.99        277.56       168.45 o
  13   7 -10        434.67        537.88       202.75 o
  15   7 -10       1111.69        709.86       222.88 o
  17   7 -10        342.41        165.70       199.97 o
  19   7 -10        136.86       -146.85       170.78 o
  21   7 -10        133.10        524.99       275.74 o
  23   7 -10         85.68       -261.07       261.07 o
 -16   8 -10       1590.38       1577.68       390.15 o
 -14   8 -10        547.62        256.27       189.61 o
 -12   8 -10        792.95        883.65       213.75 o
 -10   8 -10        492.82        561.93       218.80 o
  -8   8 -10       1088.41       1028.52       171.14 o
  -6   8 -10       2974.45       2981.18       229.34 o
  -4   8 -10       3846.29       3737.98       247.20 o
  -2   8 -10        657.05        719.18       140.10 o
   0   8 -10       2615.65       2405.23       242.67 o
   2   8 -10        145.49        233.65       135.67 o
   4   8 -10        107.15        -73.31        98.22 o
   6   8 -10       1173.50       1108.21       220.70 o
   8   8 -10         67.02        180.96       149.30 o
  10   8 -10        319.64        268.61       158.37 o
  12   8 -10       2766.67       2568.39       326.59 o
  14   8 -10        318.06        256.39       206.87 o
  16   8 -10        321.33        508.14       215.71 o
  18   8 -10        863.80        892.71       271.75 o
  20   8 -10        329.31        261.43       238.57 o
  22   8 -10        293.86        277.39       422.33 o
 -15   9 -10        142.28         25.55       185.77 o
 -13   9 -10         24.67        -45.95       152.48 o
 -11   9 -10        856.37       1067.12       237.91 o
  -9   9 -10        136.30         65.85       133.53 o
  -7   9 -10         28.00       -110.50       110.50 o
  -5   9 -10       3081.94       3153.06       250.28 o
  -3   9 -10       5367.83       5708.78       318.10 o
  -1   9 -10        121.80         10.68       133.00 o
   1   9 -10        313.77        250.09       124.69 o
   3   9 -10        323.13        198.15       147.10 o
   5   9 -10        376.28        392.15       247.87 o
   7   9 -10        179.20         20.57       145.71 o
   9   9 -10        366.40        484.95       203.62 o
  11   9 -10        547.87        393.91       390.59 o
  13   9 -10        165.91        378.01       247.16 o
  15   9 -10        419.70        316.70       405.23 o
  17   9 -10        203.89        218.74       277.57 o
  19   9 -10        414.85        447.30       269.41 o
  21   9 -10        526.88       1496.29       492.62 o
 -14  10 -10          4.21        -50.57       191.15 o
 -12  10 -10        108.98         88.02       321.56 o
 -10  10 -10        298.22        -17.29       430.16 o
  -8  10 -10         23.81       -143.04       143.04 o
  -6  10 -10         15.97        180.13       135.38 o
  -4  10 -10        477.48        572.59       251.89 o
  -2  10 -10        103.63         66.12       198.71 o
   0  10 -10        222.87         86.42       212.37 o
   2  10 -10        356.45        686.16       192.20 o
   4  10 -10        341.16        372.14       144.64 o
   6  10 -10        442.57        336.41       171.69 o
   8  10 -10        726.80        850.19       231.21 o
  10  10 -10        214.48        190.35       187.95 o
  12  10 -10       1215.61       1093.49       262.02 o
  14  10 -10        421.60        156.47       231.43 o
  16  10 -10        176.97       -138.32       214.35 o
  18  10 -10        231.07       -261.07       277.05 o
 -11  11 -10        658.26        714.78       340.77 o
  -9  11 -10        581.98        804.18       221.20 o
  -7  11 -10         51.04        133.57       155.16 o
  -5  11 -10        395.69        452.72       614.99 o
  -3  11 -10        230.28        293.44       199.17 o
  -1  11 -10        479.00        655.85       206.73 o
   1  11 -10        325.13        364.62       187.87 o
   3  11 -10        260.90        393.19       183.51 o
   5  11 -10       1055.23        937.52       272.87 o
   7  11 -10        495.17        633.79       171.99 o
   9  11 -10         69.09        -77.42       176.98 o
  11  11 -10        187.53        274.20       219.87 o
  13  11 -10        190.59        -54.74       210.07 o
  15  11 -10        334.04        446.51       251.67 o
  17  11 -10        156.72       -158.50       220.08 o
 -10  12 -10         62.28        -97.73       239.58 o
  -8  12 -10        117.56         61.06       241.75 o
  -6  12 -10        655.33        982.09       309.58 o
  -4  12 -10        577.23        865.86       313.44 o
  -2  12 -10       1207.04       1522.58       283.47 o
   0  12 -10        205.59        180.41       202.95 o
   2  12 -10        205.52        214.35       203.80 o
   4  12 -10        397.19        523.72       223.16 o
   6  12 -10        463.72        430.09       211.57 o
   8  12 -10       1081.04       1217.33       555.92 o
  10  12 -10        130.31        282.74       201.78 o
  12  12 -10        248.86        216.20       238.38 o
  14  12 -10        221.77         -7.62       244.68 o
  -5  13 -10          5.21         33.19       274.74 o
  -3  13 -10        194.11        428.37       361.25 o
  -1  13 -10        408.86         -0.21       311.44 o
   1  13 -10         80.51       -209.36       209.36 o
   3  13 -10        115.72        205.72       225.10 o
   5  13 -10        433.97        599.14       243.03 o
   7  13 -10       1602.79       2109.32       352.47 o
   9  13 -10        387.71        801.80       255.27 o
  11  13 -10        456.88        576.59       292.39 o
 -23   1  -9        475.99       1113.61       295.10 o
 -21   1  -9        403.73        632.06       213.62 o
 -19   1  -9        223.06        196.73       170.80 o
 -17   1  -9        139.91         11.96       145.33 o
 -15   1  -9         25.98       -106.63       117.87 o
 -13   1  -9        614.05        505.56       151.46 o
 -11   1  -9       2468.14       2563.39       239.73 o
  -9   1  -9       3073.64       3275.71       244.87 o
  -7   1  -9        455.49        622.97       101.74 o
  -5   1  -9         76.35         40.08        63.94 o
  -3   1  -9       2564.50       2689.78       140.21 o
  -1   1  -9        174.81        202.53        56.01 o
   1   1  -9         81.31         83.57        61.22 o
   3   1  -9        438.73        566.45        62.75 o
   5   1  -9        329.91        444.51        66.75 o
   7   1  -9        537.91        298.01        99.68 o
   9   1  -9       3934.80       3859.22       243.39 o
  11   1  -9        649.42        571.00       106.14 o
  13   1  -9       3182.80       3078.71       173.92 o
  15   1  -9        206.74        158.32        85.52 o
  17   1  -9        384.05        240.26        94.24 o
  19   1  -9        156.52        127.94       150.16 o
  21   1  -9          9.64         14.44       132.23 o
  23   1  -9          7.61        274.91       201.52 o
  25   1  -9        540.09        500.33       261.93 o
  27   1  -9        107.14        441.23       278.90 o
 -22   2  -9        453.04        701.09      1033.90 o
 -20   2  -9          0.26         32.99       288.84 o
 -18   2  -9          5.57        133.88       152.77 o
 -16   2  -9         18.42        118.04       138.53 o
 -14   2  -9        253.42        451.14       158.69 o
 -12   2  -9        330.18        355.74       111.44 o
 -10   2  -9        353.15        297.38        84.87 o
  -8   2  -9        230.03        210.38        80.10 o
  -6   2  -9       2656.31       2833.78       192.72 o
  -4   2  -9        383.56        326.42        88.04 o
  -2   2  -9        132.91        151.98        56.07 o
   0   2  -9       1760.33       1697.97       110.00 o
   2   2  -9        676.01        744.33        74.82 o
   4   2  -9       1070.34       1269.06       122.30 o
   6   2  -9       1920.61       1920.41       123.86 o
   8   2  -9       1787.28       1519.51       156.54 o
  10   2  -9       1317.44        986.60       126.97 o
  12   2  -9        112.63        103.02        81.84 o
  14   2  -9        448.26        581.60       102.85 o
  16   2  -9        355.20        459.95       103.07 o
  18   2  -9        157.72        202.79       117.57 o
  20   2  -9        634.81        551.10       162.36 o
  22   2  -9          4.98        128.46       146.89 o
  24   2  -9         60.01        159.97       223.14 o
  26   2  -9        408.04        411.44       560.90 o
 -21   3  -9        233.55        237.56       184.90 o
 -19   3  -9         64.22        -57.88       131.04 o
 -17   3  -9        241.93        172.09       228.88 o
 -15   3  -9        119.72        104.62       101.71 o
 -13   3  -9         14.67        -58.61        92.57 o
 -11   3  -9        260.84        174.66        93.85 o
  -9   3  -9        259.36        411.80       106.41 o
  -7   3  -9       3480.71       3725.09       213.93 o
  -5   3  -9        711.94        971.56       199.36 o
  -3   3  -9       4409.27       4594.29       217.74 o
  -1   3  -9        800.50        862.34        91.45 o
   1   3  -9       1082.19       1136.86        94.48 o
   3   3  -9       1390.99       1530.90        93.82 o
   5   3  -9        197.12        206.26        80.37 o
   7   3  -9       1274.99       1013.77       141.97 o
   9   3  -9        163.18        129.93        69.53 o
  11   3  -9        366.82        268.81        88.08 o
  13   3  -9         54.10         29.56        71.55 o
  15   3  -9       1856.72       2142.82       224.21 o
  17   3  -9        257.52        342.49       127.62 o
  19   3  -9        409.67        431.30       141.94 o
  21   3  -9         56.56         82.59       145.71 o
  23   3  -9        552.92        515.10       193.89 o
  25   3  -9        654.35         52.49       224.80 o
  27   3  -9        120.38         62.55       378.36 o
 -22   4  -9         51.29        155.61       227.28 o
 -20   4  -9          6.47        261.86       190.68 o
 -18   4  -9         85.68        -35.62       130.95 o
 -16   4  -9        126.08        128.09       124.97 o
 -14   4  -9       1748.52       1859.99       210.11 o
 -12   4  -9        826.65        891.49       146.27 o
 -10   4  -9        160.34        113.06        88.33 o
  -8   4  -9        104.36        180.32        83.39 o
  -6   4  -9         83.88        170.06        73.93 o
  -4   4  -9        643.69        558.48        83.55 o
  -2   4  -9       1163.54       1278.24       142.01 o
   0   4  -9       1068.63       1262.90       258.29 o
   2   4  -9        645.17        759.29        82.56 o
   4   4  -9        666.79        718.85       120.22 o
   6   4  -9       1111.36       1127.72       148.99 o
   8   4  -9        624.15        643.12       100.34 o
  10   4  -9        473.53        502.10        97.37 o
  12   4  -9        953.42        783.81       125.38 o
  14   4  -9       2259.95       2001.17       207.83 o
  16   4  -9        530.19        493.97       144.57 o
  18   4  -9        673.80        636.69       164.19 o
  20   4  -9        105.47        311.27       159.02 o
  22   4  -9         66.01         59.68       185.16 o
  24   4  -9        459.86        627.69       255.35 o
  26   4  -9        377.25        723.70       299.36 o
 -21   5  -9         44.31        207.93       257.67 o
 -19   5  -9       1410.30       1230.09       262.08 o
 -17   5  -9        274.00        686.88       158.55 o
 -15   5  -9        928.11        690.06       181.64 o
 -13   5  -9        442.78        484.29       126.08 o
 -11   5  -9        205.17        278.76       109.88 o
  -9   5  -9        664.32        719.42       153.40 o
  -7   5  -9        472.40        526.23       103.82 o
  -5   5  -9        194.71        253.79        73.80 o
  -3   5  -9        395.41        370.77        81.34 o
  -1   5  -9        320.16        296.46        89.22 o
   1   5  -9         77.41        196.41        92.85 o
   3   5  -9        625.43        680.17       185.62 o
   5   5  -9        358.90        378.78       102.51 o
   7   5  -9        227.95        208.88        73.23 o
   9   5  -9       1000.95        916.04       186.48 o
  11   5  -9        482.93        376.81       141.12 o
  13   5  -9        463.72        399.08       156.13 o
  15   5  -9        110.34        259.94       119.46 o
  17   5  -9        173.64        144.85       124.29 o
  19   5  -9        207.64        106.65       136.85 o
  21   5  -9         74.60         11.48       180.94 o
  23   5  -9        179.49        221.00       222.02 o
  25   5  -9        595.91        798.95       577.80 o
 -20   6  -9        456.57        296.14       326.54 o
 -18   6  -9        124.76          4.32       226.96 o
 -16   6  -9        206.12        191.70       154.92 o
 -14   6  -9         53.14        202.89       121.29 o
 -12   6  -9        393.20        505.12       139.59 o
 -10   6  -9        237.43        165.93       103.83 o
  -8   6  -9        887.32        994.04       175.04 o
  -6   6  -9        289.50        419.31       126.10 o
  -4   6  -9        231.70        293.15        78.93 o
  -2   6  -9        331.78        321.47        77.02 o
   0   6  -9        534.17        634.54       131.42 o
   2   6  -9        289.04        328.80       102.88 o
   4   6  -9        547.42        642.58       119.60 o
   6   6  -9         59.97        -19.82        69.02 o
   8   6  -9        445.52        366.21        98.95 o
  10   6  -9        765.44        724.62       170.84 o
  12   6  -9        415.51        260.62       143.66 o
  14   6  -9        166.02        144.37       111.28 o
  16   6  -9        201.31        157.16       120.72 o
  18   6  -9        145.89        -45.34       171.18 o
  20   6  -9        332.68        167.59       200.36 o
  22   6  -9         27.46         -3.64       218.26 o
  24   6  -9         86.03        252.31       253.82 o
 -19   7  -9        546.99        283.89       484.90 o
 -17   7  -9        125.55         38.69       152.86 o
 -15   7  -9       1752.52       1801.33       296.01 o
 -13   7  -9        111.50        122.65       115.73 o
 -11   7  -9        257.12        182.49       118.56 o
  -9   7  -9        184.79        188.73       126.57 o
  -7   7  -9        374.63        380.02       101.69 o
  -5   7  -9        316.72        260.83        87.54 o
  -3   7  -9       1312.07       1538.21       137.30 o
  -1   7  -9        501.32        542.50       108.73 o
   1   7  -9       4556.20       4790.23       291.78 o
   3   7  -9        127.32        131.64        94.79 o
   5   7  -9        119.05        143.17        88.37 o
   7   7  -9        455.07        450.60       147.65 o
   9   7  -9       1693.58       1579.59       316.00 o
  11   7  -9       4799.13       4342.24       343.17 o
  13   7  -9       1957.56       1927.52       285.50 o
  15   7  -9       1183.23        739.55       200.69 o
  17   7  -9        148.28         66.62       164.26 o
  19   7  -9        204.96       -189.98       189.98 o
  21   7  -9        109.93        -21.40       196.54 o
  23   7  -9         45.29         84.82       231.35 o
 -18   8  -9         87.54        179.94       195.97 o
 -16   8  -9        311.08        259.33       192.41 o
 -14   8  -9        855.34        981.06       224.56 o
 -12   8  -9        116.82        145.74       147.36 o
 -10   8  -9         34.57         30.54       101.15 o
  -8   8  -9        441.08        362.92       118.24 o
  -6   8  -9         89.46         92.40        98.47 o
  -4   8  -9        151.68        166.34        83.47 o
  -2   8  -9        245.74        173.08       136.51 o
   0   8  -9       3855.84       3687.51       295.85 o
   2   8  -9        239.33        240.66       134.68 o
   4   8  -9        743.17        571.53       118.73 o
   6   8  -9        201.85         65.70       114.64 o
   8   8  -9         82.59       -110.01       315.72 o
  10   8  -9       5388.97       4992.52       368.90 o
  12   8  -9       3568.35       2824.73       395.39 o
  14   8  -9       1454.57       1407.61       270.38 o
  16   8  -9        330.10        287.10       291.48 o
  18   8  -9       1114.75       1104.39       271.82 o
  20   8  -9         49.24        -45.46       223.51 o
  22   8  -9        653.31        565.03       604.12 o
 -17   9  -9         58.84        -62.19       171.99 o
 -15   9  -9        213.96        252.22       181.24 o
 -13   9  -9         26.86         30.33       156.06 o
 -11   9  -9         59.47         65.48       187.44 o
  -9   9  -9        713.60        555.28       142.53 o
  -7   9  -9        163.72        168.57       112.51 o
  -5   9  -9        312.69         97.76        93.73 o
  -3   9  -9        110.80        216.81       114.01 o
  -1   9  -9        179.66        284.98       126.23 o
   1   9  -9         50.13         -6.58       105.39 o
   3   9  -9       1139.19       1384.49       179.36 o
   5   9  -9        194.55        141.62       138.63 o
   7   9  -9         92.04       -113.32       123.28 o
   9   9  -9        938.75       1105.36       228.09 o
  11   9  -9         89.58        138.73       184.26 o
  13   9  -9        926.52        998.00       230.61 o
  15   9  -9        157.04         80.42       171.72 o
  17   9  -9       1055.10       1139.39       271.13 o
  19   9  -9       2260.21       2616.35       491.39 o
  21   9  -9        388.33        528.56       496.83 o
 -16  10  -9         80.61        146.43       189.74 o
 -14  10  -9        299.50        520.30       321.33 o
 -12  10  -9       1101.09        942.70       231.61 o
 -10  10  -9        843.49        443.10       184.99 o
  -8  10  -9       1923.02       1635.62       263.52 o
  -6  10  -9       3895.93       3721.81       267.73 o
  -4  10  -9        473.79        490.46       214.04 o
  -2  10  -9       1524.49       1619.15       273.01 o
   0  10  -9        343.05        305.98       157.83 o
   2  10  -9         25.04         71.63       140.57 o
   4  10  -9        937.23        926.17       163.50 o
   6  10  -9       1894.00       1593.02       250.60 o
   8  10  -9        812.32        688.97       191.02 o
  10  10  -9        438.58        313.24       328.32 o
  12  10  -9        437.80        158.56       385.26 o
  14  10  -9        278.74        201.36       198.89 o
  16  10  -9       1432.71       1731.63       413.01 o
  18  10  -9        398.37       1205.14       290.18 o
  20  10  -9        556.81        203.77       234.97 o
 -13  11  -9        314.19        161.87       186.47 o
 -11  11  -9        299.56        355.12       226.98 o
  -9  11  -9        730.60        430.60       185.51 o
  -7  11  -9        398.30        316.67       171.06 o
  -5  11  -9        393.79        497.29       126.23 o
  -3  11  -9       1457.56       1517.90       199.23 o
  -1  11  -9        177.17        264.78       176.80 o
   1  11  -9         38.12        200.42       176.06 o
   3  11  -9         46.55         94.21       152.98 o
   5  11  -9        252.36        335.90       172.21 o
   7  11  -9       1564.21       1463.94       215.13 o
   9  11  -9        331.06        337.52       337.59 o
  11  11  -9        639.73        773.12       231.36 o
  13  11  -9        205.43        366.07       220.63 o
  15  11  -9        951.88        745.41       534.54 o
  17  11  -9        731.14        626.54       268.59 o
 -12  12  -9        296.19        648.99       296.20 o
 -10  12  -9        164.30        307.27       256.98 o
  -8  12  -9        241.79        415.98       194.40 o
  -6  12  -9        382.83        -60.84       321.76 o
  -4  12  -9        787.39        751.40       258.10 o
  -2  12  -9        431.29        496.82       203.85 o
   0  12  -9        442.57        337.19       207.28 o
   2  12  -9         70.13        -17.14       216.32 o
   4  12  -9         46.50        127.15       191.04 o
   6  12  -9        474.99        511.35       213.84 o
   8  12  -9        153.00        107.67       177.08 o
  10  12  -9        180.16        462.79       175.66 o
  12  12  -9        785.05        548.93       541.49 o
  14  12  -9        794.59        760.15       501.03 o
  16  12  -9       1907.96       2199.83       576.09 o
  -9  13  -9        696.74        681.21       244.32 o
  -7  13  -9        390.27        792.88       478.30 o
  -5  13  -9        758.53        799.04       365.28 o
  -3  13  -9        550.49        558.11       339.89 o
  -1  13  -9       1651.24       1738.41       438.60 o
   1  13  -9         88.27        310.11       210.20 o
   3  13  -9        197.80         90.65       202.46 o
   5  13  -9        582.23        359.23       220.73 o
   7  13  -9       1118.11        864.06       249.04 o
   9  13  -9         65.25        272.09       210.19 o
  11  13  -9         97.34         23.97       200.40 o
  13  13  -9        802.09        818.18       289.79 o
  -4  14  -9        187.39         24.70       349.03 o
  -2  14  -9         95.71         66.41       324.09 o
   0  14  -9        311.21        307.07       312.01 o
   2  14  -9        312.83        759.31       439.10 o
   4  14  -9        196.17         58.34       277.91 o
   6  14  -9        194.78       -343.81       902.92 o
   8  14  -9         95.29         15.39       227.29 o
 -24   0  -8       2199.32       1995.65       517.77 o
 -22   0  -8        362.03        456.06       282.67 o
 -20   0  -8        290.31        611.88       261.90 o
 -18   0  -8       3112.58       2441.31       450.48 o
 -16   0  -8        322.37        260.25       208.27 o
 -14   0  -8        961.07        756.36       245.94 o
 -12   0  -8        945.43        844.18       241.30 o
 -10   0  -8       1000.24       1466.07       275.84 o
  -8   0  -8        264.01        136.78       123.95 o
  -6   0  -8       3532.49       3421.68       316.44 o
  -4   0  -8       4483.85       5200.75       279.88 o
  -2   0  -8       5773.38       6535.89       305.77 o
   0   0  -8       1519.99       1483.67       362.67 o
   2   0  -8       2570.13       2744.03       161.87 o
   4   0  -8        721.15        675.00        77.05 o
   6   0  -8      11437.94      10681.38       604.79 o
   8   0  -8       1837.85       2116.21       236.08 o
  10   0  -8        766.28        427.98       151.23 o
  12   0  -8       2880.64       2403.62       414.15 o
  14   0  -8        698.26        779.61       151.00 o
  16   0  -8       4554.75       4414.53       306.30 o
  18   0  -8       2335.60       2462.20       265.70 o
  20   0  -8       9127.23       8585.62       484.19 o
  22   0  -8       1547.73       2086.10       439.58 o
  24   0  -8        365.84        589.38       358.43 o
  26   0  -8        937.65       1620.68       482.60 o
  28   0  -8       2837.36       3285.40       648.24 o
 -23   1  -8        685.42        466.86       306.12 o
 -21   1  -8        645.62        608.57       202.13 o
 -19   1  -8        863.68        836.55       329.43 o
 -17   1  -8       1028.16       1037.54       214.37 o
 -15   1  -8        142.28        226.88       134.31 o
 -13   1  -8       1205.04       1455.72       211.77 o
 -11   1  -8        504.47        411.35       122.19 o
  -9   1  -8       1730.57       1843.18       489.63 o
  -7   1  -8       2605.39       2451.08       165.82 o
  -5   1  -8       2467.28       2323.00       151.96 o
  -3   1  -8       6196.30       5671.23       588.55 o
  -1   1  -8       5036.69       4990.12       179.84 o
   1   1  -8       5387.26       5171.21       172.61 o
   3   1  -8       6952.20       6672.14       191.85 o
   5   1  -8       4463.62       4492.42       174.76 o
   7   1  -8       1930.33       2220.37       100.86 o
   9   1  -8       1407.63       1697.35       157.00 o
  11   1  -8       3487.44       3292.34       164.74 o
  13   1  -8       1422.86       1483.00       132.89 o
  15   1  -8        755.57        777.00       109.38 o
  17   1  -8       2778.31       2823.12       186.45 o
  19   1  -8       1469.91       1701.98       172.66 o
  21   1  -8       1476.33       1731.43       331.44 o
  23   1  -8        796.08       1241.54       265.95 o
  25   1  -8        458.73        334.02       254.39 o
  27   1  -8       1587.38       2485.69       483.99 o
 -24   2  -8       1191.81       2375.83       536.16 o
 -22   2  -8        672.86        354.78       209.90 o
 -20   2  -8       1558.68       1809.74       507.98 o
 -18   2  -8       1682.08       1532.91       295.88 o
 -16   2  -8        134.42         81.66       160.97 o
 -14   2  -8       1786.91       1702.42       240.83 o
 -12   2  -8       2919.83       3338.92       274.13 o
 -10   2  -8       5363.33       5294.79       266.32 o
  -8   2  -8       2775.27       2363.74       164.09 o
  -6   2  -8       1064.12       1358.15       105.73 o
  -4   2  -8       4032.33       4527.52       234.78 o
  -2   2  -8       2106.50       2145.33       114.00 o
   0   2  -8       7986.44       7738.24       285.55 o
   2   2  -8       1632.18       1531.37        94.31 o
   4   2  -8       4883.18       4829.80       136.40 o
   6   2  -8       3095.11       3136.89       185.86 o
   8   2  -8       4872.41       4649.14       348.52 o
  10   2  -8       1098.72       1314.00       131.84 o
  12   2  -8         44.99        -49.31        56.92 o
  14   2  -8        107.87        179.19        98.67 o
  16   2  -8       5805.05       5839.75       246.49 o
  18   2  -8       1198.35       1254.39       176.19 o
  20   2  -8       1568.65       1603.61       209.19 o
  22   2  -8        372.50        393.83       156.12 o
  24   2  -8       1281.06       1358.34       224.92 o
  26   2  -8       1114.16        922.28       283.90 o
  28   2  -8          7.03        417.04       390.18 o
 -23   3  -8        456.15        425.07       227.73 o
 -21   3  -8        935.88       1174.13       252.22 o
 -19   3  -8       2607.57       2904.58       350.25 o
 -17   3  -8         19.01        -62.55       146.32 o
 -15   3  -8       1036.07        881.36       156.34 o
 -13   3  -8        410.40        333.65       113.88 o
 -11   3  -8       4679.58       4962.08       306.29 o
  -9   3  -8       6102.11       5882.83       277.93 o
  -7   3  -8        769.78        836.45       113.89 o
  -5   3  -8       7588.23       7547.26       279.28 o
  -3   3  -8       3077.86       3266.18       174.55 o
  -1   3  -8       6962.58       6742.64       320.15 o
   1   3  -8       2998.13       2827.27       115.24 o
   3   3  -8       1784.78       1818.74       100.35 o
   5   3  -8       1249.86       1287.17       138.96 o
   7   3  -8       2193.58       1811.74       163.09 o
   9   3  -8       1538.30       1750.67       142.27 o
  11   3  -8       2402.15       2358.16       170.52 o
  13   3  -8      12084.73      11817.49       361.95 o
  15   3  -8       2161.08       2015.42       160.38 o
  17   3  -8        101.04        105.12       107.65 o
  19   3  -8       4271.14       4103.36       280.28 o
  21   3  -8       1839.75       1137.76       192.71 o
  23   3  -8       1861.24       2119.03       547.89 o
  25   3  -8        291.88        415.86       247.90 o
  27   3  -8        155.53        107.08       382.56 o
 -22   4  -8        208.14        301.74       222.31 o
 -20   4  -8        482.70        191.83       217.06 o
 -18   4  -8       1544.04       1828.96       230.43 o
 -16   4  -8       2269.15       2861.19       264.84 o
 -14   4  -8        656.90        738.61       136.38 o
 -12   4  -8       1204.78       1354.96       171.24 o
 -10   4  -8       1203.31       1183.18       143.45 o
  -8   4  -8       1713.58       1798.86       186.15 o
  -6   4  -8       3699.95       3688.83       179.43 o
  -4   4  -8       1018.16       1246.06       103.10 o
  -2   4  -8       8828.08       8863.29       556.60 o
   0   4  -8       2685.53       2934.84       137.40 o
   2   4  -8       1403.66       1444.46       105.71 o
   4   4  -8       1121.35       1123.72       148.68 o
   6   4  -8       1004.47        929.51       111.71 o
   8   4  -8       1043.24       1181.79       124.93 o
  10   4  -8        923.81        957.80       119.39 o
  12   4  -8       5552.69       4836.95       240.80 o
  14   4  -8       9702.72       8205.09       355.53 o
  16   4  -8       1262.10       1353.92       175.12 o
  18   4  -8       2235.92       2271.52       310.91 o
  20   4  -8       3930.19       4116.01       294.86 o
  22   4  -8        175.31        225.48       191.07 o
  24   4  -8        995.87        904.05       272.12 o
  26   4  -8       2750.18       4230.08      1207.94 o
 -21   5  -8        384.97        253.92       202.51 o
 -19   5  -8        229.00        423.61       192.70 o
 -17   5  -8       6259.34       6497.80       583.45 o
 -15   5  -8       1626.23       1858.39       208.64 o
 -13   5  -8        289.67        418.87       116.23 o
 -11   5  -8        134.71         33.62       102.41 o
  -9   5  -8       1896.69       2324.22       243.56 o
  -7   5  -8       1320.27       1592.79       128.76 o
  -5   5  -8       2252.17       2348.56       187.90 o
  -3   5  -8        651.14        694.83        85.29 o
  -1   5  -8       2911.85       3016.05       365.57 o
   1   5  -8       1727.49       1605.11       161.13 o
   3   5  -8       1399.46       1431.32       114.90 o
   5   5  -8        894.61        765.94        77.50 o
   7   5  -8        818.69        706.09       101.18 o
   9   5  -8        324.14        103.01        72.88 o
  11   5  -8        356.35        392.26        91.02 o
  13   5  -8        995.52        983.51       171.66 o
  15   5  -8       1239.36       1308.05       173.11 o
  17   5  -8        399.07        450.23       163.21 o
  19   5  -8        156.91        -30.49       153.81 o
  21   5  -8       2555.42       2552.50       343.98 o
  23   5  -8       1131.52        460.18       234.95 o
  25   5  -8        102.88        101.00       231.70 o
 -22   6  -8        199.08        175.83       222.22 o
 -20   6  -8        245.35        316.08       196.82 o
 -18   6  -8       2075.78       2322.98       323.33 o
 -16   6  -8       1031.62        943.74       216.38 o
 -14   6  -8        117.49        173.05       115.14 o
 -12   6  -8        887.31       1363.38       547.21 o
 -10   6  -8       2053.41       1936.07       196.04 o
  -8   6  -8        686.57        574.90       114.53 o
  -6   6  -8       1019.61       1098.47       115.20 o
  -4   6  -8       3694.26       3922.09       453.35 o
  -2   6  -8       1255.88       1499.58       180.09 o
   0   6  -8       3337.93       3341.72       231.49 o
   2   6  -8       1024.01       1196.85       153.21 o
   4   6  -8       1643.49       1754.36       140.95 o
   6   6  -8       1640.07       1489.55       141.82 o
   8   6  -8        362.24        409.82       136.99 o
  10   6  -8       2369.01       2454.97       254.20 o
  12   6  -8        693.08        752.60       182.23 o
  14   6  -8        578.45        483.75       123.99 o
  16   6  -8        568.35        625.92       427.05 o
  18   6  -8       2693.20       2495.30       354.89 o
  20   6  -8       2396.05       2402.23       341.52 o
  22   6  -8       1833.37       1670.53       321.77 o
  24   6  -8        248.15        640.65       269.71 o
  26   6  -8         38.94        156.21       363.06 o
 -21   7  -8          3.71        112.38       242.66 o
 -19   7  -8        124.24        -44.78       147.08 o
 -17   7  -8        777.45       1077.63       245.65 o
 -15   7  -8       2044.11       1894.47       292.56 o
 -13   7  -8         72.32        102.03        99.73 o
 -11   7  -8        773.13        981.11       170.58 o
  -9   7  -8        498.37        352.45       111.72 o
  -7   7  -8       1032.07       1149.99       125.68 o
  -5   7  -8        306.97        492.84        92.97 o
  -3   7  -8        509.31        413.60       100.51 o
  -1   7  -8       1801.13       1526.86       155.51 o
   1   7  -8       2017.83       1747.27       151.63 o
   3   7  -8        275.76        332.07        92.79 o
   5   7  -8       1560.31       1555.90       119.26 o
   7   7  -8       3613.60       3419.97       200.24 o
   9   7  -8       2092.99       1602.92       225.78 o
  11   7  -8        425.70        188.11       159.96 o
  13   7  -8       1680.54       1832.78       210.83 o
  15   7  -8       1041.16        932.45       216.04 o
  17   7  -8       3354.40       2630.00       345.31 o
  19   7  -8        318.55        184.59       179.01 o
  21   7  -8        797.30        783.84       252.19 o
  23   7  -8        167.55       -223.53       281.39 o
  25   7  -8        103.33        408.57       267.45 o
 -20   8  -8         31.42         91.54       415.07 o
 -18   8  -8        703.20        175.56       246.49 o
 -16   8  -8       1107.30       1406.62       265.14 o
 -14   8  -8        618.54        503.12       169.86 o
 -12   8  -8        893.78        922.60       194.19 o
 -10   8  -8        789.89        964.55       157.24 o
  -8   8  -8        140.95         41.33        93.87 o
  -6   8  -8        258.87        253.00       103.07 o
  -4   8  -8       2200.88       2265.83       189.49 o
  -2   8  -8       3340.18       3077.20       202.48 o
   0   8  -8        228.34        431.94        89.87 o
   2   8  -8       2820.58       2745.64       227.42 o
   4   8  -8        838.86       1077.45       137.29 o
   6   8  -8       1939.03       2157.87       253.78 o
   8   8  -8       4635.26       4855.04       336.84 o
  10   8  -8        825.19        673.53       179.58 o
  12   8  -8        543.62        702.50       184.59 o
  14   8  -8        190.43        179.65       206.21 o
  16   8  -8       2915.51       2795.78       353.85 o
  18   8  -8        382.45        471.35       218.41 o
  20   8  -8         13.15         12.69       190.39 o
  22   8  -8         49.61         84.90       219.84 o
  24   8  -8         47.56         -1.34       251.34 o
 -19   9  -8        763.46        628.89       252.78 o
 -17   9  -8        159.28        170.63       176.06 o
 -15   9  -8        465.84        442.32       182.85 o
 -13   9  -8       1239.85       1298.29       236.96 o
 -11   9  -8         90.40        264.31       150.85 o
  -9   9  -8       1708.41       1549.03       193.74 o
  -7   9  -8       1381.16       1668.25       166.19 o
  -5   9  -8       1215.98       1345.98       168.55 o
  -3   9  -8       1773.49       1664.20       186.91 o
  -1   9  -8       3744.51       3379.11       189.59 o
   1   9  -8       1543.73       1672.66       153.57 o
   3   9  -8        670.71        679.93       109.01 o
   5   9  -8        255.66        155.12       162.59 o
   7   9  -8       1544.31       1712.39       238.57 o
   9   9  -8        388.67        350.78       161.02 o
  11   9  -8       1569.39       1764.67       258.39 o
  13   9  -8       1072.31       1056.26       321.01 o
  15   9  -8        304.31        401.45       208.53 o
  17   9  -8        445.15        387.09       202.50 o
  19   9  -8       1012.96        995.61       270.46 o
  21   9  -8       1076.94       1540.12       331.56 o
  23   9  -8         34.10       -287.19       287.19 o
 -16  10  -8        377.92        306.56       186.30 o
 -14  10  -8       1729.94       2432.39       338.42 o
 -12  10  -8         27.32        174.10       210.00 o
 -10  10  -8       1610.42       1573.62       494.21 o
  -8  10  -8        742.71        613.92       180.11 o
  -6  10  -8        669.20        656.03       127.35 o
  -4  10  -8       1009.06       1043.54       165.91 o
  -2  10  -8        558.44        572.50       133.90 o
   0  10  -8        828.14        897.11       247.62 o
   2  10  -8        625.53        600.19       113.22 o
   4  10  -8        910.28       1086.52       167.19 o
   6  10  -8       1032.05        977.00       200.76 o
   8  10  -8        188.11        178.62       145.84 o
  10  10  -8        217.91         39.80       164.04 o
  12  10  -8       1672.76       1693.68       282.36 o
  14  10  -8       1183.60        915.26       241.47 o
  16  10  -8        109.78        234.18       302.99 o
  18  10  -8       1492.34       1270.21       284.01 o
  20  10  -8         52.63       -252.63       276.21 o
 -15  11  -8       1104.69       1027.07       265.12 o
 -13  11  -8         19.48        113.35       173.75 o
 -11  11  -8       1251.85       1368.09       295.14 o
  -9  11  -8        566.48        816.41       205.88 o
  -7  11  -8        233.36        344.93       136.81 o
  -5  11  -8        182.74        350.86       141.16 o
  -3  11  -8       1296.99       1498.94       194.21 o
  -1  11  -8        153.10        126.74       123.91 o
   1  11  -8       1454.15       1751.24       203.79 o
   3  11  -8       2643.91       2607.70       312.90 o
   5  11  -8        364.09        386.83       180.55 o
   7  11  -8        102.77        116.30       125.10 o
   9  11  -8        374.23        177.53       187.61 o
  11  11  -8        250.09        602.13       214.75 o
  13  11  -8        362.99        298.17       425.10 o
  15  11  -8        357.58        382.52       195.12 o
  17  11  -8         35.11       -142.02       222.34 o
  19  11  -8        131.59       -181.21       281.91 o
 -12  12  -8        309.90        238.63       189.97 o
 -10  12  -8        114.51        162.26       165.19 o
  -8  12  -8         59.25       -131.02       247.00 o
  -6  12  -8        313.03        526.42       190.07 o
  -4  12  -8        473.06        602.31       195.49 o
  -2  12  -8         74.13         36.95       123.62 o
   0  12  -8        295.17        490.67       151.65 o
   2  12  -8        112.40        374.53       307.22 o
   4  12  -8       3242.83       3998.68       463.31 o
   6  12  -8        205.19        -61.14       150.50 o
   8  12  -8       1170.62       1862.72       713.07 o
  10  12  -8        381.85        279.36       154.29 o
  12  12  -8       1221.78       1001.46       323.32 o
  14  12  -8         95.51        -75.00       201.21 o
  16  12  -8        509.39        750.52       270.36 o
 -11  13  -8         32.65       -172.31       172.31 o
  -9  13  -8         43.06         61.76       184.10 o
  -7  13  -8       1090.57       1477.12       212.69 o
  -5  13  -8       1648.11       1792.66       289.58 o
  -3  13  -8         44.62        138.32       180.23 o
  -1  13  -8        824.21       1028.73       222.64 o
   1  13  -8       1305.34       1426.18       272.58 o
   3  13  -8        206.74        190.12       186.83 o
   5  13  -8        215.23         16.81       184.26 o
   7  13  -8        148.29         23.38       180.24 o
   9  13  -8        135.93        257.75       194.28 o
  11  13  -8        164.98        259.64       357.68 o
  13  13  -8        112.55        106.66       207.49 o
  15  13  -8       2167.29       1644.33       332.88 o
  -6  14  -8        238.20        394.64       219.45 o
  -4  14  -8        209.59        510.73       276.72 o
  -2  14  -8        198.85        458.73       312.40 o
   0  14  -8        764.79        379.86       297.22 o
   2  14  -8        321.31        104.36       216.28 o
   4  14  -8         70.17       -200.42       200.42 o
   6  14  -8        342.04         61.51       216.43 o
   8  14  -8        302.66        389.55       250.65 o
  10  14  -8         53.81       -110.56       216.06 o
  -1  15  -8       1128.63       1501.84       458.68 o
   1  15  -8         83.30          3.04       313.30 o
   3  15  -8        174.30        413.39       359.72 o
   5  15  -8         86.16         46.26       327.37 o
 -25   1  -7         87.47        376.39       253.82 o
 -23   1  -7         39.13        463.40       262.97 o
 -21   1  -7        205.17        155.27       170.23 o
 -19   1  -7        779.17        906.92       326.44 o
 -17   1  -7         35.99        143.32       174.50 o
 -15   1  -7       1073.82       1118.58       261.80 o
 -13   1  -7        507.36        311.22       123.50 o
 -11   1  -7       1650.87       1579.22       196.84 o
  -9   1  -7       4124.38       4267.91       391.03 o
  -7   1  -7       1324.67       1557.08       162.82 o
  -5   1  -7         55.29        121.69        51.71 o
  -3   1  -7       1099.89       1146.44       104.43 o
  -1   1  -7       9748.38      10320.49       281.35 o
   1   1  -7         22.80         40.22        33.89 o
   3   1  -7         88.20        191.39        33.12 o
   5   1  -7         20.70         34.76        28.68 o
   7   1  -7        481.25        487.17        65.64 o
   9   1  -7        356.66        343.42        75.69 o
  11   1  -7       1771.55       1724.00       122.28 o
  13   1  -7       2257.04       2291.89       194.93 o
  15   1  -7       3941.66       4031.86       192.93 o
  17   1  -7       1329.75       1379.07       169.43 o
  19   1  -7       1099.63        933.79       200.19 o
  21   1  -7         25.34        -84.57       123.77 o
  23   1  -7        578.19        558.07       196.28 o
  25   1  -7         82.59        234.21       208.98 o
  27   1  -7         29.46        177.76       225.71 o
 -24   2  -7         62.96        433.67       305.95 o
 -22   2  -7       1369.31       1735.39       619.48 o
 -20   2  -7          3.85         54.56       139.40 o
 -18   2  -7         58.63        182.92       138.33 o
 -16   2  -7        270.50        104.76       120.82 o
 -14   2  -7        229.63        178.50       124.44 o
 -12   2  -7        754.48        947.18       161.27 o
 -10   2  -7        563.79        315.91       120.40 o
  -8   2  -7        157.50        129.65       102.37 o
  -6   2  -7       1878.74       2237.34       167.09 o
  -4   2  -7       9103.64       9408.22       389.86 o
  -2   2  -7       2482.05       2643.26       118.85 o
   0   2  -7       2949.31       2944.51       113.31 o
   2   2  -7        863.42        950.68        64.89 o
   4   2  -7       2881.85       2936.02       111.69 o
   6   2  -7       2068.81       2114.84       185.77 o
   8   2  -7       2191.66       2204.31       110.06 o
  10   2  -7       1375.32       1400.80       112.29 o
  12   2  -7        430.09        510.03        82.53 o
  14   2  -7       2700.30       2528.64       171.98 o
  16   2  -7       2639.63       2670.59       202.60 o
  18   2  -7        988.91        755.88       146.56 o
  20   2  -7        579.60        521.06       148.62 o
  22   2  -7         42.89       -101.05       128.02 o
  24   2  -7        580.65        670.97       180.22 o
  26   2  -7        106.01       -155.33       222.25 o
  28   2  -7       1089.42        863.52       415.40 o
 -23   3  -7         21.77       -136.68       185.90 o
 -21   3  -7        682.04        601.86       199.55 o
 -19   3  -7        646.34        676.95       184.54 o
 -17   3  -7         21.60         66.23       127.60 o
 -15   3  -7        594.89        608.04       158.92 o
 -13   3  -7         22.75        283.45       117.54 o
 -11   3  -7        166.36        188.52        83.76 o
  -9   3  -7         67.13         -1.70        59.04 o
  -7   3  -7         20.25         62.13        54.47 o
  -5   3  -7       5051.38       5600.73       195.40 o
  -3   3  -7       1913.92       2108.95       112.59 o
  -1   3  -7        440.90        359.54        54.05 o
   1   3  -7       6351.01       6550.11       228.58 o
   3   3  -7         92.40        125.81        37.99 o
   5   3  -7        841.89        982.63        68.57 o
   7   3  -7        505.05        410.29        66.06 o
   9   3  -7       3014.80       2855.33       161.51 o
  11   3  -7       1064.97       1185.55       125.61 o
  13   3  -7       2877.75       2770.01       155.13 o
  15   3  -7        361.60        275.11        83.80 o
  17   3  -7       3117.74       3164.10       309.45 o
  19   3  -7       1771.39       1438.40       191.70 o
  21   3  -7        325.61        502.28       152.91 o
  23   3  -7        170.88        412.08       173.23 o
  25   3  -7        851.92       1127.02       378.80 o
  27   3  -7         54.58        812.62       411.05 o
 -24   4  -7        297.62        331.83       269.22 o
 -22   4  -7        310.08        151.54       244.33 o
 -20   4  -7         28.55       -139.69       139.69 o
 -18   4  -7         71.66        160.50       122.37 o
 -16   4  -7        419.08        431.24       125.18 o
 -14   4  -7        439.11        332.96       106.30 o
 -12   4  -7        286.78        392.70       115.97 o
 -10   4  -7        272.90        322.92       178.78 o
  -8   4  -7        567.81        587.56        78.26 o
  -6   4  -7        971.50        913.82        91.62 o
  -4   4  -7       3647.45       3998.44       163.00 o
  -2   4  -7      11289.61      10812.01       305.27 o
   0   4  -7       1497.45       1436.54       109.67 o
   2   4  -7       3889.27       3901.87       171.16 o
   4   4  -7       1923.03       2133.46       101.36 o
   6   4  -7        109.82        117.15        37.20 o
   8   4  -7        328.41        238.08        75.00 o
  10   4  -7       4359.01       4445.70       163.43 o
  12   4  -7        592.04        653.91        90.24 o
  14   4  -7       1793.76       1335.35       159.88 o
  16   4  -7        163.91        285.41       109.88 o
  18   4  -7       1176.88       1048.57       187.85 o
  20   4  -7        466.22        390.53       156.99 o
  22   4  -7        516.50        277.15       448.07 o
  24   4  -7        100.27        -15.30       199.66 o
  26   4  -7        388.53        354.76       232.66 o
 -23   5  -7        494.56        554.93       242.32 o
 -21   5  -7        451.75        177.17       291.11 o
 -19   5  -7        224.09        462.35       437.03 o
 -17   5  -7        910.59        919.93       162.17 o
 -15   5  -7        555.29        855.14       145.92 o
 -13   5  -7         48.19        260.03        91.68 o
 -11   5  -7       1874.54       1694.13       173.20 o
  -9   5  -7        481.95        467.60       104.25 o
  -7   5  -7        440.21        583.46        82.96 o
  -5   5  -7       1954.59       1973.60       122.08 o
  -3   5  -7       2676.48       2847.34       125.10 o
  -1   5  -7        172.14        159.10        58.07 o
   1   5  -7       2816.56       2733.69       150.98 o
   3   5  -7         86.79        100.98        56.61 o
   5   5  -7        242.04        306.74        53.98 o
   7   5  -7        131.06         73.98        50.12 o
   9   5  -7        252.03        193.40        60.29 o
  11   5  -7       1188.70       1082.05       123.84 o
  13   5  -7        170.09        253.81        98.83 o
  15   5  -7         96.24         79.75        98.38 o
  17   5  -7       5854.93       5553.81       307.49 o
  19   5  -7        771.55        928.29       216.10 o
  21   5  -7        723.66        560.86       283.90 o
  23   5  -7        603.36        787.72       250.70 o
  25   5  -7        161.58       -111.98       323.41 o
  27   5  -7        718.30        533.62       424.14 o
 -22   6  -7         77.01        492.98       371.34 o
 -20   6  -7        339.36         74.06       165.94 o
 -18   6  -7        560.49        439.36       172.14 o
 -16   6  -7        152.01         74.71       126.95 o
 -14   6  -7       4226.31       4296.43       265.28 o
 -12   6  -7       2443.97       2964.16       220.31 o
 -10   6  -7        574.53        575.27       109.29 o
  -8   6  -7       4098.56       4106.06       298.20 o
  -6   6  -7         47.07         -1.76        50.42 o
  -4   6  -7        865.23        866.84        97.33 o
  -2   6  -7       1568.51       1602.51       114.27 o
   0   6  -7        486.34        494.70        85.61 o
   2   6  -7        878.85        992.56        95.62 o
   4   6  -7       7181.00       7269.98       211.89 o
   6   6  -7        878.04        967.31        80.54 o
   8   6  -7        130.50         80.05        46.27 o
  10   6  -7        118.60         24.18       102.17 o
  12   6  -7       3607.07       3488.82       370.13 o
  14   6  -7         31.33         17.58        99.53 o
  16   6  -7        448.08        691.49       196.02 o
  18   6  -7       1283.19       1439.48       251.85 o
  20   6  -7        389.39        111.70       178.07 o
  22   6  -7         40.62         97.95       200.51 o
  24   6  -7         92.69        125.74       217.21 o
  26   6  -7        141.61        222.54       248.84 o
 -21   7  -7         73.57        267.06       417.26 o
 -19   7  -7        192.67        349.53       216.25 o
 -17   7  -7         74.94        -30.80       151.28 o
 -15   7  -7        390.04        277.34       148.75 o
 -13   7  -7       4040.22       3975.64       304.97 o
 -11   7  -7        471.22        455.78       108.67 o
  -9   7  -7        234.53        162.97       110.94 o
  -7   7  -7        844.95        937.76       112.78 o
  -5   7  -7        675.21        518.33        85.18 o
  -3   7  -7       3482.42       3101.46       166.49 o
  -1   7  -7       1306.15       1461.46       126.53 o
   1   7  -7       1663.52       1679.78       126.14 o
   3   7  -7      10468.79      10700.10       323.43 o
   5   7  -7        796.89        785.00        80.93 o
   7   7  -7        441.39        633.68        75.40 o
   9   7  -7        194.47        243.92        99.01 o
  11   7  -7        980.62       1234.98       202.78 o
  13   7  -7       8628.30       7277.66       441.03 o
  15   7  -7         92.11        -21.60       222.36 o
  17   7  -7        257.49        428.02       180.17 o
  19   7  -7         59.31        146.94       176.49 o
  21   7  -7        682.00        416.07       233.12 o
  23   7  -7        620.75        544.19       232.97 o
  25   7  -7        180.66       -133.86       233.84 o
 -20   8  -7         21.07        186.38       331.86 o
 -18   8  -7        162.04        144.86       357.40 o
 -16   8  -7        580.08        295.08       164.14 o
 -14   8  -7       1763.25       1248.23       226.23 o
 -12   8  -7       1619.49       1601.28       240.37 o
 -10   8  -7        515.37        445.33       111.98 o
  -8   8  -7        253.29        257.20        83.29 o
  -6   8  -7        311.93        209.03       141.96 o
  -4   8  -7       3078.12       2836.49       195.20 o
  -2   8  -7       8384.48       8400.84       285.87 o
   0   8  -7       1414.03       1516.26       158.93 o
   2   8  -7       1898.56       2190.08       167.96 o
   4   8  -7        605.03        809.38       157.23 o
   6   8  -7        108.17        201.59        69.94 o
   8   8  -7        423.58        382.39       314.39 o
  10   8  -7       7929.59       7233.41       428.42 o
  12   8  -7       2974.07       2665.78       284.44 o
  14   8  -7        168.84        100.11       232.83 o
  16   8  -7       2016.93       1795.82       297.30 o
  18   8  -7        143.22        393.34       202.81 o
  20   8  -7        414.96        301.89       299.89 o
  22   8  -7        348.85        221.43       212.09 o
  24   8  -7        257.37        172.07       266.57 o
 -19   9  -7        129.32        -65.38       192.03 o
 -17   9  -7        354.77         51.24       177.01 o
 -15   9  -7        150.44        332.03       398.01 o
 -13   9  -7        868.80        507.76       306.06 o
 -11   9  -7        681.57        334.28       150.30 o
  -9   9  -7        393.23        441.72       106.97 o
  -7   9  -7        536.07        384.64        97.38 o
  -5   9  -7        600.91        551.41       152.28 o
  -3   9  -7       1580.62       1545.19       168.91 o
  -1   9  -7        336.62        374.31        86.98 o
   1   9  -7       1812.98       1950.82       152.79 o
   3   9  -7        268.72        272.67        71.79 o
   5   9  -7        855.96        886.05       138.19 o
   7   9  -7       1666.98       1734.42       179.04 o
   9   9  -7       1504.55       1846.68       243.56 o
  11   9  -7       1871.90       1833.12       383.27 o
  13   9  -7        529.38        684.68       217.61 o
  15   9  -7        259.12        -37.72       264.12 o
  17   9  -7        198.54        352.68       422.00 o
  19   9  -7        691.06        363.13       331.85 o
  21   9  -7        251.10        346.84       224.38 o
  23   9  -7        191.65         91.05       215.76 o
 -18  10  -7        219.07        340.20       252.25 o
 -16  10  -7        469.44        654.95       207.55 o
 -14  10  -7        789.73        587.21       315.63 o
 -12  10  -7        479.54        550.23       169.76 o
 -10  10  -7        511.46        586.12       171.23 o
  -8  10  -7       1225.26       1162.00       173.02 o
  -6  10  -7         72.62         54.50       103.19 o
  -4  10  -7         14.33         52.39       102.74 o
  -2  10  -7        533.74        334.72       144.76 o
   0  10  -7         58.78        -33.80        89.13 o
   2  10  -7         95.46        141.55        81.92 o
   4  10  -7       5984.94       5989.43       259.70 o
   6  10  -7       4211.92       4045.98       218.68 o
   8  10  -7       1098.35       1220.93       310.80 o
  10  10  -7       2206.30       2098.62       288.61 o
  12  10  -7        595.24        853.83       227.31 o
  14  10  -7        150.29        289.44       166.21 o
  16  10  -7        409.28        453.09       193.84 o
  18  10  -7        375.58        535.38       228.60 o
  20  10  -7        538.20        334.99       232.79 o
  22  10  -7        630.42        614.64       244.16 o
 -17  11  -7       3326.48       2941.24       426.91 o
 -15  11  -7        753.39        486.20       200.14 o
 -13  11  -7        464.21        460.05       190.06 o
 -11  11  -7        890.34        803.48       198.35 o
  -9  11  -7        718.14        685.14       156.53 o
  -7  11  -7        195.16        255.28       241.42 o
  -5  11  -7       2960.50       3533.98       319.82 o
  -3  11  -7        113.30        163.62       165.26 o
  -1  11  -7       1014.96       1231.76       176.53 o
   1  11  -7       8249.50       8071.14       373.62 o
   3  11  -7        243.24        370.50       117.51 o
   5  11  -7        292.44        552.25       116.25 o
   7  11  -7       6970.51       6147.34       343.43 o
   9  11  -7       1587.09       1190.89       186.71 o
  11  11  -7        128.38        213.16       386.06 o
  13  11  -7        381.02        284.72       189.62 o
  15  11  -7        210.24        187.53       213.15 o
  17  11  -7        814.85        370.96       218.57 o
  19  11  -7        346.60        200.05       207.17 o
 -14  12  -7        811.92        974.26       253.32 o
 -12  12  -7        534.85        529.96       208.17 o
 -10  12  -7         62.06         42.35       137.37 o
  -8  12  -7        110.85          3.63       117.10 o
  -6  12  -7        195.28          6.21       159.80 o
  -4  12  -7        923.55        890.35       201.86 o
  -2  12  -7       1384.29       1403.85       194.82 o
   0  12  -7         65.95          0.48       110.94 o
   2  12  -7        790.25        847.61       163.59 o
   4  12  -7        228.08        321.73       124.54 o
   6  12  -7       1358.32       1313.71       481.71 o
   8  12  -7        339.20        185.33       266.91 o
  10  12  -7       1244.66       1142.30       197.82 o
  12  12  -7        590.19        459.16       169.17 o
  14  12  -7        444.38        281.70       204.41 o
  16  12  -7        253.79        188.50       212.73 o
  18  12  -7        347.20         68.11       231.69 o
 -11  13  -7       1941.21       2490.20       354.00 o
  -9  13  -7        630.60        382.59       186.50 o
  -7  13  -7        842.30        887.30       223.58 o
  -5  13  -7       1076.78       1717.03       803.10 o
  -3  13  -7        199.00        223.02       187.07 o
  -1  13  -7        116.03        176.84       328.76 o
   1  13  -7       2017.65       2244.08       263.33 o
   3  13  -7        416.08        630.27       155.90 o
   5  13  -7       3320.10       3459.42       433.02 o
   7  13  -7       3249.77       3322.84       487.95 o
   9  13  -7        433.57        478.76       212.09 o
  11  13  -7        294.38        -41.38       194.50 o
  13  13  -7        268.46        -99.94       172.28 o
  15  13  -7        172.69        298.04       205.28 o
  -8  14  -7       2942.74       2580.99       365.25 o
  -6  14  -7       1405.47       1491.03       274.41 o
  -4  14  -7         30.99        -48.63       180.42 o
  -2  14  -7          9.81        163.69       189.21 o
   0  14  -7        527.55        772.43       225.41 o
   2  14  -7        518.49        368.14       315.92 o
   4  14  -7       2452.26       3049.35       386.27 o
   6  14  -7         78.30       -143.27       199.65 o
   8  14  -7        752.74        368.78       222.62 o
  10  14  -7        761.78        863.60       260.37 o
  12  14  -7        100.35        181.14       218.63 o
  -5  15  -7        950.20        801.28       384.74 o
  -3  15  -7         98.55        502.28       232.52 o
  -1  15  -7         66.35        253.13       204.28 o
   1  15  -7         31.08       -122.72       275.89 o
   3  15  -7        630.21        199.08       314.80 o
   5  15  -7          4.86        407.36       306.07 o
   7  15  -7        690.31        618.08       275.76 o
 -26   0  -6         61.62       -107.99       350.35 o
 -24   0  -6        133.44         38.49       309.46 o
 -22   0  -6       1485.32       1316.98       392.52 o
 -20   0  -6        111.14         58.46       181.73 o
 -18   0  -6       3404.26       4622.65       503.61 o
 -16   0  -6       1808.83       1721.86       336.50 o
 -14   0  -6        183.76        307.64       169.71 o
 -12   0  -6       2736.26       2522.99       317.21 o
 -10   0  -6      19181.22      17163.12       940.31 o
  -8   0  -6       7241.02       7439.85       503.20 o
  -6   0  -6      78157.39      85689.70      3554.20 o
  -4   0  -6      20611.23      22441.31      1052.04 o
  -2   0  -6       1288.74       1196.24       114.15 o
   0   0  -6       6551.55       5866.31       244.94 o
   2   0  -6        499.57        446.56        58.14 o
   4   0  -6        494.24        549.14        78.96 o
   6   0  -6       5588.54       5785.86       367.50 o
   8   0  -6       2892.10       2820.89       154.29 o
  10   0  -6       3812.04       4101.70       184.34 o
  12   0  -6       6856.68       6729.14       221.05 o
  14   0  -6        425.69        337.94       102.71 o
  16   0  -6       2831.67       2973.53       236.99 o
  18   0  -6       3003.44       3419.82       273.05 o
  20   0  -6      11928.94      12596.81       592.22 o
  22   0  -6       2641.30       3096.75       497.60 o
  24   0  -6       1363.27       1156.67       365.43 o
  26   0  -6        416.92        390.73       332.06 o
  28   0  -6        729.22        656.51       414.99 o
 -25   1  -6        214.00        415.25       270.27 o
 -23   1  -6        223.39        356.45       230.33 o
 -21   1  -6         51.72         30.48       162.83 o
 -19   1  -6        255.14        261.81       147.22 o
 -17   1  -6       1632.81       1686.13       273.21 o
 -15   1  -6       1543.92       1300.36       198.74 o
 -13   1  -6       1189.50       1336.77       191.21 o
 -11   1  -6       3404.07       3334.57       248.51 o
  -9   1  -6       9020.65       9556.01       434.90 o
  -7   1  -6       5886.62       5931.89       301.97 o
  -5   1  -6       2703.32       2487.29        91.91 o
  -3   1  -6       4737.32       4321.75       272.90 o
  -1   1  -6       2676.49       2516.36       101.99 o
   1   1  -6       1113.51       1010.10        57.36 o
   3   1  -6       5836.29       5672.35       141.37 o
   5   1  -6          8.38          0.94        33.20 o
   7   1  -6        608.28        630.65        62.98 o
   9   1  -6      13700.25      13386.13       307.15 o
  11   1  -6       2719.77       2874.82        94.36 o
  13   1  -6        502.17        559.00        64.17 o
  15   1  -6       1205.21       1219.40       119.73 o
  17   1  -6        221.87        315.71        98.12 o
  19   1  -6       3235.72       3054.26       188.86 o
  21   1  -6       3561.71       3775.04       351.63 o
  23   1  -6        941.92       1054.64       225.24 o
  25   1  -6        689.07        793.89       243.67 o
  27   1  -6       1415.70       1696.28       324.69 o
  29   1  -6        254.20        107.59       365.65 o
 -24   2  -6       5297.52       5660.80       490.28 o
 -22   2  -6        419.74        514.88       211.10 o
 -20   2  -6         29.50         49.30       142.51 o
 -18   2  -6        415.10        630.44       196.63 o
 -16   2  -6        510.32        530.91       153.95 o
 -14   2  -6        359.06        261.47       118.54 o
 -12   2  -6       6061.26       6232.65       357.08 o
 -10   2  -6       1461.27       1455.76       179.25 o
  -8   2  -6       1420.00       1427.62       103.43 o
  -6   2  -6       3160.91       3386.74       135.30 o
  -4   2  -6       9735.42       9871.52       322.12 o
  -2   2  -6       6707.09       7276.72       212.14 o
   0   2  -6       2653.97       2573.14       108.86 o
   2   2  -6       1929.40       1869.96        85.63 o
   4   2  -6       4281.40       3991.89       202.33 o
   6   2  -6       1320.87       1376.19        98.57 o
   8   2  -6       2618.18       2616.40       107.32 o
  10   2  -6       1806.64       1704.08        90.72 o
  12   2  -6       8442.70       8235.11       271.86 o
  14   2  -6       9185.23       8645.99       286.55 o
  16   2  -6        629.53        845.43       104.25 o
  18   2  -6        499.59        631.96       104.16 o
  20   2  -6       2182.58       2298.99       232.42 o
  22   2  -6        530.77        700.06       166.74 o
  24   2  -6       1305.05       1872.84       240.01 o
  26   2  -6        857.39       1054.25       282.36 o
  28   2  -6        326.01         42.00       367.25 o
 -25   3  -6       2012.81       1825.39       362.77 o
 -23   3  -6       1275.54       1297.06       316.27 o
 -21   3  -6       5443.28       6383.07       476.39 o
 -19   3  -6       2041.29       2169.41       397.80 o
 -17   3  -6        263.37        313.60       140.22 o
 -15   3  -6        880.61        844.68       224.13 o
 -13   3  -6       5731.55       5834.95       354.84 o
 -11   3  -6       1633.20       1342.53       416.97 o
  -9   3  -6       5267.19       5759.67       213.27 o
  -7   3  -6       7083.57       7347.16       255.00 o
  -5   3  -6       2599.02       2705.34       125.10 o
  -3   3  -6       2004.07       1828.71       118.26 o
  -1   3  -6        935.94        718.59        69.33 o
   1   3  -6        789.26        837.85        79.45 o
   3   3  -6       8296.01       8253.79       241.55 o
   5   3  -6       1196.31       1121.19        91.89 o
   7   3  -6       1410.69       1290.40       112.44 o
   9   3  -6       2044.44       2168.61       127.70 o
  11   3  -6       2600.07       2759.82       113.77 o
  13   3  -6       7415.45       7475.69       206.46 o
  15   3  -6       4706.67       4606.26       252.84 o
  17   3  -6       1162.38       1227.47       214.64 o
  19   3  -6        197.22        190.71       114.53 o
  21   3  -6       8923.80       8284.76       466.67 o
  23   3  -6        653.41        606.86       171.67 o
  25   3  -6        161.60        192.92       208.92 o
  27   3  -6       1258.96        838.55       410.67 o
 -24   4  -6       1352.87       1112.15       285.13 o
 -22   4  -6        371.23        559.69       217.26 o
 -20   4  -6         81.52        157.57       208.60 o
 -18   4  -6       2416.64       2688.71       319.40 o
 -16   4  -6       1420.52       1686.56       194.60 o
 -14   4  -6        438.45        337.48       106.77 o
 -12   4  -6        329.29        355.11       116.48 o
 -10   4  -6       1675.89       1715.14       120.93 o
  -8   4  -6       5557.43       5390.50       316.71 o
  -6   4  -6       3553.97       3766.23       157.00 o
  -4   4  -6       1461.62       1553.22       116.76 o
  -2   4  -6       1034.02       1050.78       110.96 o
   0   4  -6        992.21       1176.22        94.73 o
   2   4  -6       8093.56       7663.53       256.06 o
   4   4  -6       5206.28       4816.15       157.45 o
   6   4  -6       8352.93       8067.28       204.41 o
   8   4  -6       2476.45       2261.36       179.54 o
  10   4  -6       3496.90       3431.79       135.24 o
  12   4  -6       9165.74       8585.55       286.52 o
  14   4  -6       1103.42       1294.17       257.20 o
  16   4  -6       3576.03       4110.17       253.67 o
  18   4  -6       1536.13       1946.46       207.56 o
  20   4  -6        437.97        249.55       135.40 o
  22   4  -6        855.64       1228.63       242.76 o
  24   4  -6       2827.77       3335.84       398.25 o
  26   4  -6       2158.55       2332.41       831.69 o
  28   4  -6        114.08        -41.35       277.14 o
 -23   5  -6         31.67         72.74       210.67 o
 -21   5  -6        193.84        183.95       183.82 o
 -19   5  -6         73.90        197.08       158.89 o
 -17   5  -6         11.40        -17.84        95.68 o
 -15   5  -6       4818.46       5180.69       284.75 o
 -13   5  -6        852.41        727.61       125.57 o
 -11   5  -6       3123.82       3077.31       291.75 o
  -9   5  -6       1132.69       1210.90       126.38 o
  -7   5  -6       3073.85       3148.37       153.09 o
  -5   5  -6        148.55        154.59        50.71 o
  -3   5  -6        579.79        854.91       238.81 o
  -1   5  -6       1268.83       1316.23       114.08 o
   1   5  -6       2601.20       2377.16       137.02 o
   3   5  -6       2092.90       2364.05       116.58 o
   5   5  -6       8558.71       8921.51       265.99 o
   7   5  -6      10890.13      10142.54       250.16 o
   9   5  -6       1263.70       1418.16       108.93 o
  11   5  -6       1890.99       1934.58       100.73 o
  13   5  -6       3061.73       3124.65       174.02 o
  15   5  -6       5813.04       5313.84       281.46 o
  17   5  -6       1555.78       1461.19       188.99 o
  19   5  -6        128.72        -18.03       135.61 o
  21   5  -6       2329.50       2241.63       306.01 o
  23   5  -6       1856.87       1373.58       284.87 o
  25   5  -6        120.17        261.83       223.63 o
  27   5  -6       1315.77       1543.07       326.80 o
 -24   6  -6       1726.42       2302.40       402.79 o
 -22   6  -6        349.15        257.55       211.05 o
 -20   6  -6        285.85        450.49       191.43 o
 -18   6  -6       2283.28       2827.94       344.30 o
 -16   6  -6       2308.93       2327.19       357.43 o
 -14   6  -6       2104.68       2317.76       223.75 o
 -12   6  -6        954.21       1016.17       141.36 o
 -10   6  -6       3136.81       3063.88       167.02 o
  -8   6  -6       1136.93       1053.22       109.18 o
  -6   6  -6        650.80        665.89        91.75 o
  -4   6  -6       1896.32       1882.64       141.81 o
  -2   6  -6       1582.62       1771.89       113.28 o
   0   6  -6        608.29        773.33        96.78 o
   2   6  -6       5399.03       5389.97       167.80 o
   4   6  -6        970.44       1006.83        93.10 o
   6   6  -6       2323.42       2096.69       101.14 o
   8   6  -6        411.44        398.04        90.29 o
  10   6  -6       3154.34       2940.99       195.93 o
  12   6  -6       1235.64       1401.15       116.63 o
  14   6  -6       1339.41       1387.00       165.99 o
  16   6  -6        363.08        249.99       150.58 o
  18   6  -6       5232.43       5755.08       801.99 o
  20   6  -6        440.22        643.43       202.13 o
  22   6  -6          5.89        137.28       238.41 o
  24   6  -6        657.60        674.69       252.95 o
  26   6  -6         73.49         44.92       256.04 o
 -23   7  -6        411.60        928.85       312.56 o
 -21   7  -6        256.10        248.88       215.42 o
 -19   7  -6        172.49         41.62       152.88 o
 -17   7  -6        996.23        950.83       236.96 o
 -15   7  -6       2237.32       2202.22       283.09 o
 -13   7  -6        352.16        331.65       109.31 o
 -11   7  -6       1412.76       1457.44       133.22 o
  -9   7  -6       2578.09       2744.73       158.52 o
  -7   7  -6       1724.18       1698.10       133.78 o
  -5   7  -6       2377.89       2207.52       156.44 o
  -3   7  -6       1337.01       1596.33       125.36 o
  -1   7  -6       2068.41       2088.53       112.29 o
   1   7  -6        665.15        733.73        78.31 o
   3   7  -6        852.33        772.06        88.48 o
   5   7  -6       2985.45       2742.10       142.91 o
   7   7  -6       1853.88       1806.61       124.51 o
   9   7  -6       2668.16       2830.58       151.62 o
  11   7  -6        889.87        864.29       114.80 o
  13   7  -6        108.93        195.10        82.92 o
  15   7  -6        308.59        319.41       161.65 o
  17   7  -6        678.30       1115.55       224.66 o
  19   7  -6        523.72        537.19       188.38 o
  21   7  -6        125.55         36.10       209.66 o
  23   7  -6        637.40       1032.16       264.79 o
  25   7  -6        149.71         -4.93       236.59 o
 -22   8  -6        162.86          2.47       211.66 o
 -20   8  -6        100.54        -92.96       170.83 o
 -18   8  -6        198.29         77.44       172.44 o
 -16   8  -6       1741.24       1808.06       293.88 o
 -14   8  -6        306.03        426.63       159.49 o
 -12   8  -6        556.83        305.91       137.86 o
 -10   8  -6        432.44        376.18        94.19 o
  -8   8  -6        665.32        496.31        91.79 o
  -6   8  -6       1577.98       1718.20       162.14 o
  -4   8  -6       1920.97       1895.11       120.54 o
  -2   8  -6       1053.96       1012.87        96.91 o
   0   8  -6        505.63        540.56        86.25 o
   2   8  -6        348.15        373.34        68.56 o
   4   8  -6       1671.48       1710.32       128.05 o
   6   8  -6       3765.99       4226.48       195.67 o
   8   8  -6        960.08       1057.64       113.88 o
  10   8  -6         83.20        -16.60        90.21 o
  12   8  -6       7895.43       7212.94       290.26 o
  14   8  -6       4299.14       4214.40       356.06 o
  16   8  -6        968.95        922.51       301.41 o
  18   8  -6        735.77        805.36       219.65 o
  20   8  -6        127.57          0.21       166.97 o
  22   8  -6        173.13          6.97       209.30 o
  24   8  -6         17.00        144.12       285.79 o
 -21   9  -6        163.17        304.45       250.04 o
 -19   9  -6        717.44        802.80       251.26 o
 -17   9  -6        877.70        896.18       228.59 o
 -15   9  -6        972.91       1097.81       234.47 o
 -13   9  -6        947.46        983.84       193.49 o
 -11   9  -6       3936.32       3625.07       554.04 o
  -9   9  -6       1742.14       1794.65       193.32 o
  -7   9  -6        832.13        957.01       154.49 o
  -5   9  -6        300.61        295.26        89.34 o
  -3   9  -6       5261.81       5175.07       241.94 o
  -1   9  -6       9142.47       9095.25       272.31 o
   1   9  -6        925.13        856.09        95.13 o
   3   9  -6       7764.11       7763.81       270.19 o
   5   9  -6       1351.40       1578.22       133.05 o
   7   9  -6        899.23        635.97       102.31 o
   9   9  -6        487.17        430.37        94.75 o
  11   9  -6       3311.10       3675.26       252.29 o
  13   9  -6       5234.45       4670.28       367.88 o
  15   9  -6       3097.77       2754.19       327.20 o
  17   9  -6       1194.32       1519.01       265.35 o
  19   9  -6        504.37        818.64       395.76 o
  21   9  -6        695.78        905.49       419.35 o
  23   9  -6        188.90        -80.15       231.05 o
 -20  10  -6        447.93         44.68       386.22 o
 -18  10  -6        904.22        583.95       440.17 o
 -16  10  -6        440.49        315.40       202.13 o
 -14  10  -6        690.54        815.88       202.28 o
 -12  10  -6        351.98         63.14       128.33 o
 -10  10  -6        387.65        420.88       126.54 o
  -8  10  -6        425.77        645.47       167.85 o
  -6  10  -6        130.15        132.04        98.65 o
  -4  10  -6        141.13        231.44        90.21 o
  -2  10  -6        108.78         70.85        76.12 o
   0  10  -6         38.00         78.19        74.70 o
   2  10  -6        600.49        598.28        92.61 o
   4  10  -6       7121.03       7541.54       261.92 o
   6  10  -6       1365.82       1458.72       133.87 o
   8  10  -6        286.71        512.92       107.23 o
  10  10  -6        851.10        571.91       142.92 o
  12  10  -6       1912.17       1772.76       277.61 o
  14  10  -6       1318.83        903.31       382.77 o
  16  10  -6        354.44        409.43       175.81 o
  18  10  -6         20.34        223.74       200.55 o
  20  10  -6       1289.12       1661.58       410.81 o
  22  10  -6        740.05        547.38       259.49 o
 -17  11  -6        121.04        244.39       215.35 o
 -15  11  -6         46.49        143.73       217.72 o
 -13  11  -6         72.88        -15.51       143.77 o
 -11  11  -6       1872.71       1719.69       216.35 o
  -9  11  -6        193.29        224.05       115.36 o
  -7  11  -6        581.33        701.84       186.31 o
  -5  11  -6       2325.31       2216.32       287.58 o
  -3  11  -6        398.91        236.17        98.16 o
  -1  11  -6        143.99        210.87        95.89 o
   1  11  -6        650.57        713.68       121.03 o
   3  11  -6       1600.14       1702.37       283.32 o
   5  11  -6       1996.36       2080.13       165.80 o
   7  11  -6       1336.54       1500.45       143.22 o
   9  11  -6        344.68        348.32       107.57 o
  11  11  -6         71.53         19.70       215.68 o
  13  11  -6        205.47        169.57       179.87 o
  15  11  -6        135.29        323.08       185.21 o
  17  11  -6          4.06        -23.42       177.27 o
  19  11  -6        857.21       1202.01       263.92 o
  21  11  -6       1433.33       1690.87       435.64 o
 -16  12  -6       2056.55       2469.35       381.33 o
 -14  12  -6        601.33        759.28       236.77 o
 -12  12  -6          8.16        -31.03       152.87 o
 -10  12  -6        184.02        159.49       126.83 o
  -8  12  -6        151.72        219.38       335.67 o
  -6  12  -6        194.74        189.49       174.18 o
  -4  12  -6       1067.21       1028.51       361.62 o
  -2  12  -6        630.31        562.08       184.67 o
   0  12  -6        417.33        404.88       116.11 o
   2  12  -6        358.85        359.90       147.15 o
   4  12  -6        324.49        312.14       112.69 o
   6  12  -6       1565.59       2075.65       330.77 o
   8  12  -6       1509.67       1586.19       240.20 o
  10  12  -6       1366.83       1378.23       202.03 o
  12  12  -6        879.06        951.32       187.09 o
  14  12  -6         66.20        163.59       144.76 o
  16  12  -6        304.02        407.21       211.16 o
  18  12  -6       2015.56       1982.21       337.26 o
 -13  13  -6        353.86        718.91       341.14 o
 -11  13  -6        341.95        305.98       180.15 o
  -9  13  -6         68.89        -86.95       167.33 o
  -7  13  -6       1127.04       1506.62       270.14 o
  -5  13  -6        893.34        881.47       223.26 o
  -3  13  -6        130.42        339.06       164.52 o
  -1  13  -6        125.92        166.97       242.47 o
   1  13  -6         98.99        218.07       128.61 o
   3  13  -6        788.20        669.73       163.73 o
   5  13  -6        776.90        948.59       262.29 o
   7  13  -6        359.54        122.57       182.41 o
   9  13  -6        513.53        633.40       209.96 o
  11  13  -6        128.76         67.81       156.29 o
  13  13  -6        551.01        554.63       177.23 o
  15  13  -6        964.80        668.72       200.10 o
  17  13  -6        856.99       1192.92       249.07 o
 -10  14  -6        219.11        142.60       145.43 o
  -8  14  -6         55.48       -170.96       170.96 o
  -6  14  -6        103.68        191.87       182.81 o
  -4  14  -6        125.97        -32.56       299.94 o
  -2  14  -6        320.17        231.57       181.13 o
   0  14  -6       1011.00       1029.39       240.69 o
   2  14  -6        606.05        467.82       347.98 o
   4  14  -6        569.61        340.67       164.50 o
   6  14  -6        165.14       -178.11       178.11 o
   8  14  -6         57.27       -265.69       325.49 o
  10  14  -6        115.49        -90.55       176.89 o
  12  14  -6         53.51        -30.35       268.96 o
  14  14  -6        105.36        187.96       224.69 o
  -7  15  -6        328.36        397.45       239.48 o
  -5  15  -6        440.34        252.58       208.62 o
  -3  15  -6        720.54        401.43       216.27 o
  -1  15  -6        155.45        231.68       192.12 o
   1  15  -6        171.88        179.66       205.96 o
   3  15  -6        135.11         27.58       209.80 o
   5  15  -6        790.54       1065.47       274.17 o
   7  15  -6        140.58        168.23       217.43 o
   9  15  -6         39.40       -223.19       226.90 o
 -25   1  -5       1506.58       1225.66       307.46 o
 -23   1  -5        365.42        506.89       214.99 o
 -21   1  -5       1170.09       1645.11       277.73 o
 -19   1  -5        171.72         18.68       129.86 o
 -17   1  -5        284.99        287.55       127.97 o
 -15   1  -5         84.55         70.76        91.51 o
 -13   1  -5       1002.31       1019.84       292.13 o
 -11   1  -5       1564.62       1477.23       181.94 o
  -9   1  -5       3858.19       4407.44       258.27 o
  -7   1  -5      12869.77      13066.57       498.56 o
  -5   1  -5       1757.96       1920.42        94.54 o
  -3   1  -5      12092.54      13296.02       381.76 o
  -1   1  -5       5176.01       5294.53       153.49 o
   1   1  -5       6367.38       6451.63       153.41 o
   3   1  -5       2238.72       2350.72       104.92 o
   5   1  -5       2600.83       2744.58       102.19 o
   7   1  -5       2130.37       2454.31        84.41 o
   9   1  -5      15035.76      16718.01       280.48 o
  11   1  -5       2829.50       2930.10        93.12 o
  13   1  -5         52.06         75.12        37.29 o
  15   1  -5        116.72         48.46        49.72 o
  17   1  -5       2697.47       2626.16       159.55 o
  19   1  -5       1901.57       1803.02       162.38 o
  21   1  -5       1225.12        987.60       168.45 o
  23   1  -5         54.54        315.72       179.70 o
  25   1  -5         71.00        158.71       194.30 o
  27   1  -5        469.11         13.55       375.69 o
  29   1  -5        710.23        306.87       375.88 o
 -26   2  -5       1293.36       1041.92       314.46 o
 -24   2  -5        344.78        102.79       206.08 o
 -22   2  -5       1332.76        853.89       317.18 o
 -20   2  -5         99.30        -80.38       183.91 o
 -18   2  -5        453.09        409.83       148.47 o
 -16   2  -5       1020.95        781.34       170.83 o
 -14   2  -5         52.88         12.34        80.58 o
 -12   2  -5       1374.03       1332.43       177.27 o
 -10   2  -5        149.96        112.18        47.88 o
  -8   2  -5       2653.58       2834.25       135.70 o
  -6   2  -5        781.36        858.26        69.94 o
  -4   2  -5       6413.03       6485.32       207.36 o
  -2   2  -5       4985.33       4830.47       193.03 o
   0   2  -5       4841.79       4770.31       166.27 o
   2   2  -5       1153.20       1258.61        64.46 o
   4   2  -5        470.20        492.27        38.93 o
   6   2  -5       4224.59       4463.24       173.47 o
   8   2  -5      14159.70      15130.41       330.19 o
  10   2  -5       1747.28       1798.77        72.04 o
  12   2  -5        400.62        479.67        47.53 o
  14   2  -5        111.57        131.97        48.84 o
  16   2  -5       2088.10       2268.12       146.61 o
  18   2  -5        972.54       1077.66       132.54 o
  20   2  -5          8.61        134.41       110.75 o
  22   2  -5       1144.21       1108.00       183.95 o
  24   2  -5        150.20        301.97       148.35 o
  26   2  -5         83.68         55.69       494.10 o
  28   2  -5        137.51       -122.61       335.26 o
 -25   3  -5        444.20        307.83       250.66 o
 -23   3  -5        517.43        617.56       237.86 o
 -21   3  -5       1930.32       1226.96       472.89 o
 -19   3  -5        626.70        743.90       217.84 o
 -17   3  -5        156.43        187.51       124.29 o
 -15   3  -5        248.02        135.22       107.13 o
 -13   3  -5        253.17        170.48       170.33 o
 -11   3  -5        930.47        640.19        89.84 o
  -9   3  -5        211.17        182.61        52.33 o
  -7   3  -5      10084.99      11183.25       307.08 o
  -5   3  -5       1061.70       1245.32        84.03 o
  -3   3  -5         58.63         49.91        32.58 o
  -1   3  -5      20101.43      20049.85       521.94 o
   1   3  -5      10560.24      10520.61       304.90 o
   3   3  -5        321.54        387.90        43.42 o
   5   3  -5       4780.48       4946.11       135.25 o
   7   3  -5        112.00        129.00        44.17 o
   9   3  -5       1441.60       1567.25        85.14 o
  11   3  -5       2776.22       2866.53       109.47 o
  13   3  -5       1289.68       1606.16       122.48 o
  15   3  -5        971.13        929.39       101.64 o
  17   3  -5       4025.56       4312.92       251.65 o
  19   3  -5        901.35       1073.96       191.41 o
  21   3  -5       3275.31       3122.18       262.83 o
  23   3  -5        246.09        362.87       154.44 o
  25   3  -5         53.54        276.02       347.82 o
  27   3  -5         18.38         -6.34       200.82 o
 -26   4  -5        405.59          0.03       288.08 o
 -24   4  -5        117.55         66.21       233.78 o
 -22   4  -5        100.06        144.50       198.78 o
 -20   4  -5         15.58         58.83       157.86 o
 -18   4  -5       1258.28       1245.20       219.56 o
 -16   4  -5         30.24        -11.37       105.16 o
 -14   4  -5       1952.89       1943.16       241.54 o
 -12   4  -5        812.26        886.63       102.09 o
 -10   4  -5        155.76        186.20        54.21 o
  -8   4  -5        499.16        503.61        70.06 o
  -6   4  -5        992.68       1055.46       104.21 o
  -4   4  -5       6054.30       6289.12       204.03 o
  -2   4  -5       8103.71       8186.36       272.00 o
   0   4  -5        253.78        349.06        60.82 o
   2   4  -5       1821.47       1838.13       105.77 o
   4   4  -5      12857.37      13341.28       293.01 o
   6   4  -5      11936.01      12361.44       277.25 o
   8   4  -5       2418.57       2510.28       122.43 o
  10   4  -5       2667.61       2875.54       107.96 o
  12   4  -5       1898.16       2157.44       100.92 o
  14   4  -5       1210.60       1163.22       131.89 o
  16   4  -5       3214.08       3062.48       157.61 o
  18   4  -5       2240.63       2167.25       215.47 o
  20   4  -5        549.99        708.51       150.66 o
  22   4  -5        235.54        395.77       178.88 o
  24   4  -5        655.08       1002.36       260.66 o
  26   4  -5          0.30       -196.02       204.31 o
  28   4  -5        392.53        563.55       265.76 o
 -25   5  -5         11.42       -160.52       248.87 o
 -23   5  -5        207.69        580.06       253.51 o
 -21   5  -5        538.54        606.90       205.46 o
 -19   5  -5        258.08         -6.77       153.98 o
 -17   5  -5        112.09        123.63       134.37 o
 -15   5  -5        889.14        883.03       142.38 o
 -13   5  -5        975.02       1130.40       172.21 o
 -11   5  -5       2084.07       2002.24       136.74 o
  -9   5  -5       4148.39       4323.74       246.52 o
  -7   5  -5        320.59        428.61        80.39 o
  -5   5  -5       8371.09       7367.51       326.91 o
  -3   5  -5        882.87        851.88        94.56 o
  -1   5  -5       3207.90       3576.42       144.40 o
   1   5  -5          9.78         70.25        41.36 o
   3   5  -5         93.86        115.01        42.56 o
   5   5  -5        206.97        231.99        44.55 o
   7   5  -5        260.65        282.59        43.20 o
   9   5  -5        604.21        714.79        95.17 o
  11   5  -5        123.61        101.65        42.26 o
  13   5  -5        211.84        329.03        70.25 o
  15   5  -5       1066.69       1169.44       114.95 o
  17   5  -5       5276.28       4993.11       489.35 o
  19   5  -5       1434.12       1309.89       235.47 o
  21   5  -5        140.07        287.80       174.11 o
  23   5  -5       2200.60       2588.27       361.13 o
  25   5  -5          2.32       -197.57       197.57 o
  27   5  -5        207.00        468.35       263.95 o
 -24   6  -5        648.80       1130.80       329.37 o
 -22   6  -5       2426.41       2255.90       352.09 o
 -20   6  -5         70.59        108.43       161.23 o
 -18   6  -5        393.17        297.75       461.59 o
 -16   6  -5        207.46        126.10       140.57 o
 -14   6  -5       1244.42       1207.70       165.20 o
 -12   6  -5        143.17          5.94        74.71 o
 -10   6  -5       6079.54       6544.76       404.42 o
  -8   6  -5        978.26        967.64        99.78 o
  -6   6  -5        624.23        442.35        71.64 o
  -4   6  -5         92.33        143.61        59.07 o
  -2   6  -5       4449.71       4559.89       175.74 o
   0   6  -5        385.85        500.93        58.71 o
   2   6  -5         66.53         49.89        47.52 o
   4   6  -5         54.95        101.64        44.96 o
   6   6  -5        477.24        497.85        57.63 o
   8   6  -5        137.45        129.68        41.12 o
  10   6  -5       2483.40       2538.83       140.45 o
  12   6  -5        609.25        761.29        86.77 o
  14   6  -5       4331.49       4438.32       187.68 o
  16   6  -5       5035.01       4425.32       225.12 o
  18   6  -5       2160.84       1669.56       246.84 o
  20   6  -5       2677.43       2157.54       297.17 o
  22   6  -5        821.96        858.52       235.52 o
  24   6  -5        792.17        573.90       226.84 o
  26   6  -5         65.77        413.40       244.95 o
 -23   7  -5        143.01        -19.79       250.28 o
 -21   7  -5        552.38        639.01       233.97 o
 -19   7  -5         20.02       -122.64       175.14 o
 -17   7  -5        120.86        185.17       158.89 o
 -15   7  -5       1010.65       1093.16       280.80 o
 -13   7  -5       3261.14       2248.66       533.08 o
 -11   7  -5       9826.18       9791.21       323.15 o
  -9   7  -5       5750.06       5709.15       226.88 o
  -7   7  -5       2845.96       2774.55       267.77 o
  -5   7  -5       2821.15       2611.05       164.13 o
  -3   7  -5        272.44        367.79        65.33 o
  -1   7  -5       3020.81       3154.64       141.86 o
   1   7  -5       3857.50       4224.61       153.21 o
   3   7  -5        763.70        929.47        92.74 o
   5   7  -5       6532.13       5929.96       254.19 o
   7   7  -5         97.77        174.42        42.99 o
   9   7  -5       3510.53       3333.33       163.39 o
  11   7  -5       5313.14       5712.76       200.11 o
  13   7  -5       5492.77       5153.46       234.83 o
  15   7  -5        760.88        941.21       127.12 o
  17   7  -5        284.33         14.83       133.16 o
  19   7  -5        483.92        271.92       170.81 o
  21   7  -5        806.43        701.33       281.96 o
  23   7  -5       1587.09       1989.74       329.25 o
  25   7  -5        122.00        164.77       228.49 o
 -22   8  -5       1074.19       1021.96       260.42 o
 -20   8  -5         80.59        -24.29       175.08 o
 -18   8  -5        109.66         35.97       158.58 o
 -16   8  -5        855.07       1008.81       286.73 o
 -14   8  -5        168.09        477.27       175.58 o
 -12   8  -5       1584.58       1611.82       185.43 o
 -10   8  -5        114.51        131.97        70.54 o
  -8   8  -5       3767.41       3841.33       258.81 o
  -6   8  -5        197.41        192.05        82.62 o
  -4   8  -5        192.05        153.68        60.72 o
  -2   8  -5       1467.78       1710.90       144.39 o
   0   8  -5       7459.23       7250.21       221.33 o
   2   8  -5        823.65        775.26        84.43 o
   4   8  -5       1498.21       1587.60       121.97 o
   6   8  -5        343.21        267.25        70.11 o
   8   8  -5        546.13        523.05        86.88 o
  10   8  -5        590.70        543.17        94.79 o
  12   8  -5       1189.05        937.17       161.83 o
  14   8  -5        708.30        640.99       120.11 o
  16   8  -5        281.97        416.67       164.22 o
  18   8  -5        227.31        143.31       159.65 o
  20   8  -5        165.84        193.26       349.63 o
  22   8  -5         74.73        207.35       187.24 o
  24   8  -5        149.25         75.86       206.87 o
 -21   9  -5        233.18        277.54       242.77 o
 -19   9  -5       1051.69       1117.98       465.80 o
 -17   9  -5        536.26        197.17       170.62 o
 -15   9  -5        287.07         40.66       192.65 o
 -13   9  -5       1042.93       1056.76       166.96 o
 -11   9  -5         55.73         86.27        94.33 o
  -9   9  -5        193.90        134.29        87.29 o
  -7   9  -5       1803.60       2213.91       217.00 o
  -5   9  -5       2350.42       2397.85       189.68 o
  -3   9  -5        889.02        924.93       108.93 o
  -1   9  -5        291.50        318.62        66.49 o
   1   9  -5       2400.56       2450.81       130.11 o
   3   9  -5       1736.65       1757.91       125.42 o
   5   9  -5        413.19        448.73        77.48 o
   7   9  -5        258.75        324.00        82.00 o
   9   9  -5       3025.20       2637.95       171.68 o
  11   9  -5        271.28        268.00        90.36 o
  13   9  -5        589.89        679.87       119.50 o
  15   9  -5       1599.53       1475.16       162.47 o
  17   9  -5        270.74        338.42       165.25 o
  19   9  -5        490.45        294.77       287.56 o
  21   9  -5        216.28        139.57       264.71 o
  23   9  -5         88.98         28.45       334.90 o
 -20  10  -5        581.81        496.18       340.23 o
 -18  10  -5        327.90        220.31       199.03 o
 -16  10  -5        218.83        161.06       175.25 o
 -14  10  -5       1747.59       1498.05       262.97 o
 -12  10  -5        724.13        547.12       145.62 o
 -10  10  -5       2424.19       2487.29       239.30 o
  -8  10  -5       1506.57       1662.99       234.14 o
  -6  10  -5       1678.03       2035.45       192.76 o
  -4  10  -5       6838.73       6524.40       266.60 o
  -2  10  -5       3751.91       4134.32       203.86 o
   0  10  -5       1132.63       1034.89       124.72 o
   2  10  -5       5018.46       5046.26       213.93 o
   4  10  -5       1133.85       1224.40       117.62 o
   6  10  -5       2819.12       2482.89       198.16 o
   8  10  -5        364.28        432.67        88.18 o
  10  10  -5       2649.92       3038.61       190.47 o
  12  10  -5        527.46        366.12        96.98 o
  14  10  -5        735.82        777.60       134.35 o
  16  10  -5        668.82        476.43       342.19 o
  18  10  -5        344.52        353.55       301.48 o
  20  10  -5        545.58       1159.92       272.86 o
  22  10  -5        196.19       -125.06       178.10 o
 -19  11  -5         51.83       -115.01       454.13 o
 -17  11  -5        637.08        814.39       315.28 o
 -15  11  -5       1861.82       1351.11       281.57 o
 -13  11  -5         88.44        134.57       152.16 o
 -11  11  -5        152.47        217.86       129.37 o
  -9  11  -5        689.01        787.72       188.30 o
  -7  11  -5        687.83       1025.67       201.08 o
  -5  11  -5        542.21        731.03       137.82 o
  -3  11  -5       1206.07       1295.63       156.12 o
  -1  11  -5       3541.02       3906.57       211.88 o
   1  11  -5       1973.91       2250.79       175.48 o
   3  11  -5        926.92       1050.59       136.34 o
   5  11  -5        561.58        707.14       109.44 o
   7  11  -5       2781.58       2906.90       177.48 o
   9  11  -5       2301.72       2312.70       186.55 o
  11  11  -5       1043.71        849.38       120.86 o
  13  11  -5        428.54        366.20       112.75 o
  15  11  -5        359.56        289.55       213.87 o
  17  11  -5        182.86        550.77       201.54 o
  19  11  -5        378.56        205.62       278.43 o
  21  11  -5        533.59        584.39       343.61 o
 -16  12  -5       1177.39       1167.39       281.43 o
 -14  12  -5        990.22       1449.54       287.66 o
 -12  12  -5         59.63         92.45       130.04 o
 -10  12  -5        248.34        411.36       166.89 o
  -8  12  -5        656.55        677.24       199.80 o
  -6  12  -5        146.26        180.26       116.63 o
  -4  12  -5       8828.16       9152.33       625.00 o
  -2  12  -5       3269.44       3709.48       304.63 o
   0  12  -5         10.66          5.84        86.64 o
   2  12  -5       4432.28       3974.86       228.86 o
   4  12  -5       9820.16       9650.02       367.26 o
   6  12  -5        449.57        311.32       105.72 o
   8  12  -5       3331.63       3282.74       207.26 o
  10  12  -5        449.10        393.65       152.38 o
  12  12  -5        591.56        593.99       167.55 o
  14  12  -5        209.81         61.78       132.57 o
  16  12  -5        209.77        201.11       162.46 o
  18  12  -5        572.11        692.67       196.49 o
  20  12  -5        508.22        987.37       423.15 o
 -15  13  -5        306.76        305.87       225.23 o
 -13  13  -5        433.76        702.23       248.36 o
 -11  13  -5        250.93        350.93       158.54 o
  -9  13  -5        376.16        231.13       171.30 o
  -7  13  -5       1768.79       1807.51       278.75 o
  -5  13  -5       4084.89       3885.46       287.65 o
  -3  13  -5        102.50         67.74       125.02 o
  -1  13  -5         25.43         34.56       113.78 o
   1  13  -5       2874.13       2942.82       223.05 o
   3  13  -5        443.95        336.08       118.90 o
   5  13  -5       2060.19       2173.23       299.68 o
   7  13  -5       2267.44       2580.72       228.49 o
   9  13  -5        222.85        329.48       122.98 o
  11  13  -5        352.14        378.38       158.44 o
  13  13  -5        433.90        533.05       178.18 o
  15  13  -5        566.02        555.78       188.91 o
  17  13  -5        483.60        495.68       256.10 o
 -12  14  -5         25.43         95.57       176.63 o
 -10  14  -5       1157.50       1569.94       294.91 o
  -8  14  -5        966.64        978.45       302.79 o
  -6  14  -5        515.65        897.58       234.17 o
  -4  14  -5         91.31        186.80       365.31 o
  -2  14  -5         97.77        -45.04       127.72 o
   0  14  -5        282.48        301.91       151.62 o
   2  14  -5        418.81        539.58       255.18 o
   4  14  -5        249.98         83.05       121.62 o
   6  14  -5       1768.85       2063.44       216.08 o
   8  14  -5         97.66        -96.77       124.98 o
  10  14  -5        414.06         27.12       192.26 o
  12  14  -5        537.05        334.38       286.97 o
  14  14  -5        362.41        430.92       221.05 o
  -9  15  -5        818.87        716.55       263.64 o
  -7  15  -5        761.79        521.63       463.96 o
  -5  15  -5       1848.77       2084.13       313.27 o
  -3  15  -5         70.22        166.90       173.59 o
  -1  15  -5        268.03        124.04       180.66 o
   1  15  -5        580.28        677.20       223.94 o
   3  15  -5        120.35        124.99       157.10 o
   5  15  -5        767.26       1033.33       184.56 o
   7  15  -5        572.35        431.94       192.46 o
   9  15  -5        707.58        869.67       245.95 o
  11  15  -5        688.24        412.04       288.08 o
  -2  16  -5       1175.93       1926.21       335.45 o
   0  16  -5        287.35        469.90       233.57 o
   2  16  -5         87.49        477.90       217.57 o
   4  16  -5        357.70        175.82       238.11 o
 -26   0  -4        782.34        392.99       342.29 o
 -24   0  -4       3011.31       3518.72       568.78 o
 -22   0  -4        720.76       1026.61       325.34 o
 -20   0  -4       3843.37       4311.54       499.99 o
 -18   0  -4       2703.37       2951.42       401.57 o
 -16   0  -4       7478.89       7519.29       601.10 o
 -14   0  -4       3318.40       3426.26       365.66 o
 -12   0  -4       3086.82       2644.15       219.85 o
 -10   0  -4       5282.81       5383.67       402.31 o
  -8   0  -4       8210.04       7996.96       497.22 o
  -6   0  -4       8677.63       8492.84       490.35 o
  -4   0  -4      29736.28      28790.60      1259.38 o
  -2   0  -4      80890.34      77130.58      3100.33 o
   0   0  -4       1505.27       1363.33        87.00 o
   2   0  -4      23382.45      23419.79       477.25 o
   4   0  -4       5355.79       4906.25       152.74 o
   6   0  -4       1415.31       1429.56        61.37 o
   8   0  -4        660.18        612.42        59.62 o
  10   0  -4        185.66        230.15        46.35 o
  12   0  -4       6808.04       7482.54       231.78 o
  14   0  -4        732.09        668.85        84.19 o
  16   0  -4         76.58        124.95        73.32 o
  18   0  -4         82.17        -68.39        88.63 o
  20   0  -4        189.08        194.34       132.00 o
  22   0  -4       3067.29       2891.18       349.92 o
  24   0  -4        429.23        287.18       277.95 o
  26   0  -4        572.54        814.61       340.44 o
  28   0  -4        143.82         35.12       316.84 o
 -27   1  -4        838.25        770.44       347.49 o
 -25   1  -4        634.37        864.60       269.78 o
 -23   1  -4        285.26        263.34       194.66 o
 -21   1  -4       1053.42       1244.39       238.79 o
 -19   1  -4        472.09        447.11       265.22 o
 -17   1  -4       1969.78       2583.64       327.12 o
 -15   1  -4       2926.43       3150.79       461.72 o
 -13   1  -4       2468.35       2664.56       111.28 o
 -11   1  -4       1300.13       1387.50       172.61 o
  -9   1  -4       1810.01       1732.56        93.28 o
  -7   1  -4        533.81        576.38        89.31 o
  -5   1  -4      12054.77      11597.99       275.31 o
  -3   1  -4      11454.38      11080.69       399.03 o
  -1   1  -4      22681.01      21688.42       543.46 o
   1   1  -4       3046.38       3163.15        98.15 o
   3   1  -4       1832.62       1745.33        83.66 o
   5   1  -4       2759.74       2650.29        83.28 o
   7   1  -4       3834.46       3631.61        93.04 o
   9   1  -4       5576.92       5129.89       116.52 o
  11   1  -4       5255.21       5195.62       131.46 o
  13   1  -4       3651.49       3482.23       115.27 o
  15   1  -4       8170.92       7772.69       181.32 o
  17   1  -4       1177.15       1301.09       156.76 o
  19   1  -4        445.94        452.39        94.50 o
  21   1  -4       4077.02       4588.95       574.82 o
  23   1  -4       2034.14       2240.87       233.50 o
  25   1  -4        224.69        392.28       200.33 o
  27   1  -4        432.46        473.48       231.17 o
  29   1  -4         84.48       -198.54       317.12 o
 -26   2  -4        736.32       1327.97       326.24 o
 -24   2  -4       2024.11       1773.34       302.85 o
 -22   2  -4       2458.26       2511.48       333.88 o
 -20   2  -4        187.13        401.41       175.31 o
 -18   2  -4       2329.58       2767.66       291.67 o
 -16   2  -4        890.73        966.25       231.76 o
 -14   2  -4       1566.15       1378.60       191.22 o
 -12   2  -4       1235.86       1110.39       106.07 o
 -10   2  -4        971.90        999.43       144.58 o
  -8   2  -4       1131.68       1234.10        89.11 o
  -6   2  -4       3916.95       3947.09       157.73 o
  -4   2  -4       5965.75       6003.64       177.06 o
  -2   2  -4      32673.38      33212.62       815.71 o
   0   2  -4      11877.52      10648.95       358.52 o
   2   2  -4       2325.50       2186.61       155.37 o
   4   2  -4       3751.73       3468.27       104.14 o
   6   2  -4       7780.42       7684.22       186.08 o
   8   2  -4       1336.87       1577.33        64.38 o
  10   2  -4       3644.98       3289.01        92.65 o
  12   2  -4       5271.57       5486.42       134.57 o
  14   2  -4       5936.18       6106.73       151.58 o
  16   2  -4       3614.36       3662.64       143.89 o
  18   2  -4        824.37        869.34       173.64 o
  20   2  -4       4184.54       3721.14       252.98 o
  22   2  -4       2900.39       3327.11       259.40 o
  24   2  -4       2558.16       2330.66       249.76 o
  26   2  -4         97.82        161.05       266.01 o
  28   2  -4         89.63        262.71       334.25 o
 -27   3  -4        556.83        623.65       294.65 o
 -25   3  -4        451.89        245.40       268.58 o
 -23   3  -4       2370.28       1440.10       356.87 o
 -21   3  -4       7702.18       8276.00       513.63 o
 -19   3  -4        446.04        533.47       176.24 o
 -17   3  -4        686.00        637.79       166.46 o
 -15   3  -4       3476.81       3591.06       446.29 o
 -13   3  -4       1394.66       1109.99       121.46 o
 -11   3  -4        303.18        357.82        73.13 o
  -9   3  -4       2640.85       2843.27       149.38 o
  -7   3  -4       1644.59       1780.63       132.12 o
  -5   3  -4       3365.81       3476.44       130.86 o
  -3   3  -4       3632.83       3521.68       145.68 o
  -1   3  -4       1492.55       1266.96       180.87 o
   1   3  -4       5324.25       5347.42       194.75 o
   3   3  -4       4669.73       4640.24       161.89 o
   5   3  -4       4371.64       3980.04       113.63 o
   7   3  -4        572.41        607.61        58.18 o
   9   3  -4       4337.31       4212.53       119.01 o
  11   3  -4       2839.15       2950.56        91.05 o
  13   3  -4       5408.45       5665.36       179.70 o
  15   3  -4       3927.86       4024.90       143.96 o
  17   3  -4       1238.06       1314.02       186.88 o
  19   3  -4       4655.42       4781.50       276.67 o
  21   3  -4       6573.60       6921.32       353.79 o
  23   3  -4       1837.48       1682.57       215.35 o
  25   3  -4        446.84        413.34       199.75 o
  27   3  -4        341.08        524.06       216.94 o
  29   3  -4        179.32         40.68       322.02 o
 -26   4  -4         57.80       -199.26       301.87 o
 -24   4  -4        857.20       1474.99       300.34 o
 -22   4  -4        268.73        345.17       295.10 o
 -20   4  -4       2082.88       2385.89       324.57 o
 -18   4  -4       5803.55       6170.53       417.50 o
 -16   4  -4       2676.82       2801.82       263.80 o
 -14   4  -4        856.74        946.90       165.73 o
 -12   4  -4       1995.96       2136.39       173.49 o
 -10   4  -4       7411.09       6730.07       269.88 o
  -8   4  -4       1786.52       1833.34       105.64 o
  -6   4  -4       2737.78       2754.42       123.14 o
  -4   4  -4        779.91        918.65        88.42 o
  -2   4  -4       2715.12       2586.02       125.69 o
   0   4  -4       1371.22       1319.65        86.51 o
   2   4  -4       5152.29       4860.43       163.38 o
   4   4  -4       5565.09       5425.10       169.65 o
   6   4  -4       2754.46       2446.17        90.31 o
   8   4  -4      10780.03      10732.08       290.73 o
  10   4  -4       3171.79       3252.13       108.49 o
  12   4  -4       6646.95       6642.49       258.18 o
  14   4  -4      14632.76      14279.58       343.72 o
  16   4  -4       4984.89       4759.00       192.61 o
  18   4  -4       7741.23       8074.71       397.80 o
  20   4  -4       2349.54       2300.62       221.60 o
  22   4  -4       3013.18       3074.33       357.75 o
  24   4  -4       3490.54       3624.18       370.14 o
  26   4  -4       1100.39       1213.23       271.97 o
  28   4  -4        143.69         31.28       223.55 o
 -25   5  -4         57.63         39.29       249.34 o
 -23   5  -4        797.67       1078.40       276.01 o
 -21   5  -4       1508.80       1250.31       259.92 o
 -19   5  -4        223.68        170.31       154.61 o
 -17   5  -4        388.04        256.31       142.19 o
 -15   5  -4       5892.85       6204.45       450.58 o
 -13   5  -4       2251.83       2340.20       153.95 o
 -11   5  -4        740.72        925.43       149.66 o
  -9   5  -4        288.55        298.85        60.85 o
  -7   5  -4       4093.69       4326.81       168.59 o
  -5   5  -4       1262.08       1178.04       100.23 o
  -3   5  -4       8957.56       8955.47       342.34 o
  -1   5  -4       7988.48       7946.62       233.55 o
   1   5  -4       1957.41       1773.25       111.21 o
   3   5  -4       8180.66       8091.82       230.93 o
   5   5  -4       1227.02       1241.86        78.75 o
   7   5  -4       8702.42       8729.74       230.13 o
   9   5  -4       1565.43       1622.83        67.23 o
  11   5  -4       1033.29       1138.23       107.05 o
  13   5  -4       8033.23       7856.73       238.91 o
  15   5  -4      11094.25      11122.52       312.59 o
  17   5  -4       1971.85       2099.83       153.09 o
  19   5  -4       2306.47       2400.01       289.71 o
  21   5  -4       1249.65       1330.04       253.75 o
  23   5  -4       1401.46       1620.58       288.80 o
  25   5  -4       1074.98        913.79       241.82 o
  27   5  -4        756.71       1172.02       314.73 o
 -24   6  -4       1779.60       2034.20       360.75 o
 -22   6  -4        509.36        342.98       223.00 o
 -20   6  -4        908.35        738.49       218.45 o
 -18   6  -4        438.09        411.36       228.08 o
 -16   6  -4        346.22        155.53       165.80 o
 -14   6  -4        244.52        173.24        79.77 o
 -12   6  -4       3047.00       3153.90       207.52 o
 -10   6  -4       2097.61       2339.27       143.55 o
  -8   6  -4       1005.01       1071.21       100.49 o
  -6   6  -4       1687.24       1870.10       136.85 o
  -4   6  -4       2243.87       2498.26       306.09 o
  -2   6  -4       3455.85       3505.64       182.11 o
   0   6  -4       2932.57       3046.57       118.26 o
   2   6  -4       1082.98       1077.48        90.35 o
   4   6  -4        578.05        710.85       118.15 o
   6   6  -4       1589.70       1560.36        91.21 o
   8   6  -4       1127.63       1116.74        96.21 o
  10   6  -4       1241.18       1170.00        83.15 o
  12   6  -4        341.78        312.29        80.26 o
  14   6  -4        741.54        802.44        91.01 o
  16   6  -4        310.70        322.88        90.59 o
  18   6  -4        581.90        695.46       123.49 o
  20   6  -4       1476.77        865.43       203.00 o
  22   6  -4        141.07        105.71       183.33 o
  24   6  -4        294.90        440.01       211.51 o
  26   6  -4        495.96        417.16       245.33 o
 -23   7  -4        310.49        221.94       240.44 o
 -21   7  -4        613.44        809.22       243.00 o
 -19   7  -4        571.62        508.20       200.08 o
 -17   7  -4        398.60        512.99       190.13 o
 -15   7  -4        814.84        981.78       206.84 o
 -13   7  -4        731.63        800.41       133.22 o
 -11   7  -4       4542.59       4688.33       202.11 o
  -9   7  -4       2858.09       2846.80       188.30 o
  -7   7  -4       2199.48       2103.15       148.42 o
  -5   7  -4       7437.04       7242.72       227.72 o
  -3   7  -4       3447.18       3757.01       150.74 o
  -1   7  -4       1598.76       1531.60        91.33 o
   1   7  -4       1751.14       1573.19        96.03 o
   3   7  -4        384.94        450.64        82.61 o
   5   7  -4       4702.14       4839.66       185.63 o
   7   7  -4       6328.98       5896.07       170.30 o
   9   7  -4        948.52        876.09        98.85 o
  11   7  -4       2404.67       2327.69       126.72 o
  13   7  -4        555.30        541.21       151.31 o
  15   7  -4        507.16        610.22       110.46 o
  17   7  -4        116.43        120.07        94.49 o
  19   7  -4        393.34        307.97       165.39 o
  21   7  -4       1636.51       1379.30       353.97 o
  23   7  -4        599.11        580.22       227.94 o
  25   7  -4        322.55        207.44       224.32 o
 -24   8  -4       1589.49       1611.06       539.25 o
 -22   8  -4         76.51        -94.52       197.73 o
 -20   8  -4        334.59        224.17       181.11 o
 -18   8  -4        168.48        198.34       176.87 o
 -16   8  -4        472.22        460.27       251.83 o
 -14   8  -4       1002.25        976.28       175.12 o
 -12   8  -4       2408.19       2559.50       208.60 o
 -10   8  -4        922.75        826.29       106.92 o
  -8   8  -4       1070.14       1108.93       143.69 o
  -6   8  -4       1577.65       1680.22       152.08 o
  -4   8  -4        590.70        678.32        96.11 o
  -2   8  -4       1632.97       1678.50       103.32 o
   0   8  -4       3076.09       2798.63       126.93 o
   2   8  -4       1385.62       1556.19       105.26 o
   4   8  -4      10563.09      10007.76       278.37 o
   6   8  -4       8746.29       8491.82       277.92 o
   8   8  -4         84.27        121.52        59.36 o
  10   8  -4       1068.26        912.99       128.97 o
  12   8  -4       4894.40       4622.75       218.65 o
  14   8  -4       1157.70       1163.79       181.02 o
  16   8  -4       1385.48       1810.79       314.46 o
  18   8  -4       2659.66       3140.12       241.94 o
  20   8  -4        165.00        121.16       252.11 o
  22   8  -4        912.93       1042.93       273.76 o
  24   8  -4        250.66        662.16       227.70 o
 -23   9  -4         47.45        184.82       361.77 o
 -21   9  -4        221.58        289.69       331.14 o
 -19   9  -4       1831.05       2064.96       324.97 o
 -17   9  -4         63.06        -85.93       148.64 o
 -15   9  -4       1073.37       1362.84       251.84 o
 -13   9  -4        369.96        189.35       107.81 o
 -11   9  -4        353.27        373.94       108.83 o
  -9   9  -4       1383.57       1387.40       203.40 o
  -7   9  -4        876.10        690.44       142.15 o
  -5   9  -4        863.88        863.42       121.86 o
  -3   9  -4       1151.98       1186.23       119.38 o
  -1   9  -4       1408.79       1451.77       107.61 o
   1   9  -4      11352.22      10906.34       299.03 o
   3   9  -4       8185.07       8674.63       260.78 o
   5   9  -4       1771.21       2314.48       142.04 o
   7   9  -4        628.20        764.03        93.14 o
   9   9  -4       1628.95       1596.21       163.75 o
  11   9  -4        522.07        500.52       103.48 o
  13   9  -4       1732.98       1603.39       310.31 o
  15   9  -4       3682.43       3232.05       203.29 o
  17   9  -4        998.44       1133.05       154.61 o
  19   9  -4       1037.72        785.65       214.89 o
  21   9  -4         24.87        -35.14       173.10 o
  23   9  -4        841.36        666.63       414.17 o
 -20  10  -4         79.52         24.49       384.59 o
 -18  10  -4        299.70        275.24       427.96 o
 -16  10  -4        651.59        671.62       211.69 o
 -14  10  -4       1128.87       1235.42       313.73 o
 -12  10  -4        151.00         76.73       106.74 o
 -10  10  -4         14.87        -25.78        89.11 o
  -8  10  -4       1065.71       1000.56       186.04 o
  -6  10  -4        386.45        544.09       113.01 o
  -4  10  -4        681.40        636.89       106.28 o
  -2  10  -4        867.42       1007.75       120.41 o
   0  10  -4       1659.03       1571.23       146.53 o
   2  10  -4       1438.59       1623.39       125.94 o
   4  10  -4       1480.62       1279.67       159.40 o
   6  10  -4      17210.23      17445.55       641.34 o
   8  10  -4        368.02        255.91        81.27 o
  10  10  -4         29.77        119.29        74.21 o
  12  10  -4        663.67        761.91       107.67 o
  14  10  -4       4098.86       3887.28       223.61 o
  16  10  -4        665.20        804.48       139.31 o
  18  10  -4        205.10        178.53       179.04 o
  20  10  -4        190.66        224.85       182.39 o
  22  10  -4       1496.31       2151.93       385.31 o
 -19  11  -4         91.43       -158.91       204.24 o
 -17  11  -4         21.72        170.59       184.68 o
 -15  11  -4        266.93        297.32       176.81 o
 -13  11  -4       1370.41       1521.77       206.57 o
 -11  11  -4        136.38        209.53       121.28 o
  -9  11  -4        322.06        383.69       155.70 o
  -7  11  -4        475.05        811.88       260.66 o
  -5  11  -4       2991.71       2772.69       263.42 o
  -3  11  -4        807.22        894.48       182.90 o
  -1  11  -4       3979.14       3276.80       189.20 o
   1  11  -4        352.00        403.78        94.85 o
   3  11  -4        365.24        291.95        91.61 o
   5  11  -4       4348.85       3885.18       243.49 o
   7  11  -4       3474.01       3324.33       176.69 o
   9  11  -4       2328.44       2278.38       168.99 o
  11  11  -4        196.98        130.29        88.51 o
  13  11  -4       1666.84       1970.96       152.44 o
  15  11  -4        435.26        407.21       128.56 o
  17  11  -4        448.76        289.53       166.39 o
  19  11  -4        869.32       1013.36       253.04 o
  21  11  -4       1991.16       2667.02       463.70 o
 -18  12  -4         59.62         62.63       227.27 o
 -16  12  -4        409.68        382.51       212.96 o
 -14  12  -4        234.03        399.89       157.60 o
 -12  12  -4        624.47        507.63       162.87 o
 -10  12  -4        866.02       1025.79       259.22 o
  -8  12  -4       2124.32       2206.47       708.05 o
  -6  12  -4        305.13        315.33       118.25 o
  -4  12  -4        318.81        139.20       107.80 o
  -2  12  -4        114.11        176.49        93.26 o
   0  12  -4       1493.13       2247.06       192.85 o
   2  12  -4        136.44        166.95       104.17 o
   4  12  -4        818.35        635.76       121.61 o
   6  12  -4         26.55         16.31        91.60 o
   8  12  -4       2191.61       2202.19       274.74 o
  10  12  -4        148.03        209.95        92.31 o
  12  12  -4        893.06        912.75       121.86 o
  14  12  -4        120.40        -74.69        99.81 o
  16  12  -4        696.92        766.30       139.19 o
  18  12  -4        639.11        452.34       232.26 o
  20  12  -4        399.21        354.99       200.37 o
 -15  13  -4        871.52       1442.08       319.49 o
 -13  13  -4        300.34        383.82       162.38 o
 -11  13  -4        689.68        565.60       169.16 o
  -9  13  -4       1073.63       1432.73       258.16 o
  -7  13  -4       2143.20       2609.38       296.44 o
  -5  13  -4       1164.36       1314.71       210.52 o
  -3  13  -4        307.61        292.80       183.50 o
  -1  13  -4        219.50        158.94       118.70 o
   1  13  -4         47.31         40.78        95.62 o
   3  13  -4       1089.73       1191.26       159.05 o
   5  13  -4        361.99        348.31       119.77 o
   7  13  -4        312.05        350.72       122.72 o
   9  13  -4         98.36        186.39       113.02 o
  11  13  -4         50.58        120.48       118.46 o
  13  13  -4        730.32        890.85       130.49 o
  15  13  -4       1012.97       1261.27       168.17 o
  17  13  -4        249.07         -9.39       178.05 o
 -14  14  -4        480.15        897.99       391.97 o
 -12  14  -4        237.41        -53.37       269.97 o
 -10  14  -4        628.45        958.83       604.89 o
  -8  14  -4        793.35        721.74       331.24 o
  -6  14  -4        676.53        683.18       175.83 o
  -4  14  -4        265.35        177.93       141.23 o
  -2  14  -4        787.04        860.64       200.58 o
   0  14  -4        386.28        277.28       168.97 o
   2  14  -4         66.06        183.07       134.62 o
   4  14  -4         68.29        204.43       118.91 o
   6  14  -4        766.69       1042.92       184.22 o
   8  14  -4         44.75         56.97       117.25 o
  10  14  -4       1766.35       1842.41       206.89 o
  12  14  -4         66.01        147.10       132.75 o
  14  14  -4          5.53        -68.05       127.00 o
  16  14  -4          6.37        324.86       318.07 o
  -9  15  -4        806.97        362.25       224.53 o
  -7  15  -4        164.97        161.06       182.64 o
  -5  15  -4        137.05        100.88       146.04 o
  -3  15  -4        225.90        436.05       165.13 o
  -1  15  -4         33.79        178.26       145.96 o
   1  15  -4         76.18         96.99       147.29 o
   3  15  -4        248.29       -137.45       137.45 o
   5  15  -4         51.12        156.37       154.25 o
   7  15  -4         50.24       -106.88       125.00 o
   9  15  -4        235.76        125.25       145.01 o
  11  15  -4        106.44        447.62       186.20 o
  -4  16  -4        339.73        238.48       177.50 o
  -2  16  -4        559.86        856.46       203.99 o
   0  16  -4          3.84        140.16       187.35 o
   2  16  -4        526.30        684.63       203.40 o
   4  16  -4        421.23         60.61       253.27 o
   6  16  -4         22.36         75.27       176.92 o
 -27   1  -3        109.89       -102.04       214.08 o
 -25   1  -3        224.08        382.59       203.31 o
 -23   1  -3       6144.54       5994.12       447.43 o
 -21   1  -3        407.11        322.77       158.26 o
 -19   1  -3        263.65        -51.50       146.47 o
 -17   1  -3         97.81         49.59       107.99 o
 -15   1  -3        352.01        364.90        86.30 o
 -13   1  -3       1247.45       1137.28       153.22 o
 -11   1  -3       2849.06       3069.48       127.17 o
  -9   1  -3        356.83        444.29        44.06 o
  -7   1  -3        272.49        257.67        44.20 o
  -5   1  -3      36648.30      36286.18       766.14 o
  -3   1  -3     147527.17     151013.75      3026.20 o
  -1   1  -3     147281.03     149791.61      3382.42 o
   1   1  -3        623.22        548.69        42.98 o
   3   1  -3         41.63         80.02        22.72 o
   5   1  -3        619.30        620.59        34.47 o
   7   1  -3        594.86        726.98        40.42 o
   9   1  -3       8897.42       9657.79       178.83 o
  11   1  -3        266.71        255.23        35.36 o
  13   1  -3       3703.85       4114.94       115.38 o
  15   1  -3       4598.80       4785.93       161.87 o
  17   1  -3        475.41        568.19        70.43 o
  19   1  -3        197.57        173.84        77.93 o
  21   1  -3       1327.02       1299.03       146.23 o
  23   1  -3        221.28        451.85       141.30 o
  25   1  -3         48.83        139.96       162.39 o
  27   1  -3        163.97        -83.67       188.97 o
  29   1  -3          5.41       -231.93       286.47 o
 -28   2  -3       1192.25        892.92       342.06 o
 -26   2  -3         85.19        396.14       374.72 o
 -24   2  -3        272.56         21.68       199.88 o
 -22   2  -3       2499.36       2994.06       344.28 o
 -20   2  -3        140.66         24.45       152.07 o
 -18   2  -3       2068.75       2106.02       261.85 o
 -16   2  -3        180.46        147.37       104.86 o
 -14   2  -3        209.46        368.44        63.60 o
 -12   2  -3       2827.52       2750.96       121.96 o
 -10   2  -3       3291.10       3564.49       132.35 o
  -8   2  -3       1767.13       1932.61       107.13 o
  -6   2  -3       4620.66       4508.49       168.72 o
  -4   2  -3         72.17        144.44        28.57 o
  -2   2  -3      34266.08      35750.92      1602.88 o
   0   2  -3       9534.30       8615.71       258.70 o
   2   2  -3       2682.70       2891.91       134.48 o
   4   2  -3         85.38        106.80        19.38 o
   6   2  -3        339.45        342.70        29.65 o
   8   2  -3       1080.52       1072.26        49.75 o
  10   2  -3       3504.76       3897.70       100.67 o
  12   2  -3       4875.50       5244.81       128.54 o
  14   2  -3         96.14        115.99        37.01 o
  16   2  -3       1264.52       1249.82        98.98 o
  18   2  -3        155.69        213.96        63.57 o
  20   2  -3        312.02        353.81       115.98 o
  22   2  -3        554.29        394.45       133.53 o
  24   2  -3         42.89       -114.15       114.15 o
  26   2  -3         29.86       -156.54       169.64 o
  28   2  -3         51.21         38.71       259.59 o
 -27   3  -3        258.27        579.19       292.01 o
 -25   3  -3        527.44        375.45       237.16 o
 -23   3  -3        126.27        208.71       182.78 o
 -21   3  -3        125.12         97.78       144.16 o
 -19   3  -3        811.80        817.72       191.53 o
 -17   3  -3       4301.59       4634.94       334.41 o
 -15   3  -3        598.89        498.19       111.28 o
 -13   3  -3       1931.77       1974.01       175.01 o
 -11   3  -3        110.50        140.58        68.12 o
  -9   3  -3       1947.25       1971.52       143.62 o
  -7   3  -3       2146.48       2643.23       164.16 o
  -5   3  -3      15150.67      16299.73       388.39 o
  -3   3  -3      10596.95      11370.44       324.65 o
  -1   3  -3      20373.37      19010.16       595.11 o
   1   3  -3         12.67          7.89        23.48 o
   3   3  -3       5303.69       4931.09       144.68 o
   5   3  -3        680.60        643.10        42.79 o
   7   3  -3       6225.98       7069.54       148.11 o
   9   3  -3       2324.15       2919.15        81.09 o
  11   3  -3       4947.22       5017.24       121.72 o
  13   3  -3        253.40        249.14        39.76 o
  15   3  -3        635.28        585.91        65.14 o
  17   3  -3        172.03         99.56        62.85 o
  19   3  -3        311.16        348.41        83.35 o
  21   3  -3         90.32        109.63       108.39 o
  23   3  -3         15.30       -109.41       109.41 o
  25   3  -3        234.37        359.52       239.64 o
  27   3  -3         97.33       -110.81       261.70 o
  29   3  -3        324.74        105.10       334.75 o
 -26   4  -3        254.79        472.11       251.39 o
 -24   4  -3          1.22       -182.23       192.83 o
 -22   4  -3         44.42         25.06       158.53 o
 -20   4  -3        149.71         74.90       149.56 o
 -18   4  -3       1554.25       1592.23       242.41 o
 -16   4  -3         19.26        -33.62        80.72 o
 -14   4  -3       1638.42       1629.71       122.17 o
 -12   4  -3       2720.83       2886.07       181.59 o
 -10   4  -3        196.39        226.77        52.53 o
  -8   4  -3       2457.26       2674.50       127.43 o
  -6   4  -3        447.02        532.97        59.76 o
  -4   4  -3        795.07        920.37        80.09 o
  -2   4  -3       1999.27       1864.16       105.46 o
   0   4  -3        133.76        240.00        43.45 o
   2   4  -3       3285.44       3366.52       119.24 o
   4   4  -3       8239.72       8311.65       224.32 o
   6   4  -3       6624.11       7095.78       311.96 o
   8   4  -3       8476.93       9453.57       172.78 o
  10   4  -3        555.81        630.23        41.93 o
  12   4  -3        510.64        643.35        53.89 o
  14   4  -3        357.96        445.75        55.28 o
  16   4  -3        271.58        343.65       108.64 o
  18   4  -3       1067.02       1272.31       122.18 o
  20   4  -3       2998.97       2600.85       221.51 o
  22   4  -3        597.48        591.17       194.98 o
  24   4  -3        325.56        500.73       270.45 o
  26   4  -3        428.19        390.73       347.90 o
  28   4  -3        297.74        353.36       227.37 o
 -25   5  -3        404.02        456.95       249.74 o
 -23   5  -3        389.44        373.26       395.62 o
 -21   5  -3        561.07        482.40       220.75 o
 -19   5  -3       2562.00       2769.33       501.08 o
 -17   5  -3        655.82        589.46       176.43 o
 -15   5  -3        821.73        667.33       129.13 o
 -13   5  -3       7025.98       6878.49       274.72 o
 -11   5  -3       7725.01       8158.35       368.11 o
  -9   5  -3        470.37        513.13        71.91 o
  -7   5  -3       6386.48       6235.58       233.79 o
  -5   5  -3      17650.90      19060.23       526.96 o
  -3   5  -3       1567.00       1561.44       123.46 o
  -1   5  -3       2529.85       2387.55       144.98 o
   1   5  -3       3181.00       3011.60       116.95 o
   3   5  -3       4312.27       4238.30       147.04 o
   5   5  -3      18290.41      19526.15       458.60 o
   7   5  -3       4709.51       4966.62       175.70 o
   9   5  -3        160.43        131.98        37.27 o
  11   5  -3       2240.13       2218.16        90.18 o
  13   5  -3       1049.05       1052.33        93.78 o
  15   5  -3       3258.19       2923.67       143.71 o
  17   5  -3       5779.64       5144.02       278.23 o
  19   5  -3       2068.88       1935.04       177.67 o
  21   5  -3       5948.94       5946.09       422.70 o
  23   5  -3        253.99        262.54       169.92 o
  25   5  -3        560.00        920.14       238.41 o
  27   5  -3        377.53         23.22       207.74 o
 -26   6  -3         84.78        138.95       278.63 o
 -24   6  -3         88.21        162.59       261.73 o
 -22   6  -3        139.42        279.98       272.19 o
 -20   6  -3        546.60        736.67       210.06 o
 -18   6  -3        351.04        618.70       194.57 o
 -16   6  -3        484.22        447.06       119.83 o
 -14   6  -3        420.07        407.74       100.79 o
 -12   6  -3       1253.94       1404.87       116.61 o
 -10   6  -3       3717.62       4013.87       250.26 o
  -8   6  -3       4717.09       4843.82       224.89 o
  -6   6  -3        605.99        981.12       188.38 o
  -4   6  -3       2032.04       1943.15        96.88 o
  -2   6  -3       5004.82       5188.29       171.63 o
   0   6  -3       4465.59       4392.06       140.48 o
   2   6  -3       4662.23       4529.09       145.87 o
   4   6  -3       3578.12       3447.60       199.49 o
   6   6  -3       1514.50       1676.78        76.13 o
   8   6  -3       2781.93       3174.64       120.28 o
  10   6  -3        629.23        710.82        76.69 o
  12   6  -3        714.26        746.12       122.41 o
  14   6  -3        104.96         79.08        63.76 o
  16   6  -3         71.09        112.04        80.07 o
  18   6  -3         75.26        139.54        90.38 o
  20   6  -3        312.74        402.03       113.76 o
  22   6  -3       1928.53       1314.86       246.95 o
  24   6  -3         73.85        371.12       206.08 o
  26   6  -3         13.41       -164.97       193.31 o
 -25   7  -3        105.59        196.55       369.82 o
 -23   7  -3        210.51        490.34       240.59 o
 -21   7  -3         19.65        118.01       206.10 o
 -19   7  -3         13.88        109.69       161.02 o
 -17   7  -3        114.56        268.56       175.56 o
 -15   7  -3        156.20         81.03        95.24 o
 -13   7  -3       1110.72       1152.75       157.54 o
 -11   7  -3        756.72        757.35        93.76 o
  -9   7  -3        967.55       1130.78       111.49 o
  -7   7  -3        106.50        114.79        41.99 o
  -5   7  -3       1240.76       1503.46       136.46 o
  -3   7  -3       3584.02       3993.70       150.45 o
  -1   7  -3       2095.95       2123.52        98.89 o
   1   7  -3       1185.25       1304.94        95.43 o
   3   7  -3        515.48        462.73        60.40 o
   5   7  -3        948.15        951.04        93.00 o
   7   7  -3        970.45        944.63       122.31 o
   9   7  -3        845.39        833.41        95.29 o
  11   7  -3        254.72        119.08        58.38 o
  13   7  -3         34.36        116.98        67.81 o
  15   7  -3       2207.99       2086.46       176.66 o
  17   7  -3       2394.23       2872.53       203.78 o
  19   7  -3       1795.87       1890.22       187.41 o
  21   7  -3         94.07        -18.27       132.72 o
  23   7  -3        151.52        268.41       204.77 o
  25   7  -3          5.72         17.34       192.31 o
 -24   8  -3        389.01        -26.72       347.09 o
 -22   8  -3        284.05        131.43       215.00 o
 -20   8  -3         11.24       -170.28       170.28 o
 -18   8  -3       1100.19       1678.58       306.02 o
 -16   8  -3        843.48        763.94       156.21 o
 -14   8  -3        101.94        -90.93       135.87 o
 -12   8  -3       1060.52        907.65       142.38 o
 -10   8  -3      12115.46      11737.14       445.66 o
  -8   8  -3       1007.02       1087.57       119.69 o
  -6   8  -3        503.38        577.08        94.52 o
  -4   8  -3        189.50        282.50        75.90 o
  -2   8  -3       1666.71       1962.33       101.70 o
   0   8  -3       1853.22       2030.74       107.34 o
   2   8  -3       3449.95       3084.14       166.52 o
   4   8  -3       1191.99       1332.15       130.71 o
   6   8  -3       1195.22       1253.25        97.46 o
   8   8  -3       3735.56       3930.91       260.36 o
  10   8  -3        215.03        156.92        94.51 o
  12   8  -3        337.83        384.49        87.65 o
  14   8  -3        358.90        409.50        93.10 o
  16   8  -3       3034.38       2810.59       228.70 o
  18   8  -3        471.56        441.40       123.94 o
  20   8  -3         45.43         95.51       110.38 o
  22   8  -3       1613.44       1427.26       273.90 o
  24   8  -3         64.78         44.87       187.91 o
  26   8  -3        700.48        414.42       343.56 o
 -23   9  -3       1864.84       1864.91       374.55 o
 -21   9  -3        344.52        253.49       434.81 o
 -19   9  -3       2378.02       2936.31       933.40 o
 -17   9  -3       1971.66       2412.07       326.17 o
 -15   9  -3         86.82         87.30       105.65 o
 -13   9  -3        887.35        903.85       148.35 o
 -11   9  -3       1283.08       1375.34       212.50 o
  -9   9  -3        227.16        245.28       115.89 o
  -7   9  -3        809.16       1096.18       171.59 o
  -5   9  -3        637.71        813.46       115.30 o
  -3   9  -3         96.73         77.40        67.62 o
  -1   9  -3        140.63        151.92        50.77 o
   1   9  -3        349.94        428.29        68.97 o
   3   9  -3       1105.02       1206.38       102.97 o
   5   9  -3        898.43        787.37       129.66 o
   7   9  -3        592.55        699.30        85.84 o
   9   9  -3       3015.12       2677.39       165.49 o
  11   9  -3       1067.36       1234.32       118.17 o
  13   9  -3       1227.56       1022.60       130.68 o
  15   9  -3        529.92        645.61       116.62 o
  17   9  -3        290.14        274.99       114.65 o
  19   9  -3        169.26        235.44       119.02 o
  21   9  -3        144.14        340.63       191.51 o
  23   9  -3        211.10        226.80       203.41 o
  25   9  -3       1996.97       2159.49       543.04 o
 -22  10  -3       1249.12       1741.72       381.75 o
 -20  10  -3        954.37       1150.01       354.77 o
 -18  10  -3        147.52        167.88       170.45 o
 -16  10  -3       1446.11       1717.30       244.97 o
 -14  10  -3       1234.96        935.29       219.83 o
 -12  10  -3          9.09         53.17        99.68 o
 -10  10  -3       1380.42       1249.16       207.07 o
  -8  10  -3        458.68        252.02       131.89 o
  -6  10  -3         51.41         72.86       100.60 o
  -4  10  -3        506.15        427.69        89.06 o
  -2  10  -3       2058.68       1905.97       153.56 o
   0  10  -3       3196.15       3081.35       171.33 o
   2  10  -3        803.21        807.55        92.10 o
   4  10  -3       1031.41        974.28       115.19 o
   6  10  -3       1733.40       1488.59       125.82 o
   8  10  -3        619.26        508.80        88.25 o
  10  10  -3        211.90        231.76        75.85 o
  12  10  -3        689.37        639.77        91.70 o
  14  10  -3        451.86        366.30       107.05 o
  16  10  -3        449.44        400.07       138.41 o
  18  10  -3         49.77         32.31       106.95 o
  20  10  -3         99.21         67.57       134.26 o
  22  10  -3        422.39        721.21       249.30 o
 -21  11  -3        344.45        786.98       428.01 o
 -19  11  -3         63.30        307.42       205.38 o
 -17  11  -3         52.24        229.70       177.89 o
 -15  11  -3       1736.26       1506.63       220.56 o
 -13  11  -3       1729.26       1618.77       210.85 o
 -11  11  -3       1819.39       1714.75       253.95 o
  -9  11  -3        502.70        448.07       167.58 o
  -7  11  -3       1880.38       1871.97       317.79 o
  -5  11  -3        955.43        897.02       139.15 o
  -3  11  -3       4233.30       4685.71       223.76 o
  -1  11  -3       4490.33       4517.28       221.34 o
   1  11  -3       1215.67       1219.81       133.14 o
   3  11  -3       1560.53       1384.63       144.43 o
   5  11  -3       6905.08       6729.27       242.77 o
   7  11  -3       1070.13        949.00       109.00 o
   9  11  -3       1407.50       1285.24       127.08 o
  11  11  -3        808.25        843.78       140.46 o
  13  11  -3       1288.45       1358.76       125.89 o
  15  11  -3        160.11        159.73        94.26 o
  17  11  -3         92.73         38.81       109.38 o
  19  11  -3       1505.98       1483.85       175.11 o
  21  11  -3        334.00        404.55       222.22 o
 -18  12  -3        338.06        253.12       226.88 o
 -16  12  -3        367.39        749.53       228.58 o
 -14  12  -3       2563.35       2583.09       279.26 o
 -12  12  -3       1894.06       1900.42       256.44 o
 -10  12  -3       2422.65       2281.19       306.94 o
  -8  12  -3       1476.11       1521.89       244.74 o
  -6  12  -3       2732.12       2845.30       233.14 o
  -4  12  -3       5988.10       6194.28       326.59 o
  -2  12  -3       4965.94       4843.57       306.39 o
   0  12  -3        291.80        183.50        90.71 o
   2  12  -3       1561.60       1547.01       159.82 o
   4  12  -3       3554.75       3365.23       205.51 o
   6  12  -3       1965.51       2050.37       188.40 o
   8  12  -3        440.38        263.11        91.70 o
  10  12  -3       1501.62       1458.79       157.20 o
  12  12  -3        110.10        105.89        80.03 o
  14  12  -3        318.99        390.50       110.24 o
  16  12  -3       1081.21       1295.32       172.99 o
  18  12  -3       1547.51       1598.15       184.44 o
  20  12  -3        175.35        108.00       281.94 o
 -17  13  -3         47.61        268.65       249.92 o
 -15  13  -3        119.46        142.52       160.62 o
 -13  13  -3        639.25        398.56       163.50 o
 -11  13  -3        332.27        447.47       190.60 o
  -9  13  -3        502.96        481.47       177.95 o
  -7  13  -3       1936.99       2338.29       251.02 o
  -5  13  -3       2218.41       2301.92       325.18 o
  -3  13  -3        888.56        698.51       242.72 o
  -1  13  -3        534.21        339.59       126.01 o
   1  13  -3        425.66        458.06       128.28 o
   3  13  -3       1332.60       1700.88       202.88 o
   5  13  -3        542.51        458.75       117.03 o
   7  13  -3        995.71        983.13       148.36 o
   9  13  -3        264.35        346.97       119.97 o
  11  13  -3        352.13        377.62       117.17 o
  13  13  -3        412.12        352.89       109.08 o
  15  13  -3        216.91         64.08       113.61 o
  17  13  -3        590.31        719.06       146.55 o
 -14  14  -3         13.50        320.41       173.72 o
 -12  14  -3        104.45        136.21       157.16 o
 -10  14  -3       1586.67       1728.05       313.88 o
  -8  14  -3       1088.95       1345.09       204.79 o
  -6  14  -3         37.93         97.83       125.54 o
  -4  14  -3       2429.13       2529.59       266.05 o
  -2  14  -3        417.23        517.55       147.23 o
   0  14  -3        682.21        688.96       155.42 o
   2  14  -3        591.54        610.39       153.92 o
   4  14  -3        461.01        359.47       127.28 o
   6  14  -3        376.36        555.89       175.80 o
   8  14  -3       2999.35       3508.69       253.76 o
  10  14  -3        839.51        771.40       157.27 o
  12  14  -3        331.16        454.98       128.10 o
  14  14  -3        149.35        118.48       158.13 o
  16  14  -3        761.53        518.04       152.12 o
 -11  15  -3        775.10        620.39       405.67 o
  -9  15  -3        578.04        817.54       196.55 o
  -7  15  -3       1069.37       1326.51       289.57 o
  -5  15  -3       1554.47       1926.01       353.90 o
  -3  15  -3        435.68        341.90       159.47 o
  -1  15  -3        204.02        176.44       150.47 o
   1  15  -3       1059.41       1006.46       200.40 o
   3  15  -3        376.24        272.30       153.11 o
   5  15  -3        530.74        609.57       186.78 o
   7  15  -3        256.84        396.70       139.00 o
   9  15  -3       1091.19        707.28       284.91 o
  11  15  -3        589.25       1014.15       189.47 o
  13  15  -3        265.52        106.57       143.83 o
  -6  16  -3        295.46        269.62       170.44 o
  -4  16  -3        319.27        328.33       166.54 o
  -2  16  -3        905.08        967.84       221.02 o
   0  16  -3        259.16        112.04       162.20 o
   2  16  -3        278.49        436.86       513.72 o
   4  16  -3        454.66        549.13       192.62 o
   6  16  -3        726.84        760.48       228.42 o
   8  16  -3        296.23         52.95       172.27 o
 -28   0  -2        271.61        416.64       356.80 o
 -26   0  -2        522.54        288.42       305.15 o
 -24   0  -2        935.54       1239.25       362.53 o
 -22   0  -2       2490.30       2586.86       439.84 o
 -20   0  -2       1792.33       1969.05       370.53 o
 -18   0  -2       4123.26       3933.01       420.11 o
 -16   0  -2       1360.98       1630.23       203.85 o
 -14   0  -2       1293.76       1442.98       337.05 o
 -12   0  -2       5812.40       5906.66       269.76 o
 -10   0  -2       8464.03       8161.77       318.43 o
  -8   0  -2       2097.33       1918.27       198.30 o
  -6   0  -2       1138.03        757.99       126.22 o
  -4   0  -2      95623.67      97903.53      3905.39 o
  -2   0  -2      39809.49      31857.37      3226.75 o
   0   0  -2      26864.12      24669.99       938.06 o
   2   0  -2       4368.44       4139.33       114.21 o
   4   0  -2      15933.06      16184.26       302.99 o
   6   0  -2      16208.21      15449.42       339.59 o
   8   0  -2      15506.16      14777.53       342.02 o
  10   0  -2      57373.28      58803.67      1183.40 o
  12   0  -2      13398.54      13437.20       345.82 o
  14   0  -2      22121.70      23090.85       547.61 o
  16   0  -2       3142.10       3147.62       153.55 o
  18   0  -2        337.07        328.08        92.41 o
  20   0  -2       5583.31       5485.29       331.32 o
  22   0  -2       3260.64       2837.58       272.16 o
  24   0  -2       2208.73       1590.88       352.61 o
  26   0  -2         66.63         68.76       230.29 o
  28   0  -2        215.45        353.62       317.84 o
 -27   1  -2        772.61        773.15       333.67 o
 -25   1  -2         62.98        134.05       187.46 o
 -23   1  -2       3081.93       2912.40       340.82 o
 -21   1  -2       1508.59       1416.13       232.51 o
 -19   1  -2       1517.65       1521.44       222.70 o
 -17   1  -2       1329.62       1730.69       148.75 o
 -15   1  -2       1754.80       1469.96       157.00 o
 -13   1  -2       6458.30       5750.76       300.90 o
 -11   1  -2       5014.49       4856.81       166.41 o
  -9   1  -2       4325.42       4222.00       197.28 o
  -7   1  -2       4707.46       4206.34       153.53 o
  -5   1  -2      26012.94      26067.64       558.76 o
  -3   1  -2      45011.28      45741.80      1084.52 o
  -1   1  -2      58565.86      53510.29      1239.72 o
   1   1  -2       1922.31       1930.90        66.65 o
   3   1  -2       9474.09       8994.44       186.21 o
   5   1  -2      32780.94      32932.80       467.41 o
   7   1  -2       1349.19       1245.56        45.56 o
   9   1  -2      21777.70      21523.72       337.57 o
  11   1  -2      17405.37      17315.65       292.64 o
  13   1  -2       3339.52       3417.33       118.75 o
  15   1  -2       6647.89       6508.93       159.50 o
  17   1  -2        498.34        688.91        75.44 o
  19   1  -2       1904.81       1827.23       118.19 o
  21   1  -2        472.80        631.88       107.01 o
  23   1  -2       2456.10       2044.67       210.99 o
  25   1  -2        369.04        374.19       138.90 o
  27   1  -2        281.55        288.02       206.08 o
  29   1  -2        336.42        272.89       317.41 o
 -28   2  -2         98.13         86.82       246.26 o
 -26   2  -2        641.44        429.32       228.83 o
 -24   2  -2        123.03       -147.88       164.47 o
 -22   2  -2       1234.98       1192.52       238.72 o
 -20   2  -2       2715.23       2851.32       299.90 o
 -18   2  -2       1110.78       1096.29       195.43 o
 -16   2  -2       1659.44       1564.56       121.02 o
 -14   2  -2       2228.95       1875.81       121.94 o
 -12   2  -2       6400.72       6253.50       205.11 o
 -10   2  -2       1918.42       1948.55       115.55 o
  -8   2  -2       1415.73       1304.28        89.34 o
  -6   2  -2       6790.05       6822.42       187.53 o
  -4   2  -2      16818.70      15918.68       361.29 o
  -2   2  -2       2412.71       2434.68        94.81 o
   0   2  -2      23425.87      22245.27       528.70 o
   2   2  -2       4105.14       3924.64       109.32 o
   4   2  -2        186.86        237.20        20.14 o
   6   2  -2      21463.53      21122.32       317.62 o
   8   2  -2      31427.69      32208.71       475.66 o
  10   2  -2        984.02       1342.35        57.33 o
  12   2  -2       5461.71       4890.51       121.50 o
  14   2  -2       1328.75       1315.59        80.03 o
  16   2  -2       2284.10       2439.08       128.65 o
  18   2  -2       1021.57       1176.67       154.23 o
  20   2  -2       2693.95       2633.19       152.11 o
  22   2  -2       4408.53       3254.63       295.08 o
  24   2  -2       1475.50       1521.11       196.91 o
  26   2  -2       1123.10        916.05       235.08 o
  28   2  -2       1243.21       2116.78       449.74 o
 -27   3  -2        179.57        528.86       496.90 o
 -25   3  -2        118.45         82.03       204.57 o
 -23   3  -2        170.58        -98.21       196.95 o
 -21   3  -2       1549.24       1379.63       241.94 o
 -19   3  -2       1541.22       1547.41       237.86 o
 -17   3  -2       1237.22       1581.75       164.39 o
 -15   3  -2        758.31        885.53       106.96 o
 -13   3  -2       1758.37       1650.74       130.73 o
 -11   3  -2       3008.46       3004.82       162.12 o
  -9   3  -2       6125.78       5715.51       191.54 o
  -7   3  -2       2403.64       2454.68       128.14 o
  -5   3  -2       5115.17       5414.97       163.04 o
  -3   3  -2       1468.25       1568.83        81.80 o
  -1   3  -2       4652.92       4144.46       169.97 o
   1   3  -2        723.95        792.83        48.10 o
   3   3  -2       9119.69       8116.85       204.27 o
   5   3  -2       1148.02       1075.13        50.12 o
   7   3  -2       7478.28       7221.03       134.37 o
   9   3  -2      17140.81      16385.85       269.25 o
  11   3  -2       3568.45       3158.11       107.14 o
  13   3  -2        207.21        235.77        36.20 o
  15   3  -2       5038.77       4676.44       131.08 o
  17   3  -2       3569.11       3789.81       143.25 o
  19   3  -2        147.26        112.76        72.12 o
  21   3  -2        536.94        189.35       114.12 o
  23   3  -2        359.41        443.53       181.74 o
  25   3  -2        402.71        587.28       196.71 o
  27   3  -2        479.75        353.92       212.17 o
  29   3  -2        350.65        711.08       397.40 o
 -26   4  -2       1241.99       1585.64       323.49 o
 -24   4  -2        965.55       1157.31       259.83 o
 -22   4  -2        256.34         52.20       173.47 o
 -20   4  -2       6264.76       6348.77       427.95 o
 -18   4  -2       1190.03       1483.55       371.44 o
 -16   4  -2        394.99        384.80        81.21 o
 -14   4  -2       1498.74       1485.75       122.36 o
 -12   4  -2       1695.96       1779.82       141.77 o
 -10   4  -2       5835.40       6394.97       253.82 o
  -8   4  -2       6981.12       8118.21       206.91 o
  -6   4  -2      11915.42      11601.67       341.28 o
  -4   4  -2        477.63        520.70        60.23 o
  -2   4  -2       1052.04       1058.92        73.79 o
   0   4  -2       8006.89       7578.68       179.06 o
   2   4  -2       9322.30       9238.99       233.46 o
   4   4  -2      13938.06      13190.13       274.83 o
   6   4  -2      20167.61      19568.23       357.17 o
   8   4  -2       3805.18       3498.57        97.45 o
  10   4  -2        987.75       1068.70        65.69 o
  12   4  -2      15798.83      16021.39       278.56 o
  14   4  -2      22548.07      22657.05       442.58 o
  16   4  -2        441.45        416.03        70.84 o
  18   4  -2        438.69        406.63       123.78 o
  20   4  -2        478.34        572.84       100.87 o
  22   4  -2        301.88        107.06       166.95 o
  24   4  -2        391.24        379.50       383.33 o
  26   4  -2        339.55        222.22       190.90 o
  28   4  -2        321.05        882.19       257.48 o
 -27   5  -2        468.46        459.89       296.86 o
 -25   5  -2        814.41       1154.01       295.81 o
 -23   5  -2       1462.45       1790.12       311.31 o
 -21   5  -2       2151.28       1764.53       446.04 o
 -19   5  -2        996.63       1168.14       226.23 o
 -17   5  -2        409.91        370.48       119.02 o
 -15   5  -2        875.94        749.56       101.21 o
 -13   5  -2        516.34        668.03        73.49 o
 -11   5  -2        721.46        739.00        84.04 o
  -9   5  -2        760.54        677.54        73.68 o
  -7   5  -2       4162.42       3789.75       160.77 o
  -5   5  -2       2516.20       2691.43       131.50 o
  -3   5  -2       2195.93       2202.46        90.00 o
  -1   5  -2       5135.85       5299.29       322.23 o
   1   5  -2      10112.35       9941.90       232.42 o
   3   5  -2       3889.48       3737.88       135.04 o
   5   5  -2      11412.64      10976.25       245.00 o
   7   5  -2       1157.85       1232.33        57.46 o
   9   5  -2      13360.28      13190.61       251.23 o
  11   5  -2       5710.53       5716.80       157.41 o
  13   5  -2       2810.17       3209.99       175.72 o
  15   5  -2       3452.26       3566.10       153.12 o
  17   5  -2       3277.38       3124.00       158.69 o
  19   5  -2       1198.16       1252.06       146.94 o
  21   5  -2        999.90        815.11       132.73 o
  23   5  -2       2163.54       1594.92       264.66 o
  25   5  -2        733.94        909.74       250.76 o
  27   5  -2        472.25        598.88       240.19 o
 -26   6  -2         36.62        183.27       263.66 o
 -24   6  -2        263.06        344.92       230.96 o
 -22   6  -2        696.58        584.64       229.75 o
 -20   6  -2       1778.81       1634.59       276.90 o
 -18   6  -2       1828.53       1937.22       279.67 o
 -16   6  -2       1022.47        887.32       358.48 o
 -14   6  -2        959.16        928.13       135.24 o
 -12   6  -2       1021.35       1061.08       100.14 o
 -10   6  -2       1500.08       1730.74       110.14 o
  -8   6  -2      14164.95      14977.51       444.92 o
  -6   6  -2       7092.53       6851.54       246.43 o
  -4   6  -2       7373.81       6808.18       195.13 o
  -2   6  -2       3212.34       3096.58       241.30 o
   0   6  -2      11373.39      11323.07       265.50 o
   2   6  -2       1951.45       1886.68       114.17 o
   4   6  -2        811.19       1224.14        87.25 o
   6   6  -2       3817.36       3593.04       147.18 o
   8   6  -2       1304.85       1365.95        66.94 o
  10   6  -2       2682.25       2344.16        91.94 o
  12   6  -2       4191.91       3898.73       157.74 o
  14   6  -2        469.23        577.65        93.33 o
  16   6  -2        123.15        148.88        76.95 o
  18   6  -2       2035.44       1979.98       175.11 o
  20   6  -2       1379.18       1358.93       162.36 o
  22   6  -2        323.57        267.99       172.89 o
  24   6  -2        260.54        179.27       187.30 o
  26   6  -2        201.24        250.72       293.04 o
 -25   7  -2         34.98        196.10       257.40 o
 -23   7  -2        287.55       -102.35       217.33 o
 -21   7  -2       1377.41       1504.18       276.64 o
 -19   7  -2       3509.97       3226.08       367.24 o
 -17   7  -2        607.39        826.95       143.62 o
 -15   7  -2        412.57        373.70       111.01 o
 -13   7  -2       1002.60       1068.02       143.59 o
 -11   7  -2        949.22        908.04       130.05 o
  -9   7  -2       8810.63       9234.25       413.44 o
  -7   7  -2       3086.28       3360.30       168.72 o
  -5   7  -2        434.12        358.23        71.39 o
  -3   7  -2       6918.76       7040.66       210.93 o
  -1   7  -2       2972.09       3059.98       116.10 o
   1   7  -2       1486.49       1777.09        90.18 o
   3   7  -2         96.82         70.61        36.42 o
   5   7  -2        521.92        488.77        62.19 o
   7   7  -2       5829.69       5415.33       199.78 o
   9   7  -2        131.53         33.83        48.12 o
  11   7  -2       2916.16       2778.10       151.33 o
  13   7  -2        326.36        293.40        77.57 o
  15   7  -2       8081.06       7589.87       291.29 o
  17   7  -2       2142.96       2043.13       184.70 o
  19   7  -2       1748.09       2183.23       196.53 o
  21   7  -2        412.41        467.74       129.51 o
  23   7  -2        793.27        648.25       201.69 o
  25   7  -2        746.19        451.17       232.28 o
 -24   8  -2        817.89       1279.98       325.58 o
 -22   8  -2        363.51        412.83       467.86 o
 -20   8  -2        439.17        552.41       219.86 o
 -18   8  -2        949.91        975.70       172.42 o
 -16   8  -2        938.99        684.04       147.81 o
 -14   8  -2        581.46        806.80       138.06 o
 -12   8  -2       1247.90       1206.58       155.25 o
 -10   8  -2       3615.72       3696.09       274.26 o
  -8   8  -2       1810.45       1965.62       142.48 o
  -6   8  -2        993.51        999.61       109.29 o
  -4   8  -2        448.01        415.81        52.09 o
  -2   8  -2       6149.81       5749.14       177.51 o
   0   8  -2       3550.64       3337.69       130.92 o
   2   8  -2       6049.72       5911.05       214.84 o
   4   8  -2       1910.37       1933.14       107.94 o
   6   8  -2       6780.79       6446.13       208.73 o
   8   8  -2       9094.02       9183.38       353.51 o
  10   8  -2         30.93         32.92        49.76 o
  12   8  -2        179.48        187.72        79.35 o
  14   8  -2       6242.23       5752.21       250.29 o
  16   8  -2       2174.58       2177.80       186.34 o
  18   8  -2       3153.21       3216.71       332.16 o
  20   8  -2        570.04        798.07       148.57 o
  22   8  -2        596.19        619.16       227.63 o
  24   8  -2       1173.25       1119.15       275.87 o
  26   8  -2        100.00        193.71       347.46 o
 -23   9  -2         16.40        149.21       248.90 o
 -21   9  -2        414.52        651.63       256.54 o
 -19   9  -2        641.66        573.13       228.12 o
 -17   9  -2        355.26        412.05       145.30 o
 -15   9  -2        131.96        254.42       116.43 o
 -13   9  -2        710.73        609.01       129.79 o
 -11   9  -2       2293.92       2369.09       215.40 o
  -9   9  -2       2681.25       2165.34       271.62 o
  -7   9  -2       2353.60       2733.34       265.78 o
  -5   9  -2        484.30        402.99       180.54 o
  -3   9  -2       1597.35       1958.24       153.37 o
  -1   9  -2        250.69        328.38        57.26 o
   1   9  -2        981.79       1088.76        93.64 o
   3   9  -2       2428.64       2459.31       126.26 o
   5   9  -2       2007.13       1786.58       122.21 o
   7   9  -2       4297.49       4338.62       177.53 o
   9   9  -2       5330.68       4830.37       193.22 o
  11   9  -2       2697.32       2638.94       146.61 o
  13   9  -2       3389.90       3491.71       195.68 o
  15   9  -2        617.68        721.90       116.13 o
  17   9  -2       1086.52       1205.53       157.09 o
  19   9  -2       1335.51       1478.45       210.38 o
  21   9  -2       1175.20       1158.42       172.85 o
  23   9  -2        365.08        210.43       252.73 o
  25   9  -2        585.38        385.80       389.08 o
 -22  10  -2         25.26       -105.77       248.74 o
 -20  10  -2         38.98       -119.80       198.12 o
 -18  10  -2        314.01        428.11       202.14 o
 -16  10  -2        479.19        740.88       170.21 o
 -14  10  -2        332.51        364.52       138.88 o
 -12  10  -2       1953.43       1908.68       209.92 o
 -10  10  -2       1143.06       1115.35       194.74 o
  -8  10  -2       2053.72       2049.41       274.58 o
  -6  10  -2       1113.94       1053.79       178.34 o
  -4  10  -2       5997.45       5588.85       685.19 o
  -2  10  -2         79.45         11.75        63.32 o
   0  10  -2         31.33         32.73        55.84 o
   2  10  -2        139.43        161.06        60.68 o
   4  10  -2        464.88        476.42        75.17 o
   6  10  -2       4003.60       3887.94       229.97 o
   8  10  -2       5667.78       5586.11       214.14 o
  10  10  -2       2385.41       2141.48       155.38 o
  12  10  -2          5.20         19.76        62.20 o
  14  10  -2       3479.58       3086.34       184.50 o
  16  10  -2       1719.68       1777.26       185.14 o
  18  10  -2         44.46         96.21       110.46 o
  20  10  -2        330.34        310.10       135.40 o
  22  10  -2        564.13        682.47       245.95 o
 -21  11  -2        213.97        -93.77       391.15 o
 -19  11  -2        286.08        233.04       247.29 o
 -17  11  -2        206.15        222.95       157.93 o
 -15  11  -2        623.68        646.51       165.89 o
 -13  11  -2       2101.30       1890.32       223.08 o
 -11  11  -2        306.96        253.79       178.47 o
  -9  11  -2        659.58        634.27       162.54 o
  -7  11  -2        250.60        244.86       122.35 o
  -5  11  -2       5675.15       4766.39       337.97 o
  -3  11  -2       1031.49       1038.34       121.09 o
  -1  11  -2        439.29        501.19        93.55 o
   1  11  -2         65.70         25.41        66.35 o
   3  11  -2        966.20       1216.00       134.03 o
   5  11  -2         33.53        158.37        67.63 o
   7  11  -2       1841.15       1994.10       148.24 o
   9  11  -2         46.57        -16.53       110.78 o
  11  11  -2        117.55        117.72        71.76 o
  13  11  -2        172.33         60.34        93.15 o
  15  11  -2       2282.14       2194.16       253.25 o
  17  11  -2        543.06        656.54       130.72 o
  19  11  -2        607.81        622.04       137.41 o
  21  11  -2        170.46        175.27       130.17 o
 -18  12  -2        208.12        587.66       270.94 o
 -16  12  -2        462.85        561.82       170.62 o
 -14  12  -2         95.98        134.81       124.25 o
 -12  12  -2         66.51        -32.67       145.88 o
 -10  12  -2         23.89         19.66       136.16 o
  -8  12  -2       1418.73       1254.40       223.68 o
  -6  12  -2        149.04         27.35       115.32 o
  -4  12  -2       1640.78       1836.97       247.78 o
  -2  12  -2       2035.27       2025.27       216.16 o
   0  12  -2       1499.37       1509.19       150.23 o
   2  12  -2        229.29        174.09        86.19 o
   4  12  -2        524.75        770.74       122.83 o
   6  12  -2       1226.83       1457.26       158.59 o
   8  12  -2          7.97        159.18       113.25 o
  10  12  -2       1071.83       1183.70       133.74 o
  12  12  -2        247.81        330.53        89.50 o
  14  12  -2        220.51        496.88       113.28 o
  16  12  -2        181.45        294.11       113.67 o
  18  12  -2        365.38        304.21       131.92 o
  20  12  -2        163.71        214.61       140.39 o
 -17  13  -2         72.64         31.63       176.36 o
 -15  13  -2        153.43        175.72       229.84 o
 -13  13  -2        106.85         42.60       132.34 o
 -11  13  -2       1376.92       1529.67       282.67 o
  -9  13  -2        153.85        167.88       147.56 o
  -7  13  -2        459.71        841.00       158.16 o
  -5  13  -2        182.86        261.47       124.78 o
  -3  13  -2        360.83        559.56       141.74 o
  -1  13  -2       2229.88       2550.63       247.66 o
   1  13  -2       3134.12       3146.60       344.30 o
   3  13  -2        516.97        518.37       138.15 o
   5  13  -2       1994.21       2323.37       202.61 o
   7  13  -2        600.16        917.52       139.70 o
   9  13  -2       1075.37       1421.77       170.72 o
  11  13  -2        858.96        963.76       142.11 o
  13  13  -2        124.09        -18.74        98.42 o
  15  13  -2          9.55       -120.56       120.56 o
  17  13  -2        658.57        788.13       151.19 o
 -14  14  -2        228.09       -109.67       166.63 o
 -12  14  -2         97.17        113.33       217.48 o
 -10  14  -2         36.45         50.97       231.27 o
  -8  14  -2       1478.75       1546.17       220.53 o
  -6  14  -2        297.87        308.21       132.10 o
  -4  14  -2         54.40        143.76       117.63 o
  -2  14  -2        321.14        263.46       128.70 o
   0  14  -2        462.42        206.68       125.91 o
   2  14  -2        131.74        179.52       127.76 o
   4  14  -2        648.02        748.56       142.93 o
   6  14  -2       1125.92       1437.53       176.75 o
   8  14  -2          8.99        -98.56        98.56 o
  10  14  -2        775.81       1316.79       181.55 o
  12  14  -2        499.74        573.16       134.15 o
  14  14  -2        315.93        615.48       152.76 o
  16  14  -2        259.02         40.47       136.71 o
 -11  15  -2        513.56        405.41       328.25 o
  -9  15  -2       1222.36       1947.27       498.32 o
  -7  15  -2         27.89        -99.46       126.17 o
  -5  15  -2        111.57         26.57       121.77 o
  -3  15  -2        123.01        230.99       143.74 o
  -1  15  -2        146.70        -28.36       231.43 o
   1  15  -2        619.81        659.50       173.53 o
   3  15  -2         57.15        204.72       148.14 o
   5  15  -2         17.88        163.81       152.21 o
   7  15  -2       1195.95       1202.97       192.81 o
   9  15  -2          1.03        147.89       130.33 o
  11  15  -2        174.84        196.41       127.90 o
  13  15  -2        198.51        116.94       197.62 o
  -8  16  -2        102.99         32.66       165.04 o
  -6  16  -2         41.55        229.79       160.84 o
  -4  16  -2         24.73        -93.27       151.51 o
  -2  16  -2          7.53        145.82       199.44 o
   0  16  -2        140.11         94.61       160.57 o
   2  16  -2        110.99         -2.38       155.40 o
   4  16  -2        843.31        994.54       217.38 o
   6  16  -2         68.40        221.15       172.13 o
   8  16  -2        224.92         37.65       175.74 o
 -29   1  -1         26.45       -141.83       250.23 o
 -27   1  -1         63.42        -71.18       322.44 o
 -25   1  -1        884.60        648.80       223.98 o
 -23   1  -1       1273.03        945.14       217.99 o
 -21   1  -1       3126.67       3492.46       306.23 o
 -19   1  -1        598.35        598.38       128.22 o
 -17   1  -1        580.49        513.13        87.86 o
 -15   1  -1       3281.97       3217.42       152.22 o
 -13   1  -1        629.20        808.45        80.97 o
 -11   1  -1        927.32       1059.88        81.12 o
  -9   1  -1        131.13        118.07        34.06 o
  -7   1  -1       3268.68       3360.60       133.42 o
  -5   1  -1      10298.33       9840.42       274.87 o
  -3   1  -1       5231.52       4732.87       120.65 o
  -1   1  -1         86.44         74.33        15.51 o
   1   1  -1        514.59        477.78        16.51 o
   3   1  -1      30317.71      30865.64       427.79 o
   5   1  -1      24716.25      25069.95       361.62 o
   7   1  -1      10350.66      10578.59       178.87 o
   9   1  -1         86.63         76.57        20.38 o
  11   1  -1          9.74         35.31        23.09 o
  13   1  -1        336.52        360.12        40.55 o
  15   1  -1       2723.89       2875.99        98.95 o
  17   1  -1       4260.54       4494.62       134.78 o
  19   1  -1         37.14         -8.05        53.97 o
  21   1  -1        479.11        633.90       111.47 o
  23   1  -1        234.54        284.07       120.96 o
  25   1  -1        155.10        235.82       178.45 o
  27   1  -1         36.69        174.84       186.62 o
  29   1  -1         17.11       -233.54       296.28 o
 -28   2  -1         82.02        175.42       461.30 o
 -26   2  -1         72.43        -82.93       175.04 o
 -24   2  -1         49.07        450.27       222.37 o
 -22   2  -1        299.11        111.38       148.09 o
 -20   2  -1       3156.06       3294.86       297.58 o
 -18   2  -1        159.03        113.43        82.98 o
 -16   2  -1        164.43        184.33        65.82 o
 -14   2  -1       1444.76       1647.28       112.92 o
 -12   2  -1         82.45         66.36        37.25 o
 -10   2  -1       9705.28      10236.22       329.26 o
  -8   2  -1       1252.95       1246.30        71.75 o
  -6   2  -1       9484.29       9470.10       212.00 o
  -4   2  -1       2830.00       2685.16        80.08 o
  -2   2  -1      18246.82      17588.18       273.28 o
   0   2  -1       1115.25       1084.59        37.51 o
   2   2  -1        294.31        340.39        17.53 o
   4   2  -1       5960.28       6166.85       108.66 o
   6   2  -1       3404.87       3526.58        76.68 o
   8   2  -1         31.59         96.33        20.04 o
  10   2  -1      17476.93      18409.89       301.44 o
  12   2  -1       1498.99       1777.45        70.38 o
  14   2  -1       3482.78       3669.88       163.08 o
  16   2  -1        205.47        243.70        45.35 o
  18   2  -1       2049.78       2114.77       118.66 o
  20   2  -1         44.78          0.04        65.32 o
  22   2  -1         50.99         -1.48       101.17 o
  24   2  -1        139.02         44.38       222.47 o
  26   2  -1        930.13        867.63       220.89 o
  28   2  -1        173.04       -241.35       241.35 o
 -27   3  -1         54.73       -168.40       225.32 o
 -25   3  -1        465.46        576.40       228.81 o
 -23   3  -1         41.92        126.18       166.83 o
 -21   3  -1         64.41        218.60       136.76 o
 -19   3  -1       1007.09       1133.79       159.05 o
 -17   3  -1        250.12        202.24        71.86 o
 -15   3  -1       2471.87       2348.91       135.27 o
 -13   3  -1        113.96        141.08        52.42 o
 -11   3  -1       2513.69       2951.09       158.62 o
  -9   3  -1        398.83        405.01        46.94 o
  -7   3  -1       1592.46       1607.95        73.20 o
  -5   3  -1       7427.91       7007.73       179.88 o
  -3   3  -1       7838.31       7704.27       178.46 o
  -1   3  -1       4714.13       4501.46        82.71 o
   1   3  -1      23873.87      23684.92       369.33 o
   3   3  -1      12130.91      11984.56       187.27 o
   5   3  -1        922.17        952.41        35.69 o
   7   3  -1       4109.97       4041.24        88.63 o
   9   3  -1       6516.33       6973.36       147.74 o
  11   3  -1       2502.57       2627.02       125.84 o
  13   3  -1       3905.66       3829.14       115.42 o
  15   3  -1        114.27        101.80        39.17 o
  17   3  -1        532.53        638.75        71.45 o
  19   3  -1        184.42        212.72        72.45 o
  21   3  -1        869.95        746.68       107.23 o
  23   3  -1        744.23        868.27       190.85 o
  25   3  -1          4.99       -154.93       154.93 o
  27   3  -1        283.15        313.29       294.32 o
  29   3  -1        324.21        782.49       406.69 o
 -28   4  -1         76.11       -194.74       267.05 o
 -26   4  -1       1007.37       1281.66       504.68 o
 -24   4  -1        333.54        184.83       179.56 o
 -22   4  -1        991.17       1437.07       250.40 o
 -20   4  -1         89.49        119.02       142.32 o
 -18   4  -1         41.49          0.74        70.51 o
 -16   4  -1         56.23         91.97        60.82 o
 -14   4  -1        412.88        514.49        95.24 o
 -12   4  -1        281.02        349.21        62.83 o
 -10   4  -1       2502.92       2457.56       109.24 o
  -8   4  -1        821.17        957.62        60.18 o
  -6   4  -1        362.33        382.74        33.21 o
  -4   4  -1       2059.88       2130.66        82.61 o
  -2   4  -1        903.90        897.81        32.86 o
   0   4  -1       1934.40       1944.05        77.82 o
   2   4  -1       1518.78       1640.34        55.33 o
   4   4  -1        217.63        224.62        25.76 o
   6   4  -1        735.14        839.58        43.34 o
   8   4  -1       7895.11       8403.82       172.40 o
  10   4  -1      10596.26      11316.86       204.24 o
  12   4  -1        149.81        212.11        33.49 o
  14   4  -1        256.30        329.74        57.23 o
  16   4  -1        944.44       1034.74        98.52 o
  18   4  -1         96.52         82.39        64.03 o
  20   4  -1       1351.33       1178.32       148.23 o
  22   4  -1        628.58        534.07       133.15 o
  24   4  -1         62.62         48.56       157.09 o
  26   4  -1         98.73         98.64       187.75 o
  28   4  -1        554.24        347.95       211.25 o
 -27   5  -1        111.69        713.19       602.83 o
 -25   5  -1        250.23        518.81       242.21 o
 -23   5  -1       1875.60       2452.16       435.78 o
 -21   5  -1       1472.90       1776.58       279.05 o
 -19   5  -1        946.16       1035.47       168.85 o
 -17   5  -1        267.26        320.20        89.01 o
 -15   5  -1       8185.43       8645.66       355.23 o
 -13   5  -1         18.28         94.66        55.78 o
 -11   5  -1        361.64        581.69       119.32 o
  -9   5  -1        335.45        295.72        41.28 o
  -7   5  -1       4320.78       4963.75       156.15 o
  -5   5  -1        509.24        783.33        59.81 o
  -3   5  -1       1538.64       1617.43       106.31 o
  -1   5  -1      17502.35      17429.32       322.37 o
   1   5  -1       4657.26       4518.07       139.98 o
   3   5  -1       2261.80       2264.92        74.06 o
   5   5  -1       5654.44       6561.53       143.53 o
   7   5  -1        481.66        598.77        52.91 o
   9   5  -1       1436.75       1579.43        66.04 o
  11   5  -1       6004.34       5979.49       149.81 o
  13   5  -1       1451.70       1779.86        88.95 o
  15   5  -1       1436.83       1706.71       119.11 o
  17   5  -1       6338.03       5370.62       238.40 o
  19   5  -1         39.42         37.46        80.97 o
  21   5  -1        145.01        181.50       106.48 o
  23   5  -1        236.54        -20.70       156.20 o
  25   5  -1         31.73       -140.75       164.39 o
  27   5  -1         70.45        413.57       224.95 o
 -26   6  -1          5.05        305.33       264.76 o
 -24   6  -1        233.14        326.67       226.50 o
 -22   6  -1       2245.79       2281.37       325.04 o
 -20   6  -1       1170.23       1684.73       265.16 o
 -18   6  -1         22.47        266.72       101.10 o
 -16   6  -1        300.04        293.83        88.63 o
 -14   6  -1        515.12        402.05        83.11 o
 -12   6  -1        194.63        214.51        48.51 o
 -10   6  -1         22.11         41.18        43.14 o
  -8   6  -1        804.27        991.42        76.85 o
  -6   6  -1        871.89        810.49       100.81 o
  -4   6  -1       1993.67       1864.69       111.42 o
  -2   6  -1      11474.97      11540.29       305.28 o
   0   6  -1       6377.16       6596.74       159.63 o
   2   6  -1       3933.51       4103.26       120.20 o
   4   6  -1       1304.07       1542.58        57.34 o
   6   6  -1        512.84        483.58        46.62 o
   8   6  -1       2061.36       2128.00       105.82 o
  10   6  -1       1152.97       1284.58        88.45 o
  12   6  -1        673.28        577.74        71.87 o
  14   6  -1        847.13        960.77       155.82 o
  16   6  -1       1515.71       1448.94       146.25 o
  18   6  -1       8145.07       7705.44       377.82 o
  20   6  -1        108.47         22.64        88.48 o
  22   6  -1        992.33        776.77       138.05 o
  24   6  -1        139.76        121.80       178.39 o
  26   6  -1          5.20         47.35       195.43 o
 -25   7  -1        408.92        312.84       261.62 o
 -23   7  -1       1621.76       1519.84       300.88 o
 -21   7  -1        165.97        134.87       180.92 o
 -19   7  -1       1342.52       1300.33       195.91 o
 -17   7  -1       1629.14       1645.39       164.65 o
 -15   7  -1       1350.90       1585.01       156.29 o
 -13   7  -1       1449.96       1521.81       169.41 o
 -11   7  -1       1487.49       1611.07       170.14 o
  -9   7  -1       2006.49       2101.54       123.72 o
  -7   7  -1       2425.86       2389.90       133.68 o
  -5   7  -1       3908.61       3907.62       177.09 o
  -3   7  -1       2494.48       2550.97       104.02 o
  -1   7  -1        677.25        602.15        49.86 o
   1   7  -1       1960.09       2267.71       110.76 o
   3   7  -1       1496.32       1549.61        95.49 o
   5   7  -1        660.19        767.27        60.76 o
   7   7  -1       1205.94       1444.66        79.36 o
   9   7  -1       3848.99       3663.32       144.60 o
  11   7  -1        107.89          9.71        50.49 o
  13   7  -1       3733.82       3841.43       205.72 o
  15   7  -1        386.51        337.87        87.97 o
  17   7  -1       4522.50       4414.73       228.73 o
  19   7  -1       2144.63       2108.43       189.49 o
  21   7  -1         84.55         83.25        98.09 o
  23   7  -1        167.48       -140.82       223.24 o
  25   7  -1       2517.10       3352.31       806.43 o
 -24   8  -1         68.09       -102.80       215.52 o
 -22   8  -1        773.41        989.51       278.48 o
 -20   8  -1        613.16        682.19       234.19 o
 -18   8  -1        221.04        409.66       321.28 o
 -16   8  -1        724.21        795.72       153.29 o
 -14   8  -1        337.73        443.53       113.94 o
 -12   8  -1         73.83        192.54        88.10 o
 -10   8  -1       3642.37       3456.85       266.97 o
  -8   8  -1       1952.87       2007.16       194.35 o
  -6   8  -1       4486.44       4530.93       204.48 o
  -4   8  -1       1411.63       1793.05       139.24 o
  -2   8  -1       2144.41       2063.58        91.97 o
   0   8  -1       1386.45       1311.43        76.97 o
   2   8  -1       1477.91       1516.49        89.11 o
   4   8  -1       6698.30       6462.43       181.56 o
   6   8  -1       1091.08       1347.66       172.67 o
   8   8  -1       1236.14       1345.70       128.22 o
  10   8  -1        179.99        116.37        66.75 o
  12   8  -1        711.28        608.07        95.37 o
  14   8  -1       2822.86       2636.85       214.98 o
  16   8  -1       4731.22       4158.33       304.18 o
  18   8  -1       1965.24       1806.02       178.18 o
  20   8  -1       1642.82       1570.53       176.33 o
  22   8  -1       1193.58       1029.75       168.49 o
  24   8  -1          8.64       -140.70       183.86 o
 -23   9  -1        203.53        227.28       248.17 o
 -21   9  -1        234.74        165.75       218.44 o
 -19   9  -1        198.57        319.26       150.53 o
 -17   9  -1       1691.22       1899.45       227.78 o
 -15   9  -1         24.07         34.36        97.09 o
 -13   9  -1       1097.50       1314.58       179.10 o
 -11   9  -1       2353.04       2205.74       265.46 o
  -9   9  -1       1053.97        807.10       160.61 o
  -7   9  -1       1498.22       1618.32       206.04 o
  -5   9  -1        395.38        222.06        78.16 o
  -3   9  -1        339.66        327.87        77.86 o
  -1   9  -1        737.16        831.14        78.31 o
   1   9  -1        896.92        923.81       106.39 o
   3   9  -1       5741.91       5688.71       226.29 o
   5   9  -1        355.68        374.78        80.41 o
   7   9  -1       2329.41       2092.40       125.97 o
   9   9  -1        370.28        328.11        70.74 o
  11   9  -1       2712.20       2511.78       133.35 o
  13   9  -1        331.58        288.66        76.89 o
  15   9  -1        330.67        258.11        95.46 o
  17   9  -1        776.65        993.74       142.76 o
  19   9  -1        771.46        968.86       155.03 o
  21   9  -1          4.31         60.15       121.46 o
  23   9  -1        626.59        398.00       162.25 o
 -22  10  -1        160.81       -196.96       241.13 o
 -20  10  -1        380.98        562.44       340.36 o
 -18  10  -1         64.88        249.51       150.61 o
 -16  10  -1        353.72        369.48       138.39 o
 -14  10  -1        756.22       1081.44       181.61 o
 -12  10  -1        330.60        356.85       109.45 o
 -10  10  -1        238.14        196.84       115.73 o
  -8  10  -1       2992.98       3195.58       404.93 o
  -6  10  -1        730.39        802.37       157.94 o
  -4  10  -1        665.45        683.20       143.08 o
  -2  10  -1       1159.22       1173.74       116.03 o
   0  10  -1        874.32       1031.13       113.67 o
   2  10  -1        921.07       1152.80       103.19 o
   4  10  -1       4357.02       4215.01       233.10 o
   6  10  -1       1163.21       1410.64       118.40 o
   8  10  -1       1210.01       1092.40       109.16 o
  10  10  -1       9659.96       8975.17       292.28 o
  12  10  -1       1505.08       1786.20       151.99 o
  14  10  -1        342.80        346.30       102.48 o
  16  10  -1       1481.82       1197.31       138.04 o
  18  10  -1        504.53        600.00       121.44 o
  20  10  -1        417.53        138.52       115.13 o
  22  10  -1       1390.76       1326.67       196.90 o
 -21  11  -1        262.77        458.16       347.20 o
 -19  11  -1       2325.49       2634.68       347.97 o
 -17  11  -1        123.21       -138.54       138.54 o
 -15  11  -1         26.57         63.80       126.18 o
 -13  11  -1       3765.40       3508.94       291.29 o
 -11  11  -1        861.25        823.86       187.09 o
  -9  11  -1       1187.32       1499.62       218.42 o
  -7  11  -1       1750.56       1897.77       250.35 o
  -5  11  -1       2122.45       1907.58       247.48 o
  -3  11  -1       2944.44       2491.35       210.22 o
  -1  11  -1        439.57        438.58        89.35 o
   1  11  -1       1341.68       1359.98       146.34 o
   3  11  -1        441.41        448.33        80.26 o
   5  11  -1         31.55         58.52        65.10 o
   7  11  -1         26.77        121.85        67.62 o
   9  11  -1        229.50        200.71        76.16 o
  11  11  -1        273.49        177.41        71.10 o
  13  11  -1       1786.37       1579.96       150.44 o
  15  11  -1        415.45        450.50       106.35 o
  17  11  -1        613.13        740.28       129.48 o
  19  11  -1       1260.65       1023.46       152.90 o
  21  11  -1        561.79        239.58       184.94 o
 -20  12  -1       1086.32       1121.01       357.08 o
 -18  12  -1        343.60        176.85       401.43 o
 -16  12  -1         70.92        138.30       150.60 o
 -14  12  -1       2649.57       2382.15       270.92 o
 -12  12  -1        545.58        934.13       216.02 o
 -10  12  -1        409.43        106.09       153.13 o
  -8  12  -1        777.67        575.86       159.56 o
  -6  12  -1        359.35        266.69       135.81 o
  -4  12  -1       3749.10       3546.87       240.99 o
  -2  12  -1       6983.10       6715.45       329.71 o
   0  12  -1        632.02        612.68       105.50 o
   2  12  -1       3485.62       3390.93       229.31 o
   4  12  -1        216.77        251.52        93.60 o
   6  12  -1       1143.86       1035.33       128.17 o
   8  12  -1        415.99        305.01        92.34 o
  10  12  -1        340.77        411.69       102.36 o
  12  12  -1        303.07        376.92        92.16 o
  14  12  -1        351.40        282.11       105.56 o
  16  12  -1       1382.90       1338.14       157.40 o
  18  12  -1       1273.60       1213.03       166.96 o
  20  12  -1        387.11        720.98       155.52 o
 -17  13  -1        720.32        965.40       234.80 o
 -15  13  -1        381.96        485.44       183.65 o
 -13  13  -1        568.84        592.05       168.11 o
 -11  13  -1        275.80         27.30       146.83 o
  -9  13  -1        346.05        182.46       155.55 o
  -7  13  -1       1246.35       1163.85       238.03 o
  -5  13  -1        395.31        274.08       118.47 o
  -3  13  -1       1053.93        982.41       162.03 o
  -1  13  -1        467.07        464.61       126.92 o
   1  13  -1        648.16        745.98       264.81 o
   3  13  -1        368.44        374.89       106.76 o
   5  13  -1        471.36        255.96       118.65 o
   7  13  -1        489.67        720.71       128.86 o
   9  13  -1       1092.56       1079.41       156.83 o
  11  13  -1       1067.82       1455.19       143.19 o
  13  13  -1        540.21        504.32       111.71 o
  15  13  -1        284.57        352.03       121.38 o
  17  13  -1        692.09        826.05       159.64 o
 -16  14  -1         89.13        368.32       249.63 o
 -14  14  -1         42.53        168.19       163.02 o
 -12  14  -1        234.98        352.20       371.73 o
 -10  14  -1        268.73         38.17       167.51 o
  -8  14  -1        529.05        686.55       157.31 o
  -6  14  -1        796.24        665.91       155.67 o
  -4  14  -1        595.60        813.56       235.20 o
  -2  14  -1        804.08        558.45       147.91 o
   0  14  -1        961.17        988.22       169.71 o
   2  14  -1        355.15        135.19       123.11 o
   4  14  -1        328.10        520.17       123.17 o
   6  14  -1        472.91        511.38       130.53 o
   8  14  -1        594.05        709.23       170.73 o
  10  14  -1        205.80        107.87       122.88 o
  12  14  -1        503.56        677.92       131.55 o
  14  14  -1        611.37        919.04       156.85 o
  16  14  -1        190.68        140.98       140.92 o
 -13  15  -1         12.31       -181.05       219.11 o
 -11  15  -1        386.74        250.59       424.83 o
  -9  15  -1        875.41        938.55       190.57 o
  -7  15  -1        861.32        831.84       183.71 o
  -5  15  -1       1223.37       1203.55       294.69 o
  -3  15  -1        307.71        140.95       139.08 o
  -1  15  -1        397.61        331.95       148.25 o
   1  15  -1        364.18        427.78       149.45 o
   3  15  -1        516.37        503.41       159.06 o
   5  15  -1        776.07       1164.60       211.24 o
   7  15  -1        326.20        244.53       131.39 o
   9  15  -1        334.28        215.11       139.20 o
  11  15  -1        403.99        235.64       131.04 o
  13  15  -1        753.60        809.29       244.70 o
  -8  16  -1        770.30        815.05       272.96 o
  -6  16  -1        990.54       1414.46       233.80 o
  -4  16  -1        872.74        877.60       189.71 o
  -2  16  -1        273.39        380.27       342.80 o
   0  16  -1       1469.66       1376.17       217.39 o
   2  16  -1        408.25        241.90       162.22 o
   4  16  -1        460.05        824.00       200.65 o
   6  16  -1       1034.29       1035.29       206.10 o
   8  16  -1       1424.51       1683.33       249.61 o
 -28   0   0       1659.80       1769.84       444.64 o
 -26   0   0        416.25        477.47       280.16 o
 -24   0   0        983.60       1386.46       359.49 o
 -22   0   0       2762.19       2283.17       395.87 o
 -20   0   0       2856.00       3070.61       413.04 o
 -18   0   0       4291.15       4417.13       400.08 o
 -16   0   0       3339.72       3448.66       244.21 o
 -14   0   0       5151.96       4855.42       262.43 o
 -12   0   0      17486.63      15789.96      2011.62 o
 -10   0   0       2243.22       2107.35       143.63 o
  -8   0   0       9034.98       5402.10       320.76 o
  -6   0   0      27545.18      22665.21      2829.99 o
  -4   0   0       1090.89        821.69       139.44 o
  -2   0   0      67453.52      63540.82      2612.00 o
   2   0   0      67444.94      63946.25      1096.08 o
   4   0   0       1104.06       1082.20        40.55 o
   6   0   0      27533.95      26459.24       544.56 o
   8   0   0       9037.83       9443.51       237.43 o
  10   0   0       2254.85       2181.46       149.20 o
  12   0   0      17454.26      17461.53       421.75 o
  14   0   0       5192.11       5287.30       191.73 o
  16   0   0       3338.76       3179.13       181.45 o
  18   0   0       4274.15       4050.44       354.36 o
  20   0   0       2878.00       2860.55       170.11 o
  22   0   0       2782.49       2249.66       255.86 o
  24   0   0        972.59        721.41       266.17 o
  26   0   0        414.71        597.46       278.61 o
  28   0   0       1666.71       1520.82       403.27 o
 -29   1   0        358.68        678.74       435.91 o
 -27   1   0        258.51        106.06       198.03 o
 -25   1   0        628.16        202.91       188.51 o
 -23   1   0        342.53        251.05       160.91 o
 -21   1   0        519.48        315.48       171.65 o
 -19   1   0        896.22        781.00       107.49 o
 -17   1   0       1865.66       1901.11       133.62 o
 -15   1   0        497.22        542.85        81.31 o
 -13   1   0        403.10        469.17        67.54 o
 -11   1   0       5309.88       5389.85       185.62 o
  -9   1   0       4697.52       4279.29       188.16 o
  -7   1   0       3306.83       3427.50       102.62 o
  -5   1   0       4274.99       3880.12       121.35 o
  -3   1   0      22002.89      20819.02       283.04 o
  -1   1   0      49635.88      48914.02       598.47 o
   1   1   0      49625.83      49423.54       636.48 o
   3   1   0      21980.28      21110.58       281.45 o
   5   1   0       4264.60       4006.24        79.30 o
   7   1   0       3329.83       3448.08        79.24 o
   9   1   0       4686.86       4179.17       100.72 o
  11   1   0       5294.82       5383.08       123.88 o
  13   1   0        407.35        387.84        41.10 o
  15   1   0        506.93        706.82        55.07 o
  17   1   0       1858.14       1911.94        94.01 o
  19   1   0        903.54        966.98        77.82 o
  21   1   0        525.32        491.26        81.89 o
  23   1   0        341.70        342.82       124.41 o
  25   1   0        629.97        656.81       158.73 o
  27   1   0        256.52        801.72       265.64 o
  29   1   0        360.50       -157.06       326.56 o
 -28   2   0        113.72        290.32       395.11 o
 -26   2   0        439.58        252.15       201.56 o
 -24   2   0       1614.18       1630.90       269.82 o
 -22   2   0       1623.60       1893.71       265.73 o
 -20   2   0       1648.72       1301.91       143.14 o
 -18   2   0       2951.57       3281.65       189.62 o
 -16   2   0        466.28        359.36        74.59 o
 -14   2   0        530.08        601.80        98.82 o
 -12   2   0        767.55        796.07        82.31 o
 -10   2   0        951.06        990.27        67.36 o
  -8   2   0       2152.94       2120.25        94.50 o
  -6   2   0      70468.42      70514.66      1274.72 o
  -4   2   0      17569.96      17990.59       288.84 o
  -2   2   0        384.72        404.83        22.28 o
   0   2   0       7915.84       7731.22       129.47 o
   2   2   0        390.58        427.18        19.09 o
   4   2   0      17599.23      18619.24       244.51 o
   6   2   0      70425.27      70584.04       910.09 o
   8   2   0       2162.65       2192.99        63.95 o
  10   2   0        971.13        986.14        53.07 o
  12   2   0        775.69        748.13        51.66 o
  14   2   0        536.62        498.57        49.22 o
  16   2   0        475.62        582.08        56.97 o
  18   2   0       2936.55       2793.06       111.16 o
  20   2   0       1663.36       1716.65       118.80 o
  22   2   0       1617.46       1476.23       135.97 o
  24   2   0       1601.39       1568.00       228.82 o
  26   2   0        435.47        487.72       200.05 o
  28   2   0        112.81       -188.69       291.97 o
 -27   3   0        692.28        614.52       443.70 o
 -25   3   0       1382.74       1286.09       271.30 o
 -23   3   0       2914.67       3171.04       347.53 o
 -21   3   0       2290.98       2512.11       239.59 o
 -19   3   0       1137.79       1193.15       134.72 o
 -17   3   0       1839.04       1853.19       141.97 o
 -15   3   0      16486.89      16209.80       453.39 o
 -13   3   0       2375.29       2553.59       159.39 o
 -11   3   0        581.97        717.44       110.70 o
  -9   3   0      22767.18      23259.53       481.58 o
  -7   3   0       2991.09       2796.31        99.41 o
  -5   3   0       2037.05       2278.76        54.89 o
  -3   3   0      55776.88      53288.15       797.75 o
  -1   3   0       1547.28       1337.53        39.60 o
   1   3   0       1556.51       1346.41        57.32 o
   3   3   0      55771.40      55399.25       762.37 o
   5   3   0       2052.12       2313.99        60.11 o
   7   3   0       2974.28       2787.71        65.42 o
   9   3   0      22723.63      23054.49       358.86 o
  11   3   0        597.13        647.65        47.65 o
  13   3   0       2403.44       2662.16        89.73 o
  15   3   0      16448.61      15635.87       290.27 o
  17   3   0       1834.90       1893.51        97.30 o
  19   3   0       1150.38       1124.18       110.93 o
  21   3   0       2279.09       2157.27       166.69 o
  23   3   0       2898.40       2858.57       280.42 o
  25   3   0       1371.29       1212.52       314.03 o
  27   3   0        683.67        736.50       244.78 o
 -28   4   0        421.73        764.22       303.71 o
 -26   4   0        469.88        381.96       237.63 o
 -24   4   0       1156.02       1100.72       561.99 o
 -22   4   0        368.89        579.41       208.40 o
 -20   4   0       1395.55       1539.73       162.59 o
 -18   4   0       2149.83       2274.17       232.17 o
 -16   4   0       1058.11       1115.23       119.58 o
 -14   4   0       3323.66       3109.67       251.46 o
 -12   4   0       5708.07       5846.45       188.66 o
 -10   4   0       1196.79       1432.90        86.50 o
  -8   4   0       5485.54       6336.84       152.41 o
  -6   4   0         37.71         29.61        17.22 o
  -4   4   0      19104.23      17666.42       323.54 o
  -2   4   0       1226.75       1089.04        39.40 o
   0   4   0      10745.08      10077.60       194.53 o
   2   4   0       1236.89       1171.10        40.03 o
   4   4   0      19100.68      18931.44       289.56 o
   6   4   0         41.75         67.44        21.67 o
   8   4   0       5504.11       6302.78       130.86 o
  10   4   0       1212.88       1600.14        83.43 o
  12   4   0       5696.45       5667.32       132.81 o
  14   4   0       3320.26       3237.83       112.59 o
  16   4   0       1067.68       1139.50       104.79 o
  18   4   0       2169.87       2317.93       156.64 o
  20   4   0       1384.26       1434.15       158.93 o
  22   4   0        370.18        356.46       109.24 o
  24   4   0       1144.82       1097.19       245.63 o
  26   4   0        463.05        301.55       200.24 o
  28   4   0        423.25        458.09       238.50 o
 -27   5   0        600.71        594.44       305.68 o
 -25   5   0         50.51        240.94       258.68 o
 -23   5   0        340.37        470.68       212.62 o
 -21   5   0        301.17        581.27       160.30 o
 -19   5   0       1258.74       1129.98       144.05 o
 -17   5   0       1179.49       1037.29       130.02 o
 -15   5   0       3898.90       4209.64       200.95 o
 -13   5   0       1153.21       1273.84       116.76 o
 -11   5   0       1456.55       1545.52        78.84 o
  -9   5   0       9780.83       9834.74       218.74 o
  -7   5   0       1379.07       1352.97        86.28 o
  -5   5   0         94.66        178.46        30.60 o
  -3   5   0       7979.51       7669.26       166.42 o
  -1   5   0       3214.12       2882.32        77.17 o
   1   5   0       3204.54       2785.42        77.97 o
   3   5   0       7960.33       7340.38       153.14 o
   5   5   0         99.85        234.48        29.01 o
   7   5   0       1389.12       1259.84        63.06 o
   9   5   0       9774.95       9645.58       183.68 o
  11   5   0       1479.31       1565.20        77.54 o
  13   5   0       1171.35       1176.09        86.38 o
  15   5   0       3888.98       3776.19       160.93 o
  17   5   0       1191.75       1065.17       155.67 o
  19   5   0       1271.97        998.74       129.02 o
  21   5   0        303.82        315.77       102.67 o
  23   5   0        335.25        283.62       108.42 o
  25   5   0         50.23        313.01       186.99 o
  27   5   0        606.01        331.50       320.47 o
 -26   6   0        139.13       -237.92       237.92 o
 -24   6   0        432.58        578.84       236.42 o
 -22   6   0        964.09        956.99       247.24 o
 -20   6   0       1616.43       1644.59       219.58 o
 -18   6   0      10782.40      10697.05       382.12 o
 -16   6   0       1331.84       1437.94       146.51 o
 -14   6   0       1028.30        967.59       135.37 o
 -12   6   0       5540.63       5699.05       226.68 o
 -10   6   0       2055.48       2083.33       110.88 o
  -8   6   0      12377.47      12683.01       349.51 o
  -6   6   0      17152.35      17118.57       327.60 o
  -4   6   0        511.54        648.20        50.89 o
  -2   6   0       6648.49       6106.92       132.32 o
   0   6   0      19699.76      19406.47       331.61 o
   2   6   0       6628.58       6079.99       139.09 o
   4   6   0        496.12        621.37        49.75 o
   6   6   0      17125.63      17064.57       292.58 o
   8   6   0      12359.34      12610.58       235.52 o
  10   6   0       2052.32       2029.64        89.20 o
  12   6   0       5526.91       4680.19       195.41 o
  14   6   0       1028.96       1114.14       188.44 o
  16   6   0       1345.48       1555.39       147.41 o
  18   6   0      10755.50      10551.69       369.31 o
  20   6   0       1613.46       1618.86       210.93 o
  22   6   0        972.18       1034.51       168.62 o
  24   6   0        437.38        216.96       119.12 o
  26   6   0        138.24        155.61       195.62 o
 -25   7   0        241.17        139.75       263.89 o
 -23   7   0        641.62        313.66       223.69 o
 -21   7   0        305.69        322.14       161.93 o
 -19   7   0        582.40        738.76       137.43 o
 -17   7   0       2607.08       2580.78       193.93 o
 -15   7   0       1065.73       1189.16       133.38 o
 -13   7   0       1151.61       1246.25       144.57 o
 -11   7   0        857.51        785.03       154.20 o
  -9   7   0       6996.45       7307.40       737.77 o
  -7   7   0       2853.25       2692.38       121.27 o
  -5   7   0       6884.63       6767.31       168.64 o
  -3   7   0      10298.57       9741.42       193.00 o
  -1   7   0      10689.75      10655.34       196.27 o
   1   7   0      10688.85      11344.28       224.85 o
   3   7   0      10298.56      10622.17       218.63 o
   5   7   0       6882.87       6533.59       160.52 o
   7   7   0       2851.39       3183.13       101.44 o
   9   7   0       6982.69       6849.31       249.67 o
  11   7   0        861.21        890.78       120.17 o
  13   7   0       1154.92       1101.04       114.15 o
  15   7   0       1078.71        956.34       118.82 o
  17   7   0       2599.04       2482.55       191.22 o
  19   7   0        583.20        506.66       115.67 o
  21   7   0        309.71        386.92       118.65 o
  23   7   0        648.08        489.29       135.05 o
  25   7   0        243.68        103.68       198.70 o
 -24   8   0        170.56        220.78       235.72 o
 -22   8   0        617.08        870.64       255.45 o
 -20   8   0        452.09        556.69       174.47 o
 -18   8   0        554.70        530.98       122.81 o
 -16   8   0        346.99        466.43       107.06 o
 -14   8   0        365.29        420.27       110.31 o
 -12   8   0        385.08        450.56       111.25 o
 -10   8   0       2005.59       2084.09       222.44 o
  -8   8   0       8893.81       9268.51       452.31 o
  -6   8   0       5395.45       5300.32       607.71 o
  -4   8   0         62.96         -7.50        39.39 o
  -2   8   0        133.71        166.14        36.89 o
   0   8   0      13764.26      14171.73       255.24 o
   2   8   0        140.39        199.26        39.86 o
   4   8   0         65.63         57.50        35.28 o
   6   8   0       5384.53       5206.79       180.70 o
   8   8   0       8875.39       8694.70       257.23 o
  10   8   0       1999.80       1923.40       120.24 o
  12   8   0        394.14        354.74        82.92 o
  14   8   0        370.27        402.04        93.32 o
  16   8   0        344.97        470.39       113.15 o
  18   8   0        562.99        625.93       129.10 o
  20   8   0        458.72        377.73       124.57 o
  22   8   0        624.27        590.80       143.17 o
  24   8   0        172.18         38.25       147.77 o
 -23   9   0        255.13        388.99       262.12 o
 -21   9   0        316.77        378.29       181.76 o
 -19   9   0        338.84        567.08       205.59 o
 -17   9   0        226.69        226.29       161.24 o
 -15   9   0        871.31       1081.77       170.84 o
 -13   9   0       3374.34       3305.48       248.38 o
 -11   9   0       2891.25       2728.02       311.97 o
  -9   9   0      10486.84       9934.47       561.76 o
  -7   9   0       5874.41       6003.77       360.37 o
  -5   9   0       4691.12       4294.66       285.01 o
  -3   9   0       9804.46       9272.39       451.18 o
  -1   9   0        314.49        149.73        72.18 o
   1   9   0        313.52        398.06        61.37 o
   3   9   0       9795.24       9476.52       265.36 o
   5   9   0       4684.65       4158.90       207.82 o
   7   9   0       5864.86       5427.31       228.32 o
   9   9   0      10472.92      10112.81       300.09 o
  11   9   0       2885.70       2816.59       135.98 o
  13   9   0       3393.70       3135.57       164.30 o
  15   9   0        867.61        917.89       115.18 o
  17   9   0        229.19        265.52       146.31 o
  19   9   0        341.16        230.29       106.46 o
  21   9   0        319.46        308.64       127.82 o
  23   9   0        257.18        211.89       157.82 o
 -22  10   0        404.01        252.32       260.38 o
 -20  10   0        813.88        731.01       203.70 o
 -18  10   0        491.92        514.48       207.17 o
 -16  10   0       3770.63       3679.13       283.63 o
 -14  10   0        817.97        866.75       157.27 o
 -12  10   0        958.28        831.64       185.44 o
 -10  10   0         12.81          8.11       102.82 o
  -8  10   0       3779.74       3868.71       299.72 o
  -6  10   0        616.18        621.24       140.02 o
  -4  10   0        107.69        143.84        75.28 o
  -2  10   0        925.40       1116.59       113.62 o
   0  10   0       2339.03       2399.91       124.02 o
   2  10   0        921.12       1205.80       118.50 o
   4  10   0        102.67         74.40        54.65 o
   6  10   0        609.59        613.18        92.60 o
   8  10   0       3769.87       3301.54       168.50 o
  10  10   0         11.58         65.14        58.32 o
  12  10   0        966.09        791.81        97.75 o
  14  10   0        814.55        655.01       107.44 o
  16  10   0       3760.16       3388.93       203.06 o
  18  10   0        493.72        553.68       115.87 o
  20  10   0        809.50        908.41       158.78 o
  22  10   0        400.99        415.01       149.94 o
 -21  11   0        242.52        120.83       359.77 o
 -19  11   0        159.28        167.20       172.01 o
 -17  11   0       1966.58       2008.42       254.92 o
 -15  11   0        508.47        807.60       179.11 o
 -13  11   0        125.77        217.65       122.73 o
 -11  11   0        575.14        371.57       157.11 o
  -9  11   0          7.71        -76.88        98.37 o
  -7  11   0        141.82        199.17       114.61 o
  -5  11   0        812.22        692.59       252.03 o
  -3  11   0         34.89         41.41        72.39 o
  -1  11   0        894.29        973.19       117.94 o
   1  11   0        894.69        856.72       106.89 o
   3  11   0         37.21         66.47        59.97 o
   5  11   0        817.55        900.64       104.68 o
   7  11   0        145.66        154.47        71.60 o
   9  11   0          8.12         10.53        70.68 o
  11  11   0        580.50        509.89        86.41 o
  13  11   0        127.23         93.03        80.89 o
  15  11   0        506.81        424.98       105.72 o
  17  11   0       1959.69       1822.14       174.59 o
  19  11   0        158.01        244.81       122.24 o
  21  11   0        240.13        363.72       163.92 o
 -20  12   0        315.24        465.53       270.27 o
 -18  12   0        724.86        789.58       458.85 o
 -16  12   0        233.88        397.15       189.65 o
 -14  12   0        518.29        547.43       161.76 o
 -12  12   0        208.63         78.52       158.71 o
 -10  12   0       1258.08        915.16       202.33 o
  -8  12   0       1890.12       1811.73       267.48 o
  -6  12   0        850.82        815.32       181.08 o
  -4  12   0        633.46        659.90       129.72 o
  -2  12   0        737.84        705.23       127.10 o
   0  12   0       2456.89       2492.17       176.10 o
   2  12   0        738.49        704.97       114.43 o
   4  12   0        636.05        767.22       118.10 o
   6  12   0        855.74        787.31       111.26 o
   8  12   0       1892.00       1880.36       155.19 o
  10  12   0       1258.08       1138.92       115.69 o
  12  12   0        210.70        210.18        83.77 o
  14  12   0        517.19        328.82       107.80 o
  16  12   0        237.81        331.03       121.54 o
  18  12   0        720.75        875.18       151.98 o
  20  12   0        312.74        452.81       169.48 o
 -17  13   0         24.96         52.87       306.75 o
 -15  13   0         20.66       -175.81       175.81 o
 -13  13   0        368.84        375.34       322.20 o
 -11  13   0        355.68        202.92       180.19 o
  -9  13   0        367.18        681.51       187.08 o
  -7  13   0       2311.06       2290.99       474.27 o
  -5  13   0       2049.25       2380.52       369.69 o
  -3  13   0         23.79         30.33        95.12 o
  -1  13   0       2675.37       2488.14       239.45 o
   1  13   0       2674.56       2803.60       239.18 o
   3  13   0         23.70        113.08        91.29 o
   5  13   0       2047.71       2087.60       187.26 o
   7  13   0       2309.11       2414.91       201.34 o
   9  13   0        367.95        367.29       162.49 o
  11  13   0        355.74        161.67        86.60 o
  13  13   0        366.56        306.31       114.39 o
  15  13   0         21.22         44.47       109.96 o
  17  13   0         24.62         91.67       125.69 o
 -16  14   0        168.39        337.81       197.98 o
 -14  14   0         69.69        -39.78       160.40 o
 -12  14   0        179.06         39.59       191.94 o
 -10  14   0        225.97        318.82       181.51 o
  -8  14   0        559.90        566.04       294.78 o
  -6  14   0        189.66        278.57       128.52 o
  -4  14   0        807.29        892.57       166.70 o
  -2  14   0        564.63        745.16       158.65 o
   0  14   0         83.22        111.11       120.56 o
   2  14   0        565.15        690.28       161.82 o
   4  14   0        808.45        866.09       143.35 o
   6  14   0        192.30         50.01       105.01 o
   8  14   0        560.10        578.93       131.90 o
  10  14   0        229.06        164.89       103.99 o
  12  14   0        179.93        142.95       109.12 o
  14  14   0         71.29        109.78       123.11 o
  16  14   0        170.63        312.29       143.25 o
 -13  15   0         50.23         95.57       248.71 o
 -11  15   0        362.83        357.96       214.71 o
  -9  15   0        630.63        889.37       186.74 o
  -7  15   0        869.94       1172.19       199.34 o
  -5  15   0         98.06        166.07       139.13 o
  -3  15   0         29.16        -43.76       160.62 o
  -1  15   0        260.33        157.92       160.41 o
   1  15   0        261.03        157.12       136.79 o
   3  15   0         30.12        182.48       137.63 o
   5  15   0         98.71         63.74       204.19 o
   7  15   0        869.05       1131.58       173.91 o
   9  15   0        630.10        956.18       177.98 o
  11  15   0        361.98        285.39       146.78 o
  13  15   0         51.42        170.88       151.55 o
  -8  16   0         66.89         20.67       182.73 o
  -6  16   0        241.10         96.70       166.67 o
  -4  16   0        321.39        179.48       168.67 o
  -2  16   0        702.02       1022.90       260.71 o
   0  16   0          6.36         90.90       149.12 o
   2  16   0        701.85        936.54       202.13 o
   4  16   0        321.44        558.77       177.17 o
   6  16   0        241.45        376.88       251.11 o
   8  16   0         67.62         21.12       231.62 o
 -29   1   1         17.21        153.15       251.32 o
 -27   1   1         36.92       -166.76       186.73 o
 -25   1   1        155.09        411.50       210.79 o
 -23   1   1        234.49        263.43       157.35 o
 -21   1   1        478.65        616.37       113.73 o
 -19   1   1         36.84        118.94        76.08 o
 -17   1   1       4259.83       4450.82       314.39 o
 -15   1   1       2723.48       2939.58       170.00 o
 -13   1   1        336.88        337.47        61.48 o
 -11   1   1          9.79        116.04        40.06 o
  -9   1   1         86.95         91.89        28.58 o
  -7   1   1      10346.85      10632.85       233.48 o
  -5   1   1      24709.71      24893.63       390.31 o
  -3   1   1      30325.48      30429.47       402.90 o
  -1   1   1        515.38        497.03        15.84 o
   1   1   1         85.98         85.57         9.16 o
   3   1   1       5233.63       5005.11        72.86 o
   5   1   1      10301.40       9942.93       151.81 o
   7   1   1       3270.48       3228.73        72.66 o
   9   1   1        131.33        177.99        25.76 o
  11   1   1        926.64        987.61        56.69 o
  13   1   1        628.54        774.02        55.53 o
  15   1   1       3281.86       3482.59       111.38 o
  17   1   1        581.20        640.37        61.36 o
  19   1   1        599.11        569.76        68.04 o
  21   1   1       3126.41       3199.03       156.04 o
  23   1   1       1272.67       1115.65       167.05 o
  25   1   1        884.05        732.01       172.82 o
  27   1   1         63.64        148.75       319.12 o
  29   1   1         26.65       -240.53       339.20 o
 -28   2   1        173.51       -126.27       369.45 o
 -26   2   1        930.59       1363.89       275.62 o
 -24   2   1        138.60         44.82       157.18 o
 -22   2   1         51.08         39.44        88.94 o
 -20   2   1         44.27         52.74        82.48 o
 -18   2   1       2048.46       2210.85       159.90 o
 -16   2   1        205.10        265.12        69.75 o
 -14   2   1       3484.69       3285.60       241.97 o
 -12   2   1       1495.99       1954.14       146.72 o
 -10   2   1      17468.04      18431.55       396.92 o
  -8   2   1         31.73         43.54        24.12 o
  -6   2   1       3409.83       3410.53        93.29 o
  -4   2   1       5954.27       5910.74       124.27 o
  -2   2   1        295.50        341.87        33.50 o
   0   2   1       1112.64       1150.78        43.65 o
   2   2   1      18256.10      17778.32       243.71 o
   4   2   1       2831.40       2650.48        55.23 o
   6   2   1       9476.83       9121.99       146.83 o
   8   2   1       1254.86       1177.63        54.02 o
  10   2   1       9709.78       9883.23       186.18 o
  12   2   1         81.90         75.20        28.52 o
  14   2   1       1442.24       1594.15        76.88 o
  16   2   1        163.49        203.59        45.39 o
  18   2   1        159.40        156.43        49.08 o
  20   2   1       3155.49       3223.13       164.50 o
  22   2   1        299.35         68.57       132.11 o
  24   2   1         48.56         16.53       122.31 o
  26   2   1         72.91        150.35       229.05 o
  28   2   1         81.92       -292.47       292.47 o
 -29   3   1        324.58       -128.26       268.28 o
 -27   3   1        283.11        303.95       236.26 o
 -25   3   1          5.24          2.96       168.73 o
 -23   3   1        745.02        823.84       209.70 o
 -21   3   1        871.19        779.23       127.25 o
 -19   3   1        184.46        199.23        88.87 o
 -17   3   1        531.76        584.18        94.24 o
 -15   3   1        112.92        170.60        83.99 o
 -13   3   1       3900.17       3848.88       184.62 o
 -11   3   1       2498.10       2879.91       118.34 o
  -9   3   1       6508.87       6827.51       186.74 o
  -7   3   1       4104.39       3984.83       102.78 o
  -5   3   1        924.57        994.88        48.53 o
  -3   3   1      12143.97      11763.09       184.22 o
  -1   3   1      23891.77      23260.00       358.86 o
   1   3   1       4705.44       4580.73        92.25 o
   3   3   1       7846.84       7718.44       148.69 o
   5   3   1       7435.82       6890.13       157.56 o
   7   3   1       1596.56       1454.87        50.56 o
   9   3   1        401.98        412.25        33.54 o
  11   3   1       2517.34       2887.98        87.88 o
  13   3   1        115.24        125.90        41.18 o
  15   3   1       2471.71       2443.36        94.74 o
  17   3   1        248.98        216.24        49.56 o
  19   3   1       1006.19        935.31       103.42 o
  21   3   1         65.60        198.75        80.34 o
  23   3   1         42.54        110.39        99.25 o
  25   3   1        467.40        401.87       194.28 o
  27   3   1         55.55         82.00       197.39 o
 -28   4   1        555.53        589.37       502.57 o
 -26   4   1         99.22       -198.15       207.85 o
 -24   4   1         64.05         49.93       185.61 o
 -22   4   1        630.88        681.71       131.07 o
 -20   4   1       1352.81       1463.58       158.50 o
 -18   4   1         97.14        111.84        80.58 o
 -16   4   1        943.03        911.75       110.53 o
 -14   4   1        258.43        309.17       104.19 o
 -12   4   1        151.47        190.90        49.07 o
 -10   4   1      10582.13      11088.21       277.41 o
  -8   4   1       7881.16       8123.78       176.75 o
  -6   4   1        737.33        829.72        55.22 o
  -4   4   1        218.53        258.67        21.32 o
  -2   4   1       1520.64       1508.62        52.87 o
   0   4   1       1937.43       1876.15        82.67 o
   2   4   1        898.72        924.32        40.89 o
   4   4   1       2066.61       2122.30        62.12 o
   6   4   1        362.35        382.00        34.18 o
   8   4   1        815.27        810.63        47.99 o
  10   4   1       2501.46       2394.34        72.32 o
  12   4   1        279.21        293.90        39.60 o
  14   4   1        411.84        464.36        50.81 o
  16   4   1         55.25        147.91        45.70 o
  18   4   1         40.22         27.60        65.41 o
  20   4   1         89.84        -18.19        73.57 o
  22   4   1        990.37       1060.97       143.13 o
  24   4   1        335.67        297.92       145.54 o
  26   4   1       1006.88        773.28       262.29 o
  28   4   1         76.67        381.13       249.64 o
 -27   5   1         70.32        -24.20       321.69 o
 -25   5   1         31.86        166.81       310.73 o
 -23   5   1        236.54        211.89       193.01 o
 -21   5   1        143.76         48.49       109.58 o
 -19   5   1         40.54         22.64        85.18 o
 -17   5   1       6344.58       6071.84       259.79 o
 -15   5   1       1443.18       1497.09       160.20 o
 -13   5   1       1459.19       1761.33       170.95 o
 -11   5   1       5995.00       6648.49       205.54 o
  -9   5   1       1432.01       1738.25        78.95 o
  -7   5   1        485.81        654.44        73.09 o
  -5   5   1       5669.16       6088.00       176.49 o
  -3   5   1       2265.02       2203.28        76.18 o
  -1   5   1       4664.06       4378.22       100.31 o
   1   5   1      17524.51      17255.96       293.45 o
   3   5   1       1532.77       1846.68        64.99 o
   5   5   1        507.17        658.47        47.39 o
   7   5   1       4312.21       4811.97       110.10 o
   9   5   1        334.18        311.48        38.52 o
  11   5   1        362.31        335.57        44.71 o
  13   5   1         17.70         10.00        46.14 o
  15   5   1       8182.64       8036.60       330.08 o
  17   5   1        263.35        215.29        92.57 o
  19   5   1        945.40        685.27       117.82 o
  21   5   1       1470.67       1424.22       155.33 o
  23   5   1       1873.13       1813.69       182.87 o
  25   5   1        249.63        123.05       134.24 o
  27   5   1        111.07        -72.10       209.18 o
 -26   6   1          4.99        -43.25       237.05 o
 -24   6   1        138.68        580.04       242.51 o
 -22   6   1        991.58       1035.72       249.69 o
 -20   6   1        110.12        126.50       100.77 o
 -18   6   1       8155.39       7235.36       303.26 o
 -16   6   1       1522.18       1701.39       160.94 o
 -14   6   1        845.52        870.31       111.90 o
 -12   6   1        678.14        739.67        96.46 o
 -10   6   1       1149.87       1316.59        98.67 o
  -8   6   1       2055.64       2095.07        95.98 o
  -6   6   1        512.46        565.07        57.81 o
  -4   6   1       1312.18       1531.14        74.26 o
  -2   6   1       3947.77       4077.58       100.83 o
   0   6   1       6393.83       6693.36       145.00 o
   2   6   1      11448.21      12582.45       236.70 o
   4   6   1       1982.51       2231.24        80.19 o
   6   6   1        865.11        938.94        59.17 o
   8   6   1        796.37        979.21        59.25 o
  10   6   1         21.05         34.36        43.38 o
  12   6   1        194.44        120.73        50.04 o
  14   6   1        511.03        456.51        91.50 o
  16   6   1        296.33        308.04       105.17 o
  18   6   1         21.28         61.12        76.79 o
  20   6   1       1169.60       1423.38       160.38 o
  22   6   1       2244.09       2131.32       202.92 o
  24   6   1        233.39         55.21       115.74 o
  26   6   1          5.32       -150.90       241.07 o
 -25   7   1       2519.30       2069.05       370.37 o
 -23   7   1        167.33        157.82       201.07 o
 -21   7   1         86.36         25.51       116.70 o
 -19   7   1       2145.32       2381.79       210.74 o
 -17   7   1       4520.83       4605.51       242.57 o
 -15   7   1        388.98        352.12        89.79 o
 -13   7   1       3726.86       4096.87       203.64 o
 -11   7   1        110.94        175.70        64.70 o
  -9   7   1       3838.26       3812.89       209.13 o
  -7   7   1       1201.86       1243.73        93.57 o
  -5   7   1        655.48        672.50        54.77 o
  -3   7   1       1486.24       1500.63        70.72 o
  -1   7   1       1970.75       2068.48        76.13 o
   1   7   1        679.19        639.09        64.70 o
   3   7   1       2494.93       2496.07        89.52 o
   5   7   1       3909.94       3874.00       116.83 o
   7   7   1       2427.12       2587.46        91.64 o
   9   7   1       2010.72       1989.66        88.01 o
  11   7   1       1488.61       1462.10       153.08 o
  13   7   1       1445.35       1303.65       114.67 o
  15   7   1       1351.28       1207.69       135.15 o
  17   7   1       1630.72       1673.85       201.66 o
  19   7   1       1345.09       1520.85       166.69 o
  21   7   1        170.15        182.33       106.95 o
  23   7   1       1620.39       1874.82       243.48 o
  25   7   1        408.73        255.69       273.25 o
 -26   8   1         90.26       -154.71       283.40 o
 -24   8   1          8.45       -222.97       222.97 o
 -22   8   1       1192.57       1208.84       248.99 o
 -20   8   1       1640.25       1730.62       197.35 o
 -18   8   1       1962.26       1942.99       334.51 o
 -16   8   1       4726.92       4728.32       397.74 o
 -14   8   1       2818.51       2401.62       178.43 o
 -12   8   1        711.02        837.09       111.00 o
 -10   8   1        183.90        134.40       159.96 o
  -8   8   1       1230.06       1209.42       253.19 o
  -6   8   1       1085.54       1245.27       177.55 o
  -4   8   1       6676.28       6345.64       160.42 o
  -2   8   1       1484.71       1631.82       125.09 o
   0   8   1       1390.51       1523.70        69.00 o
   2   8   1       2151.38       1854.89        83.54 o
   4   8   1       1417.56       1592.15        84.11 o
   6   8   1       4497.37       4790.63       156.07 o
   8   8   1       1956.49       1815.93       105.84 o
  10   8   1       3646.06       3464.60       141.15 o
  12   8   1         71.23         45.34        53.71 o
  14   8   1        339.69        269.06        74.79 o
  16   8   1        727.79        745.95       107.61 o
  18   8   1        224.49        199.69        92.30 o
  20   8   1        614.30        839.85       141.91 o
  22   8   1        772.38       1006.39       157.64 o
  24   8   1         68.13        284.42       133.94 o
 -25   9   1        887.09       1204.27       492.52 o
 -23   9   1        627.22       1235.37       611.02 o
 -21   9   1          4.46        177.85       278.75 o
 -19   9   1        768.92        660.94       159.65 o
 -17   9   1        774.52        742.18       139.12 o
 -15   9   1        330.08        233.28       115.01 o
 -13   9   1        333.43        336.21       113.20 o
 -11   9   1       2703.17       2514.94       251.65 o
  -9   9   1        368.40        258.29       117.26 o
  -7   9   1       2318.07       2159.23       303.64 o
  -5   9   1        356.62        218.31       137.58 o
  -3   9   1       5764.30       5721.51       429.41 o
  -1   9   1        899.61        986.75        80.89 o
   1   9   1        729.07        823.89        78.70 o
   3   9   1        337.21        384.18        64.95 o
   5   9   1        390.31        448.58        70.41 o
   7   9   1       1499.64       1442.55       116.47 o
   9   9   1       1052.75       1118.88        95.27 o
  11   9   1       2355.32       2235.35       130.83 o
  13   9   1       1098.75       1128.02       115.67 o
  15   9   1         24.94        -65.35        71.37 o
  17   9   1       1693.01       1599.06       149.68 o
  19   9   1        199.01        336.15       119.57 o
  21   9   1        234.90        349.85       163.55 o
  23   9   1        203.28        313.83       146.77 o
 -22  10   1       1392.96       1043.74       257.62 o
 -20  10   1        419.94        560.10       195.99 o
 -18  10   1        507.98        461.24       169.42 o
 -16  10   1       1481.14       1350.51       193.07 o
 -14  10   1        346.37        460.76       236.92 o
 -12  10   1       1502.17       1898.56       264.59 o
 -10  10   1       9637.41       8619.82       484.74 o
  -8  10   1       1205.69        988.46       187.78 o
  -6  10   1       1174.43       1305.24       208.46 o
  -4  10   1       4379.28       3920.01       286.09 o
  -2  10   1        930.25       1037.55       105.69 o
   0  10   1        880.55        931.01       139.20 o
   2  10   1       1162.93       1266.63       131.25 o
   4  10   1        660.27        624.65        85.51 o
   6  10   1        720.62        836.34        94.56 o
   8  10   1       2995.98       2899.45       153.27 o
  10  10   1        236.45        326.54        73.89 o
  12  10   1        333.45        455.58        92.17 o
  14  10   1        758.86        507.75       135.96 o
  16  10   1        355.83        202.98        97.78 o
  18  10   1         66.51         43.94        95.43 o
  20  10   1        382.21        430.21       139.11 o
  22  10   1        165.08        212.62       140.79 o
 -21  11   1        562.88        348.07       212.88 o
 -19  11   1       1262.04        830.91       206.90 o
 -17  11   1        616.29       1038.79       254.60 o
 -15  11   1        423.87        419.54       177.63 o
 -13  11   1       1780.69       1785.01       273.01 o
 -11  11   1        273.11        266.08       151.14 o
  -9  11   1        234.88        -37.75        99.79 o
  -7  11   1         28.45        -92.18       101.98 o
  -5  11   1         29.77          4.87        95.54 o
  -3  11   1        433.97        180.96        85.63 o
  -1  11   1       1328.35       1460.24       134.96 o
   1  11   1        440.80        395.70        87.90 o
   3  11   1       2952.93       2617.05       237.26 o
   5  11   1       2120.57       1884.74       139.34 o
   7  11   1       1732.35       1488.07       128.80 o
   9  11   1       1175.87       1141.31       108.48 o
  11  11   1        857.28        895.47       103.15 o
  13  11   1       3768.66       3529.88       191.61 o
  15  11   1         26.22         19.76        91.67 o
  17  11   1        124.57        169.78       105.75 o
  19  11   1       2326.02       2388.64       227.33 o
  21  11   1        265.15        335.04       194.10 o
 -20  12   1        385.86        603.94       227.85 o
 -18  12   1       1269.39       1555.70       249.25 o
 -16  12   1       1381.41       1018.99       207.18 o
 -14  12   1        355.07        295.35       146.94 o
 -12  12   1        310.07        480.59       181.89 o
 -10  12   1        347.66        279.83       160.87 o
  -8  12   1        423.31        388.16       161.01 o
  -6  12   1       1156.35       1196.53       215.08 o
  -4  12   1        216.07        146.49        84.83 o
  -2  12   1       3463.15       3171.53       220.61 o
   0  12   1        633.77        700.01       111.43 o
   2  12   1       7008.52       6407.93       265.66 o
   4  12   1       3764.50       3255.08       192.19 o
   6  12   1        354.23        376.12        88.54 o
   8  12   1        773.78        866.28       116.89 o
  10  12   1        406.42        363.82        85.01 o
  12  12   1        544.91        730.65       106.36 o
  14  12   1       2652.88       2545.21       191.00 o
  16  12   1         71.13         45.60       101.24 o
  18  12   1        344.65        466.47       149.49 o
  20  12   1       1085.83       1210.19       197.72 o
 -17  13   1        691.31        754.21       217.95 o
 -15  13   1        285.88        269.42       170.01 o
 -13  13   1        538.91        661.54       227.96 o
 -11  13   1       1062.80       1398.05       276.47 o
  -9  13   1       1105.86        870.80       221.76 o
  -7  13   1        487.41        702.61       181.16 o
  -5  13   1        472.77        401.62       121.50 o
  -3  13   1        370.95        140.07        99.63 o
  -1  13   1        639.79        377.67       119.87 o
   1  13   1        465.04        298.56       204.02 o
   3  13   1       1055.51       1389.46       157.39 o
   5  13   1        391.82        345.76       181.59 o
   7  13   1       1246.39       1456.46       172.15 o
   9  13   1        337.92        326.44        92.59 o
  11  13   1        271.58        303.63        96.70 o
  13  13   1        567.16        636.81       120.79 o
  15  13   1        381.27        195.27       123.08 o
  17  13   1        719.19        773.30       173.26 o
 -16  14   1        193.08        381.17       197.51 o
 -14  14   1        611.63        482.41       191.70 o
 -12  14   1        502.33        603.85       238.23 o
 -10  14   1        209.58        129.27       185.15 o
  -8  14   1        592.55        451.83       185.12 o
  -6  14   1        476.37        515.27       403.03 o
  -4  14   1        331.11        180.38       116.08 o
  -2  14   1        350.77        323.23       162.26 o
   0  14   1        949.08        805.13       164.57 o
   2  14   1        807.29        737.75       160.08 o
   4  14   1        586.30        491.04       149.50 o
   6  14   1        791.43        944.77       160.87 o
   8  14   1        525.60        653.86       140.86 o
  10  14   1        265.30        164.23       115.23 o
  12  14   1        232.34        163.93       112.12 o
  14  14   1         39.60         72.10       121.59 o
  16  14   1         88.10         39.72       153.92 o
 -13  15   1        751.58        609.30       278.84 o
 -11  15   1        412.51        155.76       220.11 o
  -9  15   1        335.91        271.14       347.66 o
  -7  15   1        327.68        132.52       133.58 o
  -5  15   1        768.74        869.08       179.52 o
  -3  15   1        513.57        471.10       164.56 o
  -1  15   1        366.53        224.24       167.94 o
   1  15   1        396.24        447.93       152.36 o
   3  15   1        306.79        205.18       147.38 o
   5  15   1       1228.40       1012.54       190.08 o
   7  15   1        862.25        667.04       151.71 o
   9  15   1        875.39       1083.34       149.98 o
  11  15   1        386.71        524.75       200.41 o
  13  15   1         11.69        -85.11       137.87 o
  -8  16   1       1414.12       2215.38       594.67 o
  -6  16   1       1025.69       1659.34       241.07 o
  -4  16   1        457.10        335.17       158.24 o
  -2  16   1        406.45        415.31       167.24 o
   0  16   1       1480.21       1641.03       240.85 o
   2  16   1        272.76        398.32       248.83 o
   4  16   1        877.14        340.49       261.72 o
   6  16   1        994.38        860.75       260.27 o
   8  16   1        773.96       1037.39       217.89 o
 -28   0   2        215.51        219.46       311.81 o
 -26   0   2         65.18        220.16       272.56 o
 -24   0   2       2222.56       2566.78       670.17 o
 -22   0   2       3234.66       3011.08       276.83 o
 -20   0   2       5550.62       5618.20       358.29 o
 -18   0   2        330.64        301.45       146.75 o
 -16   0   2       3153.11       2651.43       367.12 o
 -14   0   2      22159.83      22529.18       787.66 o
 -12   0   2      13415.70      12350.58       473.88 o
 -10   0   2      57390.89      58347.82      1388.97 o
  -8   0   2      15505.57      15302.02       415.41 o
  -6   0   2      16209.77      15669.45       345.88 o
  -4   0   2      15954.57      16722.86       370.09 o
  -2   0   2       4381.03       4316.04       110.03 o
   0   0   2      26858.70      25257.93       495.27 o
   2   0   2      39784.23      37939.66       738.80 o
   4   0   2      95755.60      96838.74      1852.22 o
   6   0   2       1145.86       1054.90        53.77 o
   8   0   2       2094.51       2093.27       163.98 o
  10   0   2       8437.10       8792.88       243.86 o
  12   0   2       5788.74       5809.46       194.78 o
  14   0   2       1292.21       1329.40       104.30 o
  16   0   2       1348.65       1319.43       116.36 o
  18   0   2       4096.74       3761.06       185.77 o
  20   0   2       1775.42       1790.30       157.21 o
  22   0   2       2501.00       2080.31       179.51 o
  24   0   2        939.75       1342.94       223.36 o
  26   0   2        512.01        148.37       291.00 o
  28   0   2        271.32        457.83       359.11 o
 -29   1   2        339.82         28.09       243.19 o
 -27   1   2        280.18        303.82       238.67 o
 -25   1   2        367.00        184.80       170.06 o
 -23   1   2       2469.00       2508.77       207.64 o
 -21   1   2        472.55        507.31       109.10 o
 -19   1   2       1884.29       1822.75       160.31 o
 -17   1   2        495.39        625.59        95.66 o
 -15   1   2       6659.10       6477.59       233.31 o
 -13   1   2       3328.82       3404.09       166.07 o
 -11   1   2      17397.50      17787.66       388.81 o
  -9   1   2      21763.86      21694.19       442.86 o
  -7   1   2       1329.32       1186.37        48.77 o
  -5   1   2      32767.18      33523.59       480.33 o
  -3   1   2       9464.00       8898.24       124.95 o
  -1   1   2       1940.55       1960.03        41.44 o
   1   1   2      58531.99      55525.59       718.87 o
   3   1   2      44985.23      43843.43       522.76 o
   5   1   2      26102.86      26368.77       361.42 o
   7   1   2       4711.53       4538.22        99.00 o
   9   1   2       4322.89       4383.16        98.21 o
  11   1   2       5001.63       4952.18       120.83 o
  13   1   2       6434.53       6285.20       149.39 o
  15   1   2       1750.60       1844.09        83.84 o
  17   1   2       1332.70       1344.40        85.33 o
  19   1   2       1501.37       1378.28        92.84 o
  21   1   2       1515.77       1404.29       104.19 o
  23   1   2       3094.11       2831.46       188.50 o
  25   1   2         60.79         94.33       145.12 o
  27   1   2        772.56        861.05       358.77 o
 -28   2   2       1232.27       1296.19       310.39 o
 -26   2   2       1128.69       1181.79       261.87 o
 -24   2   2       1481.87       1285.28       196.08 o
 -22   2   2       4426.15       4194.28       232.49 o
 -20   2   2       2708.89       2886.68       203.50 o
 -18   2   2       1027.84       1126.13       127.73 o
 -16   2   2       2282.85       2245.33       142.20 o
 -14   2   2       1317.01       1256.50        95.76 o
 -12   2   2       5454.43       5084.47       164.69 o
 -10   2   2        965.86       1131.97        72.62 o
  -8   2   2      31434.77      32791.36       526.35 o
  -6   2   2      21462.33      20553.40       338.49 o
  -4   2   2        191.69        280.09        21.74 o
  -2   2   2       4127.79       4105.90        78.78 o
   0   2   2      23412.43      21727.91       319.10 o
   2   2   2       2445.93       2390.68        46.17 o
   4   2   2      16797.21      15886.47       226.54 o
   6   2   2       6835.80       7016.86       122.42 o
   8   2   2       1430.50       1429.48        50.56 o
  10   2   2       1916.14       1871.32        64.67 o
  12   2   2       6374.77       6530.03       149.20 o
  14   2   2       2216.70       2320.20        91.95 o
  16   2   2       1649.62       1527.00        87.61 o
  18   2   2       1104.05       1105.78        83.34 o
  20   2   2       2726.14       2718.59       126.90 o
  22   2   2       1242.32       1351.21       134.21 o
  24   2   2        120.77        159.91       105.57 o
  26   2   2        644.66        228.27       280.11 o
  28   2   2         94.89        199.09       327.04 o
 -29   3   2        345.85        761.54       454.90 o
 -27   3   2        481.67        125.25       228.36 o
 -25   3   2        396.87        479.06       209.52 o
 -23   3   2        362.13        303.06       124.59 o
 -21   3   2        541.99        626.69       131.58 o
 -19   3   2        141.29        161.49        82.43 o
 -17   3   2       3581.02       3693.37       171.62 o
 -15   3   2       5044.59       5028.46       187.96 o
 -13   3   2        198.50        211.08        46.75 o
 -11   3   2       3573.28       3082.14       122.89 o
  -9   3   2      17142.41      16211.77       350.65 o
  -7   3   2       7453.96       7079.46       135.05 o
  -5   3   2       1123.94       1101.44        44.90 o
  -3   3   2       9106.04       8459.83       152.38 o
  -1   3   2        744.40        735.04        39.85 o
   1   3   2       4662.46       4096.94        87.29 o
   3   3   2       1491.45       1702.01        72.96 o
   5   3   2       5099.00       4965.80        94.80 o
   7   3   2       2431.75       2567.16        86.45 o
   9   3   2       6116.64       6159.82       124.40 o
  11   3   2       3016.08       2667.99        81.41 o
  13   3   2       1754.81       1759.82        77.29 o
  15   3   2        755.91        770.87        63.54 o
  17   3   2       1224.35       1242.42        84.82 o
  19   3   2       1550.26       1302.68       121.12 o
  21   3   2       1558.48       1343.28       137.85 o
  23   3   2        165.27        111.92       105.85 o
  25   3   2        114.07        225.89       182.11 o
  27   3   2        179.14         84.62       210.01 o
 -28   4   2        323.34         78.54       369.07 o
 -26   4   2        340.01        322.43       345.30 o
 -24   4   2        386.48        442.41       173.62 o
 -22   4   2        295.76        269.39       115.80 o
 -20   4   2        473.81        587.82       148.73 o
 -18   4   2        428.34        450.85        99.66 o
 -16   4   2        430.77        374.94        89.01 o
 -14   4   2      22571.62      24370.76       543.25 o
 -12   4   2      15818.09      15792.28       373.74 o
 -10   4   2        983.88        933.68        65.10 o
  -8   4   2       3796.91       3468.65       102.06 o
  -6   4   2      20152.27      18909.16       353.22 o
  -4   4   2      13920.20      12692.28       206.18 o
  -2   4   2       9319.59       8705.02       161.92 o
   0   4   2       8010.25       7335.15       153.11 o
   2   4   2       1063.05       1025.79        39.19 o
   4   4   2        489.99        514.73        30.01 o
   6   4   2      11888.70      11838.83       220.15 o
   8   4   2       7023.64       8026.09       160.75 o
  10   4   2       5819.02       6198.38       139.71 o
  12   4   2       1695.29       1684.89        71.35 o
  14   4   2       1511.60       1624.47        82.02 o
  16   4   2        390.63        422.16        56.32 o
  18   4   2       1200.63       1050.22       111.37 o
  20   4   2       6288.70       6191.43       269.99 o
  22   4   2        250.26        258.65       145.95 o
  24   4   2        965.16        863.15       145.33 o
  26   4   2       1243.10       1084.62       251.72 o
 -27   5   2        465.87         43.63       338.08 o
 -25   5   2        735.31        778.93       253.80 o
 -23   5   2       2171.56       2139.45       217.23 o
 -21   5   2       1000.05       1097.46       236.64 o
 -19   5   2       1180.92       1179.62       197.19 o
 -17   5   2       3286.91       3315.17       198.24 o
 -15   5   2       3459.47       3439.36       182.13 o
 -13   5   2       2809.01       2734.26       131.22 o
 -11   5   2       5716.59       5453.51       151.95 o
  -9   5   2      13370.69      13015.35       281.50 o
  -7   5   2       1168.21       1224.69        72.82 o
  -5   5   2      11416.34      10383.47       179.83 o
  -3   5   2       3881.23       3652.29       100.02 o
  -1   5   2      10087.68       9745.93       181.09 o
   1   5   2       5121.80       5099.82       114.28 o
   3   5   2       2203.28       2211.19        72.96 o
   5   5   2       2544.45       2603.01        78.13 o
   7   5   2       4163.34       3711.50        86.54 o
   9   5   2        765.27        907.90        57.97 o
  11   5   2        715.38        506.20        53.47 o
  13   5   2        524.35        591.81        63.18 o
  15   5   2        869.51        827.51        75.10 o
  17   5   2        409.62        332.65        86.66 o
  19   5   2       1004.57        800.17       113.85 o
  21   5   2       2162.65       1741.62       172.62 o
  23   5   2       1468.49       1669.62       180.52 o
  25   5   2        815.18        669.00       177.17 o
  27   5   2        467.48        543.34       245.97 o
 -26   6   2        198.40        178.29       396.49 o
 -24   6   2        254.80        304.86       180.69 o
 -22   6   2        319.23        237.70       130.54 o
 -20   6   2       1385.24       1572.12       227.22 o
 -18   6   2       2043.75       2446.91       195.62 o
 -16   6   2        123.49        137.20        80.98 o
 -14   6   2        464.36        511.19       107.35 o
 -12   6   2       4195.07       3591.06       155.42 o
 -10   6   2       2674.75       2472.82       119.44 o
  -8   6   2       1300.36       1384.16        85.28 o
  -6   6   2       3813.23       3263.75        94.24 o
  -4   6   2        801.88       1054.36        47.67 o
  -2   6   2       1928.50       1666.53        60.99 o
   0   6   2      11342.61      11118.66       210.26 o
   2   6   2       3207.89       3175.72        92.37 o
   4   6   2       7378.71       7107.30       159.34 o
   6   6   2       7102.34       6811.24       140.55 o
   8   6   2      14144.14      14547.39       231.58 o
  10   6   2       1510.36       1479.77        69.32 o
  12   6   2       1028.42        941.78        78.33 o
  14   6   2        961.69        826.33        92.16 o
  16   6   2       1014.37       1188.04       130.64 o
  18   6   2       1813.54       1699.65       159.64 o
  20   6   2       1764.03       1593.00       214.96 o
  22   6   2        702.88        621.55       135.62 o
  24   6   2        265.85        426.99       138.70 o
  26   6   2         34.93         14.19       141.85 o
 -27   7   2        408.71        317.09       446.23 o
 -25   7   2        737.19        874.07       285.48 o
 -23   7   2        797.51       1060.45       251.04 o
 -21   7   2        404.31        414.50       132.01 o
 -19   7   2       1751.48       1945.34       250.67 o
 -17   7   2       2146.65       2197.79       193.97 o
 -15   7   2       8099.00       7639.22       445.35 o
 -13   7   2        331.20        298.61       102.62 o
 -11   7   2       2925.03       2999.94       199.65 o
  -9   7   2        133.97        144.23        56.72 o
  -7   7   2       5827.02       5267.19       197.92 o
  -5   7   2        520.90        479.60        38.33 o
  -3   7   2        102.57         61.50        28.67 o
  -1   7   2       1501.92       1788.53        64.19 o
   1   7   2       2974.02       2870.51        91.54 o
   3   7   2       6907.19       6813.05       159.91 o
   5   7   2        437.91        450.54        49.60 o
   7   7   2       3078.66       3136.09        95.59 o
   9   7   2       8789.89       8394.44       189.86 o
  11   7   2        952.30        891.66        90.40 o
  13   7   2       1011.17       1003.48       100.83 o
  15   7   2        415.41        336.35        75.95 o
  17   7   2        600.05        601.42        97.10 o
  19   7   2       3490.30       3290.13       208.80 o
  21   7   2       1364.90       1346.38       164.47 o
  23   7   2        287.35         64.31       115.98 o
  25   7   2         32.94        -82.86       142.35 o
 -26   8   2         98.15        183.29       413.05 o
 -24   8   2       1180.23       1177.37       252.46 o
 -22   8   2        587.32        457.01       162.73 o
 -20   8   2        570.74        652.71       149.26 o
 -18   8   2       3159.29       3261.47       239.72 o
 -16   8   2       2173.14       2154.22       191.75 o
 -14   8   2       6251.49       5551.76       295.89 o
 -12   8   2        174.83         86.26        70.83 o
 -10   8   2         28.01         36.39        70.73 o
  -8   8   2       9092.99       8090.54       418.17 o
  -6   8   2       6776.60       6383.83       221.31 o
  -4   8   2       1904.47       1923.37        75.71 o
  -2   8   2       6046.80       5412.52       135.77 o
   0   8   2       3553.97       3311.73       138.23 o
   2   8   2       6143.03       5973.42       151.84 o
   4   8   2        453.61        334.54        49.03 o
   6   8   2        994.83        860.71        75.72 o
   8   8   2       1810.02       1685.94        99.98 o
  10   8   2       3607.54       3543.80       154.04 o
  12   8   2       1249.65       1432.85       118.74 o
  14   8   2        588.04        655.89        97.89 o
  16   8   2        947.85        850.56       123.39 o
  18   8   2        956.57        798.59       133.86 o
  20   8   2        433.12        314.85       114.86 o
  22   8   2        363.80        401.83       131.14 o
  24   8   2        821.70        703.13       158.13 o
 -25   9   2        589.53       1057.81       526.14 o
 -23   9   2        358.96        423.99       292.72 o
 -21   9   2       1180.95       1325.27       192.74 o
 -19   9   2       1340.57       1554.70       221.80 o
 -17   9   2       1090.81       1209.70       185.23 o
 -15   9   2        617.63        666.64       128.76 o
 -13   9   2       3393.58       3563.73       206.95 o
 -11   9   2       2692.48       2691.48       542.97 o
  -9   9   2       5338.18       5539.81       357.15 o
  -7   9   2       4300.24       3840.75       282.32 o
  -5   9   2       2007.22       1949.71       213.66 o
  -3   9   2       2423.37       2476.78       163.65 o
  -1   9   2        976.33       1032.51        68.56 o
   1   9   2        254.99        313.99        53.21 o
   3   9   2       1595.74       1684.47       112.66 o
   5   9   2        494.10        570.78        75.47 o
   7   9   2       2373.13       2281.91       151.31 o
   9   9   2       2674.12       2452.53       126.61 o
  11   9   2       2283.96       2191.17       136.22 o
  13   9   2        719.21        461.80        89.09 o
  15   9   2        133.13         78.93        77.02 o
  17   9   2        350.81        474.47       114.55 o
  19   9   2        646.79        656.82       134.52 o
  21   9   2        417.61        290.11       125.19 o
  23   9   2         16.38       -118.64       118.64 o
 -22  10   2        565.80        833.87       204.03 o
 -20  10   2        331.28        220.50       151.80 o
 -18  10   2         43.06        108.27       124.94 o
 -16  10   2       1724.23       1867.18       227.05 o
 -14  10   2       3485.52       3543.55       266.71 o
 -12  10   2          4.62         27.72       112.01 o
 -10  10   2       2378.36       2105.24       267.37 o
  -8  10   2       5668.32       5392.42       528.74 o
  -6  10   2       3998.03       3694.54       292.14 o
  -4  10   2        457.23        495.23       138.50 o
  -2  10   2        133.97        195.97        62.33 o
   0  10   2         29.50        107.61        51.79 o
   2  10   2         80.53         74.50        54.38 o
   4  10   2       5988.48       5477.77       198.32 o
   6  10   2       1123.84        993.75       102.75 o
   8  10   2       2052.94       2140.64       121.28 o
  10  10   2       1142.30       1106.33       104.00 o
  12  10   2       1966.79       1784.87       141.57 o
  14  10   2        335.92        418.66        95.13 o
  16  10   2        483.14        531.84       108.34 o
  18  10   2        310.21        492.22       127.04 o
  20  10   2         38.15        151.46       125.51 o
  22  10   2         23.95        322.26       141.19 o
 -21  11   2        168.15         21.09       194.13 o
 -19  11   2        607.00        470.19       189.64 o
 -17  11   2        542.95        966.67       192.90 o
 -15  11   2       2285.02       2456.80       264.68 o
 -13  11   2        170.80        227.18       146.50 o
 -11  11   2        116.74        344.79       151.71 o
  -9  11   2         44.50         -2.37       212.08 o
  -7  11   2       1838.14       1700.50       252.70 o
  -5  11   2         32.82        116.33       175.89 o
  -3  11   2        967.44       1131.51       236.35 o
  -1  11   2         67.08         81.37        69.21 o
   1  11   2        445.43        312.77       128.70 o
   3  11   2       1029.73        997.63       106.31 o
   5  11   2       5663.35       5618.75       216.31 o
   7  11   2        251.56        299.70        79.96 o
   9  11   2        657.53        855.44        96.34 o
  11  11   2        311.58        354.52        78.47 o
  13  11   2       2113.44       2192.86       168.22 o
  15  11   2        628.62        790.27       123.01 o
  17  11   2        204.08        120.52       120.53 o
  19  11   2        283.49        298.11       129.52 o
  21  11   2        211.46        268.16       139.22 o
 -20  12   2        164.23        185.12       209.41 o
 -18  12   2        366.34        573.43       217.29 o
 -16  12   2        180.32         72.67       144.13 o
 -14  12   2        219.01        288.96       148.31 o
 -12  12   2        246.11         11.68       201.51 o
 -10  12   2       1071.91       1109.30       223.86 o
  -8  12   2          8.94         82.69       132.18 o
  -6  12   2       1229.63       1375.60       239.11 o
  -4  12   2        526.92        548.88       125.16 o
  -2  12   2        234.56        186.30       101.28 o
   0  12   2       1499.48       1630.17       289.20 o
   2  12   2       2029.85       1974.63       164.24 o
   4  12   2       1647.30       1699.00       160.29 o
   6  12   2        146.97        237.29        80.92 o
   8  12   2       1411.20       1542.00       143.42 o
  10  12   2         22.98         50.24        72.63 o
  12  12   2         68.40         53.60        80.77 o
  14  12   2         97.96        268.10        97.60 o
  16  12   2        459.00        450.76       128.67 o
  18  12   2        207.19        339.60       133.77 o
 -17  13   2        660.90        459.18       212.14 o
 -15  13   2          9.07         69.00       147.18 o
 -13  13   2        120.95         17.67       286.07 o
 -11  13   2        858.00        956.24       339.07 o
  -9  13   2       1074.20       1210.90       243.07 o
  -7  13   2        599.24        787.98       204.32 o
  -5  13   2       1993.49       2091.07       219.54 o
  -3  13   2        516.75        380.73       134.89 o
  -1  13   2       3130.60       3219.45       240.94 o
   1  13   2       2226.76       2542.09       230.01 o
   3  13   2        360.56        447.51       107.99 o
   5  13   2        182.27        214.15        96.58 o
   7  13   2        458.02        622.40       124.06 o
   9  13   2        156.35        281.76        86.77 o
  11  13   2       1370.91       1284.94       136.68 o
  13  13   2        107.05        219.02       135.80 o
  15  13   2        154.68        109.49       115.51 o
  17  13   2         71.85        -27.03       132.27 o
 -16  14   2        260.09        117.68       189.62 o
 -14  14   2        315.23        251.42       188.07 o
 -12  14   2        501.15        532.54       432.95 o
 -10  14   2        776.95        530.58       218.74 o
  -8  14   2          9.80         89.24       160.59 o
  -6  14   2       1126.43       1143.27       255.67 o
  -4  14   2        648.86        357.48       132.70 o
  -2  14   2        134.90        206.20       130.10 o
   0  14   2        464.20        612.75       150.84 o
   2  14   2        321.04        518.43       148.90 o
   4  14   2         55.97        -55.39       113.70 o
   6  14   2        296.32        359.48       120.13 o
   8  14   2       1473.95       1653.99       188.98 o
  10  14   2         37.49        -37.37        96.67 o
  12  14   2         97.11        245.65       125.84 o
  14  14   2        226.23         83.19       121.67 o
 -13  15   2        197.38        700.94       288.71 o
 -11  15   2        173.67        387.91       238.21 o
  -9  15   2          1.08         78.54       136.41 o
  -7  15   2       1195.15       1137.49       209.09 o
  -5  15   2         18.87         29.07       125.45 o
  -3  15   2         58.82        119.30       132.49 o
  -1  15   2        620.20        632.04       165.19 o
   1  15   2        149.22        186.12       142.23 o
   3  15   2        124.88        166.16       149.18 o
   5  15   2        110.24        -47.22       153.11 o
   7  15   2         28.21        204.71       144.59 o
   9  15   2       1219.26       1599.76       169.14 o
  11  15   2        511.19        838.00       234.95 o
  -8  16   2        225.41        153.72       165.97 o
  -6  16   2         69.87        236.84       158.39 o
  -4  16   2        844.02       1077.99       200.45 o
  -2  16   2        112.60        253.00       153.03 o
   0  16   2        141.36        342.22       163.61 o
   2  16   2          7.40        274.56       179.57 o
   4  16   2         25.09        143.57       155.71 o
   6  16   2         42.07         57.07       149.95 o
   8  16   2        103.60         23.48       142.03 o
 -27   1   3        164.09       -275.30       275.30 o
 -25   1   3         48.60         24.48       115.38 o
 -23   1   3        221.33        114.21       128.18 o
 -21   1   3       1328.01       1340.08       246.49 o
 -19   1   3        198.06        178.37        87.92 o
 -17   1   3        475.04        583.53        96.77 o
 -15   1   3       4596.65       4870.77       174.94 o
 -13   1   3       3705.68       4099.40       148.86 o
 -11   1   3        267.14        404.94        54.57 o
  -9   1   3       8893.47       9469.49       184.27 o
  -7   1   3        593.86        663.19        37.93 o
  -5   1   3        620.29        675.82        25.82 o
  -3   1   3         41.98         65.55        12.14 o
  -1   1   3        622.08        628.23        22.23 o
   1   1   3     147269.59     149615.44      1911.75 o
   3   1   3     147517.22     146536.17      1860.98 o
   5   1   3      36644.28      36415.91       521.59 o
   7   1   3        272.02        306.18        27.89 o
   9   1   3        356.23        506.57        59.18 o
  11   1   3       2848.45       2998.91        92.50 o
  13   1   3       1247.56       1492.14        72.73 o
  15   1   3        352.17        488.87        54.80 o
  17   1   3         97.58         75.19        46.29 o
  19   1   3        263.08        349.80        64.16 o
  21   1   3        407.52        340.01        73.06 o
  23   1   3       6142.82       6241.75       259.97 o
  25   1   3        224.55        316.46       166.49 o
  27   1   3        109.69        216.54       325.00 o
 -28   2   3         51.69       -325.71       325.71 o
 -26   2   3         29.95         64.73       198.69 o
 -24   2   3         43.11        120.66       124.03 o
 -22   2   3        555.30        745.36       130.18 o
 -20   2   3        313.42        338.09        99.56 o
 -18   2   3        155.55        171.59       120.45 o
 -16   2   3       1262.46       1658.39       123.89 o
 -14   2   3         95.96        105.20        48.74 o
 -12   2   3       4881.06       5214.85       167.37 o
 -10   2   3       3500.46       3794.61       159.76 o
  -8   2   3       1080.67       1066.55        54.84 o
  -6   2   3        339.08        359.89        28.44 o
  -4   2   3         86.05         99.87        20.77 o
  -2   2   3       2686.23       2938.44        52.13 o
   0   2   3       9538.66       8934.14       164.46 o
   2   2   3      34254.31      34798.20       445.25 o
   4   2   3         73.11         82.67        17.75 o
   6   2   3       4624.60       4448.66        90.47 o
   8   2   3       1768.92       1781.47        54.29 o
  10   2   3       3291.74       3345.67       102.87 o
  12   2   3       2827.20       3007.84        94.74 o
  14   2   3        209.81        310.05        63.98 o
  16   2   3        180.87        181.39        46.95 o
  18   2   3       2067.69       2006.46       109.44 o
  20   2   3        141.34        131.37        62.19 o
  22   2   3       2497.39       2479.73       213.34 o
  24   2   3        272.44        198.83       111.89 o
  26   2   3         85.64        -44.81       193.63 o
  28   2   3       1190.70       1072.64       411.95 o
 -27   3   3         97.80        780.23       372.59 o
 -25   3   3        234.81        380.53       143.45 o
 -23   3   3         15.25         80.95       104.59 o
 -21   3   3         89.38        131.25        97.41 o
 -19   3   3        309.42        222.43        90.40 o
 -17   3   3        170.61        234.99        87.79 o
 -15   3   3        633.26        845.45        92.24 o
 -13   3   3        254.42        262.69        53.50 o
 -11   3   3       4955.28       5131.87       136.39 o
  -9   3   3       2318.57       2552.78        85.11 o
  -7   3   3       6216.43       7014.85       149.61 o
  -5   3   3        683.47        722.89        41.87 o
  -3   3   3       5296.19       5021.25       103.01 o
  -1   3   3         13.16         61.00        11.99 o
   1   3   3      20385.50      19563.32       278.19 o
   3   3   3      10589.58      10982.14       161.23 o
   5   3   3      15156.75      15793.81       235.87 o
   7   3   3       2145.21       2507.01        67.21 o
   9   3   3       1944.90       2054.67        62.71 o
  11   3   3        109.00         42.26        29.99 o
  13   3   3       1929.88       1924.76        95.30 o
  15   3   3        598.80        576.94        59.93 o
  17   3   3       4298.73       4421.94       141.62 o
  19   3   3        814.57        762.51        87.87 o
  21   3   3        125.02        221.45        87.91 o
  23   3   3        125.81        223.37       112.82 o
  25   3   3        525.81        540.83       147.44 o
  27   3   3        259.40        202.26       238.28 o
 -28   4   3        298.38        486.90       410.31 o
 -26   4   3        427.99       1176.10       439.33 o
 -24   4   3        324.27        623.50       148.22 o
 -22   4   3        594.67        980.93       167.79 o
 -20   4   3       2992.56       3346.93       240.00 o
 -18   4   3       1062.93       1275.26       141.87 o
 -16   4   3        269.91        343.51        73.13 o
 -14   4   3        360.36        400.69        69.86 o
 -12   4   3        509.95        462.58        52.91 o
 -10   4   3        554.47        550.80        50.82 o
  -8   4   3       8461.72       9629.26       215.81 o
  -6   4   3       6630.08       6553.28       141.73 o
  -4   4   3       8245.58       8237.43       148.22 o
  -2   4   3       3290.15       3252.44        73.90 o
   0   4   3        134.51        156.54        21.23 o
   2   4   3       2006.75       2039.77        56.54 o
   4   4   3        792.55        864.09        37.34 o
   6   4   3        442.51        509.81        35.25 o
   8   4   3       2453.24       2691.12        75.27 o
  10   4   3        199.48        206.78        33.20 o
  12   4   3       2724.24       2690.87       116.76 o
  14   4   3       1640.68       1609.84        86.86 o
  16   4   3         19.71        111.55        46.75 o
  18   4   3       1556.85       1598.24       134.20 o
  20   4   3        151.08         95.70        85.01 o
  22   4   3         45.46        117.47        98.76 o
  24   4   3          1.29         92.06       115.21 o
  26   4   3        256.17        109.13       140.19 o
 -27   5   3        378.76        335.59       384.20 o
 -25   5   3        559.51        971.43       273.21 o
 -23   5   3        255.02        404.67       133.64 o
 -21   5   3       5942.53       5467.63       291.69 o
 -19   5   3       2063.97       2353.14       185.23 o
 -17   5   3       5792.01       5411.60       243.18 o
 -15   5   3       3268.52       2956.04       290.51 o
 -13   5   3       1045.44       1026.73        94.53 o
 -11   5   3       2248.75       2442.09       133.61 o
  -9   5   3        161.17        201.18        41.34 o
  -7   5   3       4720.38       4926.45       123.71 o
  -5   5   3      18313.38      18888.73       300.69 o
  -3   5   3       4321.61       4181.51        93.27 o
  -1   5   3       3191.45       3028.46        75.78 o
   1   5   3       2540.05       2571.47        73.50 o
   3   5   3       1570.50       1646.81        55.85 o
   5   5   3      17633.84      19242.72       276.90 o
   7   5   3       6383.67       6216.94       126.16 o
   9   5   3        467.78        510.67        42.81 o
  11   5   3       7724.81       7602.92       222.00 o
  13   5   3       7026.01       7041.91       185.19 o
  15   5   3        819.32        784.76        67.49 o
  17   5   3        657.04        509.07        92.95 o
  19   5   3       2558.05       2488.01       258.96 o
  21   5   3        562.39        637.32       120.51 o
  23   5   3        390.04        351.48       129.52 o
  25   5   3        407.10        257.12       140.97 o
 -26   6   3         13.45       -198.19       342.88 o
 -24   6   3         74.46          5.96       159.10 o
 -22   6   3       1925.65       2014.62       207.14 o
 -20   6   3        311.32        419.36       120.20 o
 -18   6   3         74.68        221.49        98.55 o
 -16   6   3         72.89        213.52        90.28 o
 -14   6   3        107.19         22.00        79.05 o
 -12   6   3        717.57        828.17        89.34 o
 -10   6   3        627.87        739.36        70.91 o
  -8   6   3       2791.38       2791.67       109.53 o
  -6   6   3       1520.09       1444.25        64.34 o
  -4   6   3       3588.11       3617.92        90.20 o
  -2   6   3       4671.47       4958.17       125.93 o
   0   6   3       4469.95       4615.05       112.61 o
   2   6   3       5009.15       5024.11       128.11 o
   4   6   3       2036.22       1931.26        77.87 o
   6   6   3        605.29        739.69        44.30 o
   8   6   3       4723.75       4505.25       108.34 o
  10   6   3       3720.15       3757.28       110.95 o
  12   6   3       1253.03       1313.34        86.85 o
  14   6   3        417.51        466.49        92.73 o
  16   6   3        482.22        461.74       116.93 o
  18   6   3        350.04        141.29        86.87 o
  20   6   3        545.01        331.69       105.23 o
  22   6   3        140.54         22.67       103.51 o
  24   6   3         88.70         48.70       123.52 o
  26   6   3         86.34         84.73       149.85 o
 -27   7   3       1503.46       1163.02       509.19 o
 -25   7   3          6.02         -5.16       301.15 o
 -23   7   3        151.34        188.73       165.39 o
 -21   7   3         93.99         -9.81       108.88 o
 -19   7   3       1789.28       1689.22       181.25 o
 -17   7   3       2384.15       2625.00       211.08 o
 -15   7   3       2197.83       2388.07       210.13 o
 -13   7   3         35.78         12.18        71.24 o
 -11   7   3        253.09        318.55        88.33 o
  -9   7   3        848.44        794.64        83.66 o
  -7   7   3        963.02        874.03        61.24 o
  -5   7   3        951.21        921.14        61.34 o
  -3   7   3        511.18        564.28        45.38 o
  -1   7   3       1180.37       1166.06        56.12 o
   1   7   3       2091.54       2150.21        85.50 o
   3   7   3       3569.21       3958.63       113.94 o
   5   7   3       1244.49       1244.65       109.72 o
   7   7   3        110.33        100.67        34.19 o
   9   7   3        970.18        995.89        74.10 o
  11   7   3        756.72        735.24       102.01 o
  13   7   3       1108.96       1217.54       109.79 o
  15   7   3        158.06        197.39        77.19 o
  17   7   3        113.14         45.85        78.03 o
  19   7   3         12.91        -43.06        85.32 o
  21   7   3         18.52         23.22       111.99 o
  23   7   3        212.70        372.90       136.16 o
  25   7   3        104.54        194.90       149.22 o
 -26   8   3        703.40        629.63       423.04 o
 -24   8   3         65.13        213.19       191.66 o
 -22   8   3       1610.24       1816.72       251.66 o
 -20   8   3         46.64        -56.92       114.85 o
 -18   8   3        471.22        805.16       139.92 o
 -16   8   3       3024.20       2957.98       203.48 o
 -14   8   3        363.92        331.22        97.94 o
 -12   8   3        333.37        316.81        86.73 o
 -10   8   3        213.06        164.69        87.89 o
  -8   8   3       3751.31       3555.18       243.78 o
  -6   8   3       1188.08       1124.96        88.36 o
  -4   8   3       1180.91       1247.57        68.58 o
  -2   8   3       3460.15       3082.17       108.97 o
   0   8   3       1857.81       1893.54        82.78 o
   2   8   3       1655.15       1895.02        90.56 o
   4   8   3        184.64        208.07        42.74 o
   6   8   3        501.90        468.56        51.43 o
   8   8   3       1005.97        946.36        90.93 o
  10   8   3      12118.05      11120.21       369.67 o
  12   8   3       1061.98       1161.67       106.96 o
  14   8   3        103.19         63.12        63.02 o
  16   8   3        842.52        981.89       123.79 o
  18   8   3       1096.30       1030.62       158.77 o
  20   8   3         12.14         17.38        95.85 o
  22   8   3        282.14         61.19       116.67 o
  24   8   3        387.87        571.57       156.60 o
 -25   9   3       1994.59       2158.01       416.35 o
 -23   9   3        210.92        132.55       191.94 o
 -21   9   3        145.45        306.70       178.12 o
 -19   9   3        172.21        318.63       134.41 o
 -17   9   3        294.35        384.73       122.07 o
 -15   9   3        533.68        551.20       117.39 o
 -13   9   3       1237.56       1108.13       143.20 o
 -11   9   3       1076.32       1008.71       166.04 o
  -9   9   3       2998.31       2565.95       197.39 o
  -7   9   3        588.60        403.63       191.98 o
  -5   9   3        894.61        791.71       229.66 o
  -3   9   3       1103.55       1161.99        76.68 o
  -1   9   3        346.67        303.07        56.69 o
   1   9   3        139.11        205.79        46.90 o
   3   9   3         93.01        142.62        45.28 o
   5   9   3        636.40        838.14        86.32 o
   7   9   3        809.11       1062.80       110.34 o
   9   9   3        228.29        186.52        58.30 o
  11   9   3       1285.27       1395.33       119.34 o
  13   9   3        887.48        903.02       107.83 o
  15   9   3         88.19        178.90        76.66 o
  17   9   3       1969.32       1968.42       183.55 o
  19   9   3       2374.04       2184.75       197.67 o
  21   9   3        345.58        410.96       128.74 o
  23   9   3       1859.37       1725.04       208.32 o
 -22  10   3        423.88        424.05       300.87 o
 -20  10   3        100.63        184.99       164.50 o
 -18  10   3         49.68         12.21       116.72 o
 -16  10   3        456.27        377.48       120.60 o
 -14  10   3        458.64        393.01       111.52 o
 -12  10   3        697.00        692.67       179.46 o
 -10  10   3        208.60        229.21       129.99 o
  -8  10   3        611.33        781.43       169.99 o
  -6  10   3       1718.42       1638.80       233.32 o
  -4  10   3       1019.70       1041.60       184.14 o
  -2  10   3        792.11        796.95        95.85 o
   0  10   3       3174.12       3219.03       140.22 o
   2  10   3       2040.78       2086.55       122.80 o
   4  10   3        502.83        436.18        71.32 o
   6  10   3         49.27         16.00        60.27 o
   8  10   3        456.31        441.83        82.30 o
  10  10   3       1379.16       1263.98       112.57 o
  12  10   3         10.16        188.00        89.14 o
  14  10   3       1234.98       1288.18       134.67 o
  16  10   3       1443.74       1453.52       204.95 o
  18  10   3        148.76        359.99       114.43 o
  20  10   3        951.10       1208.81       166.25 o
  22  10   3       1244.08       1306.94       191.02 o
 -21  11   3        336.06        495.30       287.05 o
 -19  11   3       1501.49       1151.33       224.03 o
 -17  11   3         95.63        245.02       156.87 o
 -15  11   3        159.20        -54.59       144.03 o
 -13  11   3       1279.33       1296.92       238.20 o
 -11  11   3        816.65        890.83       199.85 o
  -9  11   3       1415.98       1468.11       241.15 o
  -7  11   3       1062.39       1052.22       195.61 o
  -5  11   3       6922.73       6507.57       416.62 o
  -3  11   3       1549.31       1262.21       200.50 o
  -1  11   3       1204.50       1097.94       118.17 o
   1  11   3       4497.41       4328.72       277.79 o
   3  11   3       4241.44       3730.56       168.42 o
   5  11   3        960.60        917.93       101.99 o
   7  11   3       1888.86       1903.92       127.26 o
   9  11   3        512.02        688.49       119.33 o
  11  11   3       1828.56       1932.13       151.85 o
  13  11   3       1737.30       1710.48       155.72 o
  15  11   3       1739.63       1928.79       186.69 o
  17  11   3         55.22        137.76       112.39 o
  19  11   3         63.22        169.26       124.00 o
 -20  12   3        179.89        674.89       307.63 o
 -18  12   3       1542.89        750.14       513.33 o
 -16  12   3       1075.69       1028.95       203.39 o
 -14  12   3        324.52        253.40       189.43 o
 -12  12   3        110.53        193.55       171.74 o
 -10  12   3       1514.56       1033.79       473.78 o
  -8  12   3        443.26        404.11       166.56 o
  -6  12   3       1975.68       1865.78       266.00 o
  -4  12   3       3568.18       3082.18       240.35 o
  -2  12   3       1564.81       1493.97       176.55 o
   0  12   3        284.37        191.72       101.14 o
   2  12   3       4977.28       4842.80       227.08 o
   4  12   3       6000.24       6139.60       261.99 o
   6  12   3       2737.25       2559.89       182.64 o
   8  12   3       1478.04       1528.31       126.46 o
  10  12   3       2424.49       2359.80       153.86 o
  12  12   3       1898.26       1922.56       162.19 o
  14  12   3       2564.44       2713.56       204.97 o
  16  12   3        366.80        275.61       136.94 o
  18  12   3        341.34        475.41       149.28 o
 -17  13   3        586.51        913.75       262.52 o
 -15  13   3        217.29        492.10       166.05 o
 -13  13   3        409.00        586.64       266.66 o
 -11  13   3        355.51        332.10       269.95 o
  -9  13   3        265.39        334.70       173.76 o
  -7  13   3       1000.76        898.08       213.54 o
  -5  13   3        534.14        512.18       196.15 o
  -3  13   3       1336.48       1288.14       324.44 o
  -1  13   3        417.97        297.08       124.32 o
   1  13   3        525.38        262.83       187.57 o
   3  13   3        889.29        897.59       132.45 o
   5  13   3       2223.87       2076.27       183.73 o
   7  13   3       1941.12       1915.19       181.13 o
   9  13   3        501.88        557.77       102.83 o
  11  13   3        330.58        266.30        91.25 o
  13  13   3        638.89        813.05       137.72 o
  15  13   3        121.33        353.28       140.59 o
  17  13   3         48.75        237.56       149.88 o
 -16  14   3        755.74        667.29       298.60 o
 -14  14   3        153.19       -127.43       362.26 o
 -12  14   3        333.78        231.03       200.54 o
 -10  14   3        830.16        641.93       230.13 o
  -8  14   3       3017.47       3038.26       348.71 o
  -6  14   3        375.66        370.11       149.52 o
  -4  14   3        457.36        487.41       150.39 o
  -2  14   3        585.99        679.62       160.22 o
   0  14   3        669.88        513.13       139.82 o
   2  14   3        413.12        584.33       217.34 o
   4  14   3       2433.02       2251.67       237.45 o
   6  14   3         35.12         76.04       107.02 o
   8  14   3       1089.62       1489.10       147.29 o
  10  14   3       1586.85       1666.55       160.31 o
  12  14   3        105.49        173.31       216.53 o
  14  14   3         13.80        251.92       275.72 o
 -13  15   3        271.31        385.68       248.98 o
 -11  15   3        580.96        355.89       284.65 o
  -9  15   3       1102.42        952.33       194.44 o
  -7  15   3        255.68        149.81       147.50 o
  -5  15   3        526.00        466.62       280.87 o
  -3  15   3        375.37        429.74       160.45 o
  -1  15   3       1062.69        862.24       178.54 o
   1  15   3        200.49        300.37       156.27 o
   3  15   3        434.62        623.52       171.41 o
   5  15   3       1557.44       1519.17       218.46 o
   7  15   3       1068.65        791.13       147.60 o
   9  15   3        577.77        924.92       141.26 o
  11  15   3        774.53        858.29       145.38 o
  -8  16   3        291.05        194.40       166.77 o
  -6  16   3        716.16        905.64       417.60 o
  -4  16   3        446.55        396.71       185.02 o
  -2  16   3        275.79        195.77       158.51 o
   0  16   3        260.11         82.63       254.12 o
   2  16   3        908.74       1151.69       216.66 o
   4  16   3        318.30        348.85       166.00 o
   6  16   3        295.21        261.27       167.70 o
 -26   0   4        575.56        672.30       315.46 o
 -24   0   4        417.78        412.16       179.40 o
 -22   0   4       3067.72       3322.54       291.41 o
 -20   0   4        179.96         68.11       137.76 o
 -18   0   4         76.05         35.72       112.18 o
 -16   0   4         71.39         83.73        95.53 o
 -14   0   4        716.30        752.92       100.79 o
 -12   0   4       6791.59       7274.79       314.90 o
 -10   0   4        177.17        175.86        52.00 o
  -8   0   4        668.09        637.00        53.85 o
  -6   0   4       1433.87       1503.69        68.03 o
  -4   0   4       5354.57       5059.12       144.90 o
  -2   0   4      23448.71      23194.67       545.94 o
   0   0   4       1523.11       1306.26        79.97 o
   2   0   4      80788.49      80692.24      1404.49 o
   4   0   4      29673.35      28448.05       589.98 o
   6   0   4       8641.11       7979.18       213.57 o
   8   0   4       8172.26       8526.96       235.11 o
  10   0   4       5253.15       5855.16       192.52 o
  12   0   4       3088.15       3096.95       172.54 o
  14   0   4       3330.24       3412.76       292.08 o
  16   0   4       7498.52       7357.53       261.70 o
  18   0   4       2708.26       2684.40       164.87 o
  20   0   4       3845.32       4269.70       274.95 o
  22   0   4        716.51        664.89       136.90 o
  24   0   4       3010.93       2581.71       330.21 o
  26   0   4        778.40       1052.52       402.41 o
 -27   1   4        433.69        374.34       289.89 o
 -25   1   4        220.54         78.42       147.47 o
 -23   1   4       2036.98       2331.67       202.32 o
 -21   1   4       4081.53       4228.27       238.13 o
 -19   1   4        432.00        464.10       101.79 o
 -17   1   4       1172.36       1396.67       119.56 o
 -15   1   4       8167.41       7795.00       236.74 o
 -13   1   4       3648.68       3385.89       134.03 o
 -11   1   4       5263.87       4898.09       144.41 o
  -9   1   4       5596.05       5107.50       124.25 o
  -7   1   4       3864.44       3705.00        88.92 o
  -5   1   4       2787.86       2852.87        63.12 o
  -3   1   4       1853.47       1790.63        51.31 o
  -1   1   4       3080.23       2789.75        59.37 o
   1   1   4      22643.18      22007.22       306.42 o
   3   1   4      11426.26      10397.73       160.47 o
   5   1   4      12012.00      11602.84       196.65 o
   7   1   4        525.81        476.53        36.99 o
   9   1   4       1826.85       1812.80        67.60 o
  11   1   4       1286.98       1343.90        70.86 o
  13   1   4       2445.18       2535.81       108.06 o
  15   1   4       2934.85       2957.46       122.85 o
  17   1   4       1976.06       2012.50       162.00 o
  19   1   4        469.89        377.21        67.80 o
  21   1   4       1051.47       1072.57        97.84 o
  23   1   4        282.76        418.07       101.87 o
  25   1   4        635.69        635.42       215.59 o
  27   1   4        838.13       1233.26       450.85 o
 -26   2   4         93.59        289.71       173.13 o
 -24   2   4       2566.70       2900.19       277.91 o
 -22   2   4       2906.76       2996.58       213.07 o
 -20   2   4       4184.36       4022.18       217.82 o
 -18   2   4        808.13        954.12       110.73 o
 -16   2   4       3601.42       3753.06       162.14 o
 -14   2   4       5933.88       5436.08       186.99 o
 -12   2   4       5277.95       5016.64       137.26 o
 -10   2   4       3658.22       3329.33       100.15 o
  -8   2   4       1360.42       1651.88        71.99 o
  -6   2   4       7781.16       7839.05       134.91 o
  -4   2   4       3756.78       3392.18        69.88 o
  -2   2   4       2334.41       2076.45        46.02 o
   0   2   4      11857.71      10969.59       167.25 o
   2   2   4      32616.52      32179.51       438.95 o
   4   2   4       5948.03       5731.80       111.53 o
   6   2   4       3944.60       3892.39        85.30 o
   8   2   4       1140.86       1150.45        47.74 o
  10   2   4        966.06       1014.49        53.30 o
  12   2   4       1232.87       1167.92        61.29 o
  14   2   4       1550.36       1711.22       110.88 o
  16   2   4        882.95        929.91        72.90 o
  18   2   4       2332.62       2470.71       150.67 o
  20   2   4        181.62        244.01        66.71 o
  22   2   4       2467.49       2547.08       181.52 o
  24   2   4       2029.54       2210.44       244.29 o
  26   2   4        735.03       1052.10       258.27 o
 -27   3   4        342.21        244.67       341.15 o
 -25   3   4        444.49        365.44       278.88 o
 -23   3   4       1841.21       1587.82       217.14 o
 -21   3   4       6578.14       6577.94       291.35 o
 -19   3   4       4649.41       4910.33       238.84 o
 -17   3   4       1222.25       1224.58       116.97 o
 -15   3   4       3921.77       3864.92       162.16 o
 -13   3   4       5407.13       5363.50       150.39 o
 -11   3   4       2838.06       2781.83        98.42 o
  -9   3   4       4332.40       4067.18       110.96 o
  -7   3   4        587.91        704.59        43.30 o
  -5   3   4       4395.79       4359.64       103.78 o
  -3   3   4       4700.49       4541.37        94.97 o
  -1   3   4       5329.88       5303.38       120.20 o
   1   3   4       1513.52       1467.00        35.78 o
   3   3   4       3615.65       3415.50        71.68 o
   5   3   4       3391.95       3473.59        78.02 o
   7   3   4       1646.46       1534.80        57.89 o
   9   3   4       2656.59       2643.18        72.74 o
  11   3   4        300.05        318.11        36.07 o
  13   3   4       1404.72       1427.89        88.19 o
  15   3   4       3490.48       3432.56       121.53 o
  17   3   4        682.19        607.67        68.44 o
  19   3   4        444.04        486.73        72.77 o
  21   3   4       7719.30       7901.84       355.12 o
  23   3   4       2376.82       2504.58       243.63 o
  25   3   4        445.93        624.33       156.50 o
  27   3   4        551.14        433.91       254.02 o
 -26   4   4       1103.86       1451.09       248.48 o
 -24   4   4       3498.80       4537.65       450.68 o
 -22   4   4       3017.07       3221.76       226.80 o
 -20   4   4       2353.65       2857.25       204.16 o
 -18   4   4       7747.49       7786.14       391.62 o
 -16   4   4       4987.16       4598.50       185.70 o
 -14   4   4      14636.34      14697.11       368.04 o
 -12   4   4       6641.66       6486.62       217.40 o
 -10   4   4       3167.28       3192.58       104.90 o
  -8   4   4      10771.84      10319.42       208.83 o
  -6   4   4       2762.57       2516.42        79.10 o
  -4   4   4       5575.05       5507.82       121.85 o
  -2   4   4       5159.05       4650.40        95.41 o
   0   4   4       1384.18       1304.35        46.02 o
   2   4   4       2703.72       2729.00        62.34 o
   4   4   4        790.60        944.95        49.04 o
   6   4   4       2758.69       2808.17        83.45 o
   8   4   4       1774.99       1790.56        62.80 o
  10   4   4       7443.30       7304.24       188.05 o
  12   4   4       2009.64       2026.50        91.39 o
  14   4   4        862.77       1045.81       103.45 o
  16   4   4       2688.26       2651.76       129.86 o
  18   4   4       5819.36       5680.20       186.12 o
  20   4   4       2089.55       2184.14       195.02 o
  22   4   4        267.87         11.80       113.98 o
  24   4   4        857.64        867.86       161.02 o
  26   4   4         55.50        154.65       142.37 o
 -27   5   4        758.28        548.80       615.62 o
 -25   5   4       1077.07        987.98       222.12 o
 -23   5   4       1404.95       1886.86       246.36 o
 -21   5   4       1254.78       1265.66       184.80 o
 -19   5   4       2314.64       2418.05       191.25 o
 -17   5   4       1973.77       1998.88       162.75 o
 -15   5   4      11093.69      10755.19       307.55 o
 -13   5   4       8027.45       7763.24       259.27 o
 -11   5   4       1030.40       1117.99        75.06 o
  -9   5   4       1566.25       1763.44        88.26 o
  -7   5   4       8690.54       8507.14       181.50 o
  -5   5   4       1223.12       1128.88        65.08 o
  -3   5   4       8158.48       7822.87       147.74 o
  -1   5   4       1960.80       1713.46        82.90 o
   1   5   4       7981.09       8202.77       151.94 o
   3   5   4       8940.31       8810.35       152.25 o
   5   5   4       1263.05       1359.50        55.10 o
   7   5   4       4120.26       4218.09       100.15 o
   9   5   4        286.25        448.36        42.59 o
  11   5   4        741.69        652.63        54.73 o
  13   5   4       2260.99       2220.57       103.15 o
  15   5   4       5911.30       5699.77       188.93 o
  17   5   4        382.29        240.88        82.07 o
  19   5   4        217.48        301.65       101.51 o
  21   5   4       1510.17       1624.71       174.19 o
  23   5   4        796.77        722.27       156.94 o
  25   5   4         54.74       -125.39       125.39 o
 -26   6   4        497.41        655.83       220.38 o
 -24   6   4        292.25        165.04       160.60 o
 -22   6   4        134.86        192.77       143.97 o
 -20   6   4       1479.38       1506.98       177.72 o
 -18   6   4        580.45        514.05       115.49 o
 -16   6   4        299.62        366.43        95.48 o
 -14   6   4        731.04        868.06       111.88 o
 -12   6   4        334.55        412.43        68.87 o
 -10   6   4       1239.29       1184.77       126.97 o
  -8   6   4       1136.10       1203.01        69.85 o
  -6   6   4       1593.88       1531.47        70.82 o
  -4   6   4        584.15        546.60        52.44 o
  -2   6   4       1095.15       1018.68        63.76 o
   0   6   4       2941.98       3022.06        86.96 o
   2   6   4       3465.57       3305.24       119.08 o
   4   6   4       2247.98       2257.45        67.93 o
   6   6   4       1674.98       1676.09        61.44 o
   8   6   4        993.50       1041.26        59.92 o
  10   6   4       2079.90       2177.31        92.08 o
  12   6   4       3063.93       3114.55       121.38 o
  14   6   4        239.31        245.51        61.54 o
  16   6   4        340.03        365.44        89.05 o
  18   6   4        431.76        366.32        98.40 o
  20   6   4        895.31       1197.12       150.53 o
  22   6   4        503.17        409.62       125.02 o
  24   6   4       1778.51       1718.32       202.30 o
 -25   7   4        324.23        822.51       239.68 o
 -23   7   4        601.62        599.55       196.78 o
 -21   7   4       1638.22       1623.21       229.96 o
 -19   7   4        386.34        263.92       118.30 o
 -17   7   4        118.78        410.71       116.23 o
 -15   7   4        503.40        416.04       102.74 o
 -13   7   4        551.47        606.68       102.96 o
 -11   7   4       2401.54       2614.41       251.86 o
  -9   7   4        940.40       1177.15       117.54 o
  -7   7   4       6320.02       6212.52       155.82 o
  -5   7   4       4695.81       4678.12       124.32 o
  -3   7   4        393.72        546.18        45.27 o
  -1   7   4       1747.81       1683.31        62.07 o
   1   7   4       1595.36       1640.94        70.32 o
   3   7   4       3434.96       3421.83       126.26 o
   5   7   4       7412.70       7397.31       160.18 o
   7   7   4       2194.68       2199.61        79.36 o
   9   7   4       2843.15       3122.13       115.78 o
  11   7   4       4517.46       4338.25       150.18 o
  13   7   4        735.40        718.63        89.17 o
  15   7   4        818.49        750.78       109.99 o
  17   7   4        396.28        394.31        98.18 o
  19   7   4        562.77        614.55       122.34 o
  21   7   4        607.20        729.24       141.85 o
  23   7   4        308.63        410.47       136.25 o
 -24   8   4        250.87        355.20       219.27 o
 -22   8   4        915.88       1412.73       270.12 o
 -20   8   4        164.93        195.99       154.54 o
 -18   8   4       2661.93       2885.93       223.13 o
 -16   8   4       1390.93       1617.39       170.72 o
 -14   8   4       1164.98       1071.02       132.56 o
 -12   8   4       4900.14       4268.88       261.82 o
 -10   8   4       1073.52       1128.54       148.43 o
  -8   8   4         88.23        162.21        77.57 o
  -6   8   4       8739.59       8602.92       196.27 o
  -4   8   4      10554.01      10483.17       214.86 o
  -2   8   4       1390.54       1480.21        75.31 o
   0   8   4       3066.12       2971.15       109.75 o
   2   8   4       1626.01       1669.16        92.37 o
   4   8   4        591.14        614.04        69.67 o
   6   8   4       1590.88       1562.59        78.31 o
   8   8   4       1078.34       1064.02        86.70 o
  10   8   4        914.59        850.38        91.28 o
  12   8   4       2391.38       2335.49       136.59 o
  14   8   4       1009.74       1150.14       192.47 o
  16   8   4        475.68        427.64       108.29 o
  18   8   4        165.81         35.46       100.15 o
  20   8   4        331.09        293.53       152.54 o
  22   8   4         74.35        -66.66       132.85 o
  24   8   4       1592.74       2130.59       569.66 o
 -23   9   4        845.58        975.09       296.05 o
 -21   9   4         22.85        172.92       173.60 o
 -19   9   4       1037.34       1119.44       260.65 o
 -17   9   4        997.80       1052.52       165.02 o
 -15   9   4       3682.72       3104.82       287.46 o
 -13   9   4       1730.55       1831.19       173.57 o
 -11   9   4        524.43        603.81       130.31 o
  -9   9   4       1634.17       1756.08       190.46 o
  -7   9   4        625.73        527.46       150.98 o
  -5   9   4       1769.21       2055.03       240.76 o
  -3   9   4       8172.44       8088.28       220.51 o
  -1   9   4      11334.34      10846.02       243.44 o
   1   9   4       1414.00       1468.21        77.74 o
   3   9   4       1163.84       1088.07        93.11 o
   5   9   4        860.49        948.68       121.37 o
   7   9   4        883.73        955.46        85.34 o
   9   9   4       1394.35       1175.64        99.92 o
  11   9   4        347.42        402.59       123.13 o
  13   9   4        371.87        618.82        92.48 o
  15   9   4       1079.05       1023.94       133.40 o
  17   9   4         61.40         23.51        88.81 o
  19   9   4       1836.99       1561.82       186.90 o
  21   9   4        221.77        229.71       119.72 o
 -22  10   4       1499.98       2065.60       291.23 o
 -20  10   4        190.42        399.30       185.07 o
 -18  10   4        203.81        241.55       149.60 o
 -16  10   4        662.74        528.84       195.86 o
 -14  10   4       4097.32       3897.65       236.70 o
 -12  10   4        659.06        716.97       143.08 o
 -10  10   4         30.81        109.29       117.69 o
  -8  10   4        374.90        385.57       145.01 o
  -6  10   4      17197.14      16286.14       711.09 o
  -4  10   4       1484.37       1546.93       224.91 o
  -2  10   4       1453.94       1480.63       186.23 o
   0  10   4       1674.33       1565.16       116.01 o
   2  10   4        875.28        866.23        88.75 o
   4  10   4        683.62        696.08        89.67 o
   6  10   4        384.04        267.65        60.33 o
   8  10   4       1075.02       1041.19        96.03 o
  10  10   4         14.51        -39.91        67.89 o
  12  10   4        154.11        239.80        81.12 o
  14  10   4       1136.96       1193.08       143.22 o
  16  10   4        657.08        687.25       130.87 o
  18  10   4        301.11        376.34       158.86 o
  20  10   4         76.68        127.91       131.67 o
 -21  11   4       1993.84       2618.88       318.31 o
 -19  11   4        871.53        875.24       219.75 o
 -17  11   4        451.79        302.38       162.16 o
 -15  11   4        436.90        364.06       145.56 o
 -13  11   4       1667.44       1637.53       425.90 o
 -11  11   4        196.95        482.19       171.21 o
  -9  11   4       2326.55       1899.43       269.84 o
  -7  11   4       3470.27       3525.57       316.27 o
  -5  11   4       4345.41       4737.41       353.83 o
  -3  11   4        366.62        279.71        95.10 o
  -1  11   4        357.84        315.58        82.57 o
   1  11   4       3995.90       3925.38       190.78 o
   3  11   4        803.08        879.81        99.48 o
   5  11   4       2979.94       2742.93       157.29 o
   7  11   4        477.66        414.04        78.16 o
   9  11   4        322.87        334.15        79.00 o
  11  11   4        134.67        166.02        84.84 o
  13  11   4       1378.01       1386.41       157.10 o
  15  11   4        270.04        472.89       198.70 o
  17  11   4         21.53        173.05       114.03 o
  19  11   4         89.98         83.19       133.31 o
 -20  12   4        399.44         16.06       326.03 o
 -18  12   4        639.19        377.31       368.04 o
 -16  12   4        697.67        638.62       228.84 o
 -14  12   4        121.47         51.45       134.46 o
 -12  12   4        891.65       1107.10       241.51 o
 -10  12   4        149.73         43.78       271.46 o
  -8  12   4       2189.57       2071.29       288.29 o
  -6  12   4         26.51        116.28       141.47 o
  -4  12   4        812.52        784.53       137.39 o
  -2  12   4        134.30        102.67        97.34 o
   0  12   4       1486.02       1866.12       191.99 o
   2  12   4        112.60        119.45        83.10 o
   4  12   4        323.41        409.42       102.08 o
   6  12   4        308.58        446.54        80.75 o
   8  12   4       2115.12       2219.82       140.03 o
  10  12   4        869.44        948.29       109.32 o
  12  12   4        627.77        722.84       122.44 o
  14  12   4        235.44        212.01       112.08 o
  16  12   4        410.97        334.27       131.47 o
  18  12   4         58.44        516.08       146.37 o
 -17  13   4        247.03        237.01       242.64 o
 -15  13   4       1011.98       1004.13       279.98 o
 -13  13   4        729.50        787.74       242.17 o
 -11  13   4         52.57        148.92       157.51 o
  -9  13   4         98.97        125.99       158.18 o
  -7  13   4        311.72        405.96       180.91 o
  -5  13   4        365.59        422.62       134.63 o
  -3  13   4       1085.85       1225.29       198.63 o
  -1  13   4         49.10         35.35       101.15 o
   1  13   4        219.50        107.26       110.90 o
   3  13   4        305.58        350.28       116.97 o
   5  13   4       1171.27       1131.78       144.44 o
   7  13   4       2152.46       2087.48       161.65 o
   9  13   4       1067.35       1229.93       123.97 o
  11  13   4        684.82        833.04       130.16 o
  13  13   4        302.11        324.90       150.13 o
  15  13   4        875.84       1272.90       274.87 o
 -14  14   4          6.07        -69.06       206.57 o
 -12  14   4         66.34        223.84       197.83 o
 -10  14   4       1763.03       1929.53       323.65 o
  -8  14   4         44.75        264.82       138.00 o
  -6  14   4        764.32       1012.51       174.86 o
  -4  14   4         67.60        106.59       128.24 o
  -2  14   4         66.14        250.43       134.62 o
   0  14   4        384.30        366.20       137.74 o
   2  14   4        783.60        462.93       275.47 o
   4  14   4        268.39         26.95       164.33 o
   6  14   4        672.72        733.78       113.02 o
   8  14   4        789.33        615.10       142.62 o
  10  14   4        625.13        699.00       143.81 o
  12  14   4        236.03        340.24       156.65 o
  14  14   4        476.40        846.76       322.94 o
 -11  15   4        107.75        117.35       214.41 o
  -9  15   4        235.63        424.54       168.25 o
  -7  15   4         51.45       -149.60       317.78 o
  -5  15   4         52.35        267.96       144.33 o
  -3  15   4        250.78        320.92       152.38 o
  -1  15   4         75.79         74.43       139.45 o
   1  15   4         33.55        144.40       145.57 o
   3  15   4        224.18        345.99       150.15 o
   5  15   4        135.71        216.72       147.91 o
   7  15   4        164.05         80.78       120.66 o
   9  15   4        803.63       1099.45       158.63 o
  -6  16   4         22.88        -29.40       166.67 o
  -4  16   4        420.15        660.68       194.94 o
  -2  16   4        528.45        578.16       192.96 o
   0  16   4          3.67        -68.34       156.08 o
   2  16   4        557.82        583.64       200.30 o
   4  16   4        338.27        448.15       172.51 o
 -27   1   5        468.78        530.78       219.17 o
 -25   1   5         71.25        -30.27       200.88 o
 -23   1   5         54.82        -75.38       141.27 o
 -21   1   5       1226.50       1230.59       149.24 o
 -19   1   5       1903.06       1640.62       141.68 o
 -17   1   5       2699.18       2513.52       142.70 o
 -15   1   5        117.04         93.67        60.53 o
 -13   1   5         51.89        114.23        42.61 o
 -11   1   5       2827.10       2991.29        91.52 o
  -9   1   5      15030.48      16558.47       274.76 o
  -7   1   5       2128.44       2319.84       101.29 o
  -5   1   5       2601.90       2808.11        71.83 o
  -3   1   5       2237.72       2375.04        59.89 o
  -1   1   5       6368.53       6470.37       206.50 o
   1   1   5       5174.24       5314.89       120.04 o
   3   1   5      12090.65      12232.12       203.02 o
   5   1   5       1757.04       1697.37        57.97 o
   7   1   5      12869.20      13008.75       228.35 o
   9   1   5       3857.53       3930.22       106.70 o
  11   1   5       1565.65       1735.96        75.83 o
  13   1   5       1001.76       1154.13        75.21 o
  15   1   5         84.95         41.66        63.78 o
  17   1   5        284.59        304.94        55.54 o
  19   1   5        172.16         82.93        63.20 o
  21   1   5       1171.18       1110.21       104.95 o
  23   1   5        365.92        343.61        91.87 o
  25   1   5       1505.50       1599.62       182.11 o
 -28   2   5        137.69       -206.71       251.25 o
 -26   2   5         84.04        243.68       202.65 o
 -24   2   5        149.72        275.44       184.84 o
 -22   2   5       1142.42       1235.54       188.84 o
 -20   2   5          8.74        -70.32        74.47 o
 -18   2   5        974.74       1013.53       110.65 o
 -16   2   5       2084.68       2217.92       147.14 o
 -14   2   5        110.67        196.39        56.88 o
 -12   2   5        401.60        416.09        50.47 o
 -10   2   5       1750.42       1892.17        71.16 o
  -8   2   5      14153.49      15844.01       247.94 o
  -6   2   5       4222.04       4703.72       103.43 o
  -4   2   5        470.07        593.35        32.49 o
  -2   2   5       1153.90       1235.19        41.18 o
   0   2   5       4838.21       4744.44        99.71 o
   2   2   5       4982.55       4884.49        94.33 o
   4   2   5       6410.69       6326.63       152.15 o
   6   2   5        778.57        652.75        58.79 o
   8   2   5       2650.31       2752.31        84.20 o
  10   2   5        148.96        182.94        37.42 o
  12   2   5       1372.63       1452.04        77.28 o
  14   2   5         53.56         51.41        41.39 o
  16   2   5       1022.69       1080.81        81.54 o
  18   2   5        452.11        408.14        68.06 o
  20   2   5         98.78        180.40        69.58 o
  22   2   5       1334.93       1215.56       139.65 o
  24   2   5        343.82        719.53       206.87 o
  26   2   5       1291.52       1316.75       345.81 o
 -27   3   5         18.74       -187.21       213.27 o
 -25   3   5         52.83       -159.61       159.61 o
 -23   3   5        247.26        228.80       156.39 o
 -21   3   5       3270.40       3462.17       262.38 o
 -19   3   5        898.93       1039.40       117.80 o
 -17   3   5       4019.01       4184.88       184.23 o
 -15   3   5        968.26        991.56       154.44 o
 -13   3   5       1292.37       1501.61       102.98 o
 -11   3   5       2781.35       3036.80       109.11 o
  -9   3   5       1445.97       1666.91        65.34 o
  -7   3   5        111.33        127.17        24.48 o
  -5   3   5       4773.35       5089.92       107.24 o
  -3   3   5        318.43        372.20        24.91 o
  -1   3   5      10565.51      11046.24       215.77 o
   1   3   5      20106.27      20316.47       297.00 o
   3   3   5         57.24         85.57        20.36 o
   5   3   5       1060.53       1297.97        52.80 o
   7   3   5      10081.82      10295.16       177.88 o
   9   3   5        212.02        318.94        33.99 o
  11   3   5        929.35        919.03        67.85 o
  13   3   5        253.94        255.34        43.19 o
  15   3   5        248.74        241.33        51.55 o
  17   3   5        157.83        190.36        55.81 o
  19   3   5        628.42        722.96        82.77 o
  21   3   5       1933.89       1927.36       261.06 o
  23   3   5        515.62        523.48       247.23 o
  25   3   5        442.65        569.22       156.52 o
 -28   4   5        393.99       1236.81       454.72 o
 -26   4   5          0.31        249.11       294.90 o
 -24   4   5        653.00        792.70       188.81 o
 -22   4   5        237.50        348.39       147.55 o
 -20   4   5        552.80        755.02       192.88 o
 -18   4   5       2235.40       2149.50       156.57 o
 -16   4   5       3221.07       2810.68       206.80 o
 -14   4   5       1214.12       1171.29       103.36 o
 -12   4   5       1903.33       1903.59        91.00 o
 -10   4   5       2674.41       2843.38        99.02 o
  -8   4   5       2424.08       2530.48        87.61 o
  -6   4   5      11924.56      12500.16       236.35 o
  -4   4   5      12872.26      13553.18       244.99 o
  -2   4   5       1830.71       1840.09        50.32 o
   0   4   5        257.51        304.92        37.41 o
   2   4   5       8105.03       8176.59       137.57 o
   4   4   5       6051.90       6308.85       118.34 o
   6   4   5        990.76       1003.21        48.52 o
   8   4   5        498.76        523.17        40.33 o
  10   4   5        156.39        210.02        34.95 o
  12   4   5        811.04        795.67        66.35 o
  14   4   5       1948.96       1906.84       110.82 o
  16   4   5         29.79         36.11        48.54 o
  18   4   5       1262.04       1238.29       105.68 o
  20   4   5         16.11         -3.17        87.56 o
  22   4   5         99.36         33.89       112.76 o
  24   4   5        118.73         85.74       133.27 o
  26   4   5        407.63        270.04       184.07 o
 -27   5   5        208.71        660.36       256.69 o
 -25   5   5          2.56        325.46       207.77 o
 -23   5   5       2195.12       2739.06       293.25 o
 -21   5   5        141.63        167.16       139.55 o
 -19   5   5       1428.59       1167.81       194.78 o
 -17   5   5       5288.86       4992.54       232.86 o
 -15   5   5       1071.32       1049.00       110.68 o
 -13   5   5        209.04        317.69        62.81 o
 -11   5   5        122.69        136.87        40.53 o
  -9   5   5        598.67        754.88        73.94 o
  -7   5   5        256.92        289.75        38.48 o
  -5   5   5        206.49        193.38        32.48 o
  -3   5   5         94.47        147.99        24.57 o
  -1   5   5         10.65          9.34        19.49 o
   1   5   5       3207.44       3349.35        81.01 o
   3   5   5        878.36        777.77        40.20 o
   5   5   5       8367.69       8104.61       148.93 o
   7   5   5        323.45        371.84        37.76 o
   9   5   5       4149.98       4174.08       114.45 o
  11   5   5       2086.45       2175.67       136.33 o
  13   5   5        974.94       1131.27        84.73 o
  15   5   5        894.32        855.08        89.99 o
  17   5   5        113.99        211.40        80.81 o
  19   5   5        257.40        351.52        98.84 o
  21   5   5        536.39        533.18       128.38 o
  23   5   5        206.18        251.30       125.12 o
  25   5   5         11.81        354.11       154.51 o
 -26   6   5         67.37        315.29       222.65 o
 -24   6   5        789.10        760.70       208.21 o
 -22   6   5        827.28        754.64       178.49 o
 -20   6   5       2669.05       3318.11       293.40 o
 -18   6   5       2152.59       2714.23       280.91 o
 -16   6   5       5049.57       4878.46       235.29 o
 -14   6   5       4343.37       4067.66       194.54 o
 -12   6   5        603.38        610.58        82.91 o
 -10   6   5       2491.23       2392.87       109.02 o
  -8   6   5        135.66        235.97        47.77 o
  -6   6   5        479.74        570.30        45.47 o
  -4   6   5         53.19         66.94        26.39 o
  -2   6   5         63.86         96.03        23.52 o
   0   6   5        385.10        613.30        43.40 o
   2   6   5       4456.03       4490.25        97.60 o
   4   6   5         94.16         88.14        25.67 o
   6   6   5        621.82        549.85        44.72 o
   8   6   5        974.55        927.57        59.42 o
  10   6   5       6073.25       6121.65       152.43 o
  12   6   5        146.44         43.27        46.13 o
  14   6   5       1243.78       1150.82       139.34 o
  16   6   5        210.65         86.98        72.36 o
  18   6   5        397.04        524.06       106.69 o
  20   6   5         71.97        -28.30        93.20 o
  22   6   5       2419.23       1886.91       230.95 o
  24   6   5        645.55        492.98       159.24 o
 -25   7   5        120.69        -16.22       192.68 o
 -23   7   5       1594.96       2011.91       275.18 o
 -21   7   5        802.23       1006.87       218.87 o
 -19   7   5        488.64        433.45       162.70 o
 -17   7   5        282.85        165.69       119.27 o
 -15   7   5        757.05        847.79       121.03 o
 -13   7   5       5506.56       5758.41       278.69 o
 -11   7   5       5325.83       5200.06       411.85 o
  -9   7   5       3494.19       3434.35       119.13 o
  -7   7   5         94.82         92.32        36.85 o
  -5   7   5       6545.02       6470.75       154.72 o
  -3   7   5        765.77        816.05        69.92 o
  -1   7   5       3865.62       3738.34       110.52 o
   1   7   5       3028.22       2812.41        99.33 o
   3   7   5        278.49        333.52        36.94 o
   5   7   5       2823.79       2755.88        82.96 o
   7   7   5       2840.43       2609.92        84.99 o
   9   7   5       5751.52       5586.97       158.75 o
  11   7   5       9815.79       9424.00       228.95 o
  13   7   5       3257.29       3113.32       166.90 o
  15   7   5       1018.04       1079.91       123.56 o
  17   7   5        122.98         94.60        93.62 o
  19   7   5         20.99         76.06        95.69 o
  21   7   5        557.21        670.20       135.72 o
  23   7   5        143.21          7.67       118.58 o
 -24   8   5        152.04        170.82       200.87 o
 -22   8   5         73.64        336.36       174.82 o
 -20   8   5        166.43        110.13       138.33 o
 -18   8   5        229.76         67.01       134.90 o
 -16   8   5        284.96        274.14       111.27 o
 -14   8   5        701.01        672.69       119.68 o
 -12   8   5       1179.33       1088.34       157.32 o
 -10   8   5        583.24        480.62       111.55 o
  -8   8   5        540.16        538.63       113.88 o
  -6   8   5        336.27        339.05        45.49 o
  -4   8   5       1501.08       1374.99        67.55 o
  -2   8   5        826.83        926.76        58.78 o
   0   8   5       7466.49       7483.57       165.85 o
   2   8   5       1466.22       1385.46        88.74 o
   4   8   5        186.22        151.22        39.35 o
   6   8   5        194.92        246.22        41.08 o
   8   8   5       3763.73       3871.18       152.20 o
  10   8   5        118.32        130.22        58.89 o
  12   8   5       1581.60       1483.52       133.93 o
  14   8   5        171.71        106.20        75.53 o
  16   8   5        850.86        823.99       126.05 o
  18   8   5        110.73         55.71        96.88 o
  20   8   5         82.05        166.79       108.62 o
  22   8   5       1081.52       1040.55       165.32 o
 -23   9   5         88.12        184.24       201.42 o
 -21   9   5        217.81        223.78       176.63 o
 -19   9   5        495.84        552.47       176.05 o
 -17   9   5        269.75        438.98       152.30 o
 -15   9   5       1587.68       1994.64       187.76 o
 -13   9   5        594.81        507.34       113.44 o
 -11   9   5        271.07        318.42       112.84 o
  -9   9   5       3007.20       2468.61       208.95 o
  -7   9   5        256.12        237.50        90.39 o
  -5   9   5        410.51        471.40        97.34 o
  -3   9   5       1724.36       1785.16        89.84 o
  -1   9   5       2401.78       2214.73       101.57 o
   1   9   5        287.51        357.57        47.77 o
   3   9   5        879.78        773.09        70.20 o
   5   9   5       2345.53       2045.78       103.71 o
   7   9   5       1801.68       1819.69       108.97 o
   9   9   5        195.13        172.23        65.36 o
  11   9   5         55.83         84.53        65.48 o
  13   9   5       1039.21       1175.05       146.85 o
  15   9   5        291.70        352.61        96.25 o
  17   9   5        535.08        401.24       167.34 o
  19   9   5       1048.75        986.68       146.75 o
  21   9   5        234.00        125.27       163.35 o
 -22  10   5        199.49        491.57       215.26 o
 -20  10   5        552.20       1005.31       219.74 o
 -18  10   5        342.95        259.89       157.16 o
 -16  10   5        664.99        465.88       148.88 o
 -14  10   5        736.72        888.38       141.98 o
 -12  10   5        521.72        230.70       149.31 o
 -10  10   5       2659.70       2361.08       218.37 o
  -8  10   5        357.54        354.47       143.54 o
  -6  10   5       2797.64       2663.93       424.77 o
  -4  10   5       1131.50       1041.71       189.91 o
  -2  10   5       5024.58       5042.24       242.96 o
   0  10   5       1127.34        954.60       102.35 o
   2  10   5       3755.98       3662.85       176.64 o
   4  10   5       6845.30       6752.24       250.71 o
   6  10   5       1681.62       1687.24       110.96 o
   8  10   5       1505.76       1752.20       114.65 o
  10  10   5       2417.32       2441.64       147.27 o
  12  10   5        729.34        580.77       105.79 o
  14  10   5       1741.76       1755.55       166.36 o
  16  10   5        223.58        219.18       107.57 o
  18  10   5        332.87        301.86       113.80 o
  20  10   5        579.46        700.90       219.46 o
 -21  11   5        530.61        363.52       205.49 o
 -19  11   5        383.81        593.48       203.38 o
 -17  11   5        182.44        164.49       150.76 o
 -15  11   5        358.91        186.56       140.68 o
 -13  11   5        428.04        213.15       131.39 o
 -11  11   5       1031.48        848.26       196.01 o
  -9  11   5       2309.99       2474.47       295.61 o
  -7  11   5       2791.57       2773.67       301.03 o
  -5  11   5        553.23        812.59       186.49 o
  -3  11   5        930.64       1205.58       315.25 o
  -1  11   5       1985.26       1649.16       157.13 o
   1  11   5       3554.85       3680.30       185.54 o
   3  11   5       1214.57       1313.48       116.40 o
   5  11   5        543.21        553.61        84.88 o
   7  11   5        685.82        737.87        87.69 o
   9  11   5        683.15        834.03        98.39 o
  11  11   5        147.26         92.37        82.41 o
  13  11   5         85.95        197.57       147.39 o
  15  11   5       1853.33       2025.09       306.74 o
  17  11   5        633.20        805.09       234.26 o
  19  11   5         53.62        142.53       156.24 o
 -20  12   5        514.78        792.59       331.25 o
 -18  12   5        566.52         18.88       283.53 o
 -16  12   5        206.55        102.05       234.13 o
 -14  12   5        207.25        172.35       294.02 o
 -12  12   5        583.19        622.41       190.62 o
 -10  12   5        445.94        516.01       190.36 o
  -8  12   5       3341.54       3281.88       329.72 o
  -6  12   5        439.60        267.49       161.50 o
  -4  12   5       9836.84       9331.97       572.10 o
  -2  12   5       4443.88       4565.54       259.92 o
   0  12   5          9.49         52.42        90.39 o
   2  12   5       3275.05       3312.11       191.01 o
   4  12   5       8833.42       9095.66       329.76 o
   6  12   5        151.01         95.18        68.98 o
   8  12   5        655.22        830.17       105.85 o
  10  12   5        248.54        245.93        87.39 o
  12  12   5         62.73         63.16       101.09 o
  14  12   5        986.68       1485.96       164.04 o
  16  12   5       1172.31       1486.62       178.57 o
 -17  13   5        488.33        633.44       326.84 o
 -15  13   5        560.26        820.06       259.72 o
 -13  13   5        435.77        335.10       216.05 o
 -11  13   5        354.79        437.35       192.94 o
  -9  13   5        219.34        275.22       187.93 o
  -7  13   5       2277.99       2456.00       336.39 o
  -5  13   5       2067.24       2111.51       240.65 o
  -3  13   5        445.06        226.70       207.46 o
  -1  13   5       2878.07       2914.53       311.69 o
   1  13   5         25.11         17.65       104.24 o
   3  13   5        104.57         54.38       113.18 o
   5  13   5       4089.00       4121.55       190.76 o
   7  13   5       1771.24       1807.96       151.12 o
   9  13   5        377.45        428.73        99.20 o
  11  13   5        250.15        537.21       132.58 o
  13  13   5        433.93        571.60       133.81 o
  15  13   5        308.99        585.81       151.80 o
 -14  14   5        357.62        411.83       263.35 o
 -12  14   5        529.17        405.48       202.58 o
 -10  14   5        412.32        371.30       216.32 o
  -8  14   5         93.68       -125.72       151.43 o
  -6  14   5       1775.50       2066.79       234.20 o
  -4  14   5        242.13        136.55       118.60 o
  -2  14   5        416.00        586.50       144.72 o
   0  14   5        281.43        257.06       135.51 o
   2  14   5         97.06         83.82       130.50 o
   4  14   5         93.85        139.81       137.84 o
   6  14   5        517.19        394.88       119.93 o
   8  14   5        965.81       1198.10       179.00 o
  10  14   5       1154.66        975.94       166.11 o
  12  14   5         26.75        -14.54       381.10 o
 -11  15   5        690.26       1041.64       308.63 o
  -9  15   5        695.73        518.30       204.28 o
  -7  15   5        568.51        512.19       169.32 o
  -5  15   5        768.97        832.43       217.55 o
  -3  15   5        115.34        -79.19       132.04 o
  -1  15   5        580.45        574.68       179.73 o
   1  15   5        265.22        194.92       196.99 o
   3  15   5         67.55        253.60       151.56 o
   5  15   5       1846.99       2367.87       202.89 o
   7  15   5        761.58       1004.75       218.73 o
   9  15   5        823.32        704.60       212.05 o
  -4  16   5        356.55        163.43       257.38 o
  -2  16   5         84.61         -9.78       160.27 o
   0  16   5        287.22        530.47       195.07 o
   2  16   5       1175.78       1685.13       252.00 o
 -28   0   6        727.18        104.01       343.93 o
 -26   0   6        407.30        379.19       286.73 o
 -24   0   6       1362.62       1890.82       393.32 o
 -22   0   6       2642.61       2841.83       471.03 o
 -20   0   6      11936.47      11532.49       812.65 o
 -18   0   6       3005.93       2438.69       230.46 o
 -16   0   6       2833.85       2791.89       233.99 o
 -14   0   6        431.22        332.52        81.74 o
 -12   0   6       6855.74       6634.89       247.63 o
 -10   0   6       3826.19       4133.94       148.58 o
  -8   0   6       2902.93       2879.31        97.83 o
  -6   0   6       5574.55       6034.88       187.02 o
  -4   0   6        495.82        406.42        51.80 o
  -2   0   6        500.85        460.85        47.75 o
   0   0   6       6587.73       6225.35       228.92 o
   2   0   6       1292.95       1151.91        65.37 o
   4   0   6      20670.84      21257.20       473.91 o
   6   0   6      78268.49      79931.84      1584.14 o
   8   0   6       7263.29       6618.12       209.40 o
  10   0   6      19215.64      18089.85       448.69 o
  12   0   6       2741.10       2595.93       141.06 o
  14   0   6        176.05        274.78        90.71 o
  16   0   6       1814.26       1801.75       153.88 o
  18   0   6       3406.18       3322.68       195.06 o
  20   0   6        111.31         47.80        93.83 o
  22   0   6       1485.25       1398.54       170.19 o
  24   0   6        134.32        171.38       132.24 o
  26   0   6         61.93         44.81       393.15 o
 -29   1   6        251.47        409.11       334.02 o
 -27   1   6       1415.40       1972.43       321.75 o
 -25   1   6        683.65        305.39       227.35 o
 -23   1   6        939.31        855.94       221.10 o
 -21   1   6       3562.82       3609.95       320.89 o
 -19   1   6       3237.87       3303.63       234.55 o
 -17   1   6        225.20        282.83        75.39 o
 -15   1   6       1209.55       1408.71        98.36 o
 -13   1   6        514.31        610.05        63.78 o
 -11   1   6       2723.08       2964.35       102.27 o
  -9   1   6      13676.09      13945.63       246.36 o
  -7   1   6        601.56        581.56        40.11 o
  -5   1   6          7.80         60.05        20.20 o
  -3   1   6       5805.48       6374.92       135.92 o
  -1   1   6       1105.84       1272.15        59.15 o
   1   1   6       2694.81       2597.01        75.17 o
   3   1   6       4707.94       4221.27       111.54 o
   5   1   6       2686.34       2612.20        73.90 o
   7   1   6       5896.19       5791.60       132.48 o
   9   1   6       9034.78       8039.32       179.77 o
  11   1   6       3398.05       3195.38       106.17 o
  13   1   6       1169.88       1184.95        91.32 o
  15   1   6       1540.75       1458.10        94.45 o
  17   1   6       1634.25       1449.44        98.45 o
  19   1   6        252.20        195.90        70.00 o
  21   1   6         48.46        126.24        74.14 o
  23   1   6        222.25        245.01        92.23 o
  25   1   6        215.58        476.03       156.70 o
 -28   2   6        316.12        -36.69       234.85 o
 -26   2   6        856.69        473.08       483.58 o
 -24   2   6       1300.99        874.28       240.56 o
 -22   2   6        524.19        351.72       324.50 o
 -20   2   6       2179.89       2189.92       190.58 o
 -18   2   6        504.54        716.96       112.66 o
 -16   2   6        646.42        494.01        80.77 o
 -14   2   6       9191.96       8910.57       251.58 o
 -12   2   6       8444.25       8349.44       203.49 o
 -10   2   6       1806.54       1661.81        75.17 o
  -8   2   6       2609.43       2741.17        82.62 o
  -6   2   6       1316.85       1314.93        51.68 o
  -4   2   6       4263.36       3997.29       110.82 o
  -2   2   6       1949.74       2257.37        61.71 o
   0   2   6       2672.96       2620.42        78.00 o
   2   2   6       6674.72       6790.34       147.79 o
   4   2   6       9689.81       9240.60       159.96 o
   6   2   6       3135.79       2881.27        99.04 o
   8   2   6       1414.25       1464.76        66.11 o
  10   2   6       1460.56       1462.33        75.00 o
  12   2   6       6070.44       5768.63       181.95 o
  14   2   6        348.58        412.98        57.22 o
  16   2   6        504.83        556.04        70.07 o
  18   2   6        413.88        297.76        67.16 o
  20   2   6         27.00         44.34        66.44 o
  22   2   6        422.27        354.63        94.36 o
  24   2   6       5296.80       5412.15       297.77 o
 -27   3   6       1260.00       1130.19       288.30 o
 -25   3   6        155.57        370.84       234.61 o
 -23   3   6        650.63        481.89       317.53 o
 -21   3   6       8929.25       8738.41       412.87 o
 -19   3   6        201.40        183.69        92.79 o
 -17   3   6       1179.34       1069.27       133.01 o
 -15   3   6       4718.57       4665.19       180.11 o
 -13   3   6       7416.74       7024.95       213.95 o
 -11   3   6       2603.81       2774.72        98.58 o
  -9   3   6       2046.05       2178.78        82.87 o
  -7   3   6       1422.98       1346.23        51.06 o
  -5   3   6       1203.17       1159.64        53.08 o
  -3   3   6       8262.94       8892.61       164.29 o
  -1   3   6        778.30        887.64        44.96 o
   1   3   6        945.90       1008.59        42.52 o
   3   3   6       1999.91       1734.88        55.27 o
   5   3   6       2582.97       2569.36        81.20 o
   7   3   6       7105.63       6463.52       214.24 o
   9   3   6       5288.79       5045.22       123.20 o
  11   3   6       1642.41       1558.40        86.24 o
  13   3   6       5742.94       5754.18       157.46 o
  15   3   6        872.03        790.30        75.09 o
  17   3   6        254.67        203.68        61.25 o
  19   3   6       2046.00       2078.98       127.91 o
  21   3   6       5450.36       5183.70       265.57 o
  23   3   6       1281.26       1298.35       184.30 o
  25   3   6       2013.21       2013.98       226.09 o
 -28   4   6        111.66        422.92       516.36 o
 -26   4   6       2162.22       2584.25       362.37 o
 -24   4   6       2831.18       3600.86       386.93 o
 -22   4   6        854.41       1280.43       252.50 o
 -20   4   6        440.45        581.27       152.05 o
 -18   4   6       1539.49       2012.30       320.09 o
 -16   4   6       3575.70       3908.96       201.04 o
 -14   4   6       1103.46       1263.19       169.44 o
 -12   4   6       9154.72       8899.10       249.31 o
 -10   4   6       3496.34       3397.20       100.48 o
  -8   4   6       2478.56       2733.82        84.69 o
  -6   4   6       8336.35       8413.71       178.74 o
  -4   4   6       5190.60       5240.04       140.98 o
  -2   4   6       8061.16       8109.22       182.10 o
   0   4   6        983.57       1122.43        67.53 o
   2   4   6       1029.03       1052.15        53.37 o
   4   4   6       1460.15       1479.94        53.14 o
   6   4   6       3566.36       3441.88       102.52 o
   8   4   6       5577.42       5674.93       124.69 o
  10   4   6       1683.50       1658.78        88.97 o
  12   4   6        322.20        396.72        56.95 o
  14   4   6        427.07        448.74        77.45 o
  16   4   6       1421.54       1502.77       106.88 o
  18   4   6       2420.04       2575.36       158.11 o
  20   4   6         82.31        246.31       109.24 o
  22   4   6        372.48        355.91       133.24 o
  24   4   6       1353.58       1700.64       261.85 o
 -27   5   6       1318.35       1584.31       331.57 o
 -25   5   6        114.86        189.11       199.98 o
 -23   5   6       1858.94       1848.49       315.37 o
 -21   5   6       2330.96       2475.99       262.55 o
 -19   5   6        125.96        204.86       123.06 o
 -17   5   6       1551.93       1802.81       203.83 o
 -15   5   6       5806.83       5693.98       378.29 o
 -13   5   6       3062.64       3431.69       171.30 o
 -11   5   6       1895.97       1871.44       110.94 o
  -9   5   6       1269.22       1215.96        93.23 o
  -7   5   6      10868.29      10430.69       216.27 o
  -5   5   6       8538.47       9047.73       187.14 o
  -3   5   6       2109.34       2237.00        87.16 o
  -1   5   6       2616.26       2608.15        95.72 o
   1   5   6       1264.77       1202.25        72.06 o
   3   5   6        572.54        639.89        38.18 o
   5   5   6        148.10        141.38        28.19 o
   7   5   6       3088.39       3190.51        88.85 o
   9   5   6       1124.00       1086.07        63.43 o
  11   5   6       3096.45       3354.02       130.75 o
  13   5   6        851.30        876.67        80.81 o
  15   5   6       4831.46       4562.93       173.79 o
  17   5   6         11.20        -61.18        61.18 o
  19   5   6         71.72          3.16        92.88 o
  21   5   6        193.00        115.67       116.73 o
  23   5   6         31.80        320.10       262.67 o
 -26   6   6         69.90        236.22       238.74 o
 -24   6   6        655.81        821.75       248.45 o
 -22   6   6          5.49        -13.21       146.08 o
 -20   6   6        441.49        288.28       148.57 o
 -18   6   6       5232.42       5365.12       437.27 o
 -16   6   6        367.68        241.86       110.61 o
 -14   6   6       1350.06       1460.90       147.03 o
 -12   6   6       1242.76       1563.09       118.31 o
 -10   6   6       3155.09       3068.07       113.45 o
  -8   6   6        420.45        411.53        51.34 o
  -6   6   6       2313.84       2198.49       163.97 o
  -4   6   6        966.39        960.26        54.60 o
  -2   6   6       5429.53       5382.42       136.36 o
   0   6   6        605.03        691.04        62.17 o
   2   6   6       1597.10       1767.13        55.66 o
   4   6   6       1912.16       1708.99        62.17 o
   6   6   6        640.51        809.45        49.72 o
   8   6   6       1126.22       1182.86        66.20 o
  10   6   6       3136.26       2921.09       117.09 o
  12   6   6        945.32       1072.29        93.51 o
  14   6   6       2105.44       1957.72       153.32 o
  16   6   6       2313.10       2510.74       173.68 o
  18   6   6       2285.64       2237.49       183.42 o
  20   6   6        283.70        325.10       165.07 o
  22   6   6        350.81        608.20       143.01 o
  24   6   6       1729.10       1886.73       245.28 o
 -25   7   6        144.17        186.77       246.19 o
 -23   7   6        636.86        974.79       258.91 o
 -21   7   6        124.66        166.55       142.61 o
 -19   7   6        524.97        609.79       163.83 o
 -17   7   6        677.56        894.58       169.40 o
 -15   7   6        305.86        466.94       139.47 o
 -13   7   6        107.14        145.48        80.32 o
 -11   7   6        889.40        844.53       115.37 o
  -9   7   6       2666.22       2703.36       172.88 o
  -7   7   6       1858.35       1821.81        86.12 o
  -5   7   6       2978.78       2880.51        96.44 o
  -3   7   6        862.00       1049.60        81.32 o
  -1   7   6        672.63        698.92        41.03 o
   1   7   6       2083.22       2192.26        85.40 o
   3   7   6       1344.78       1339.91        63.64 o
   5   7   6       2387.16       2466.69       112.36 o
   7   7   6       1731.74       1807.17        77.22 o
   9   7   6       2587.13       2605.21       132.02 o
  11   7   6       1397.45       1479.54       104.28 o
  13   7   6        343.63        458.63        89.42 o
  15   7   6       2240.87       2397.74       246.13 o
  17   7   6        994.39        983.13       130.32 o
  19   7   6        167.47        152.14       103.80 o
  21   7   6        253.98        165.82       113.40 o
  23   7   6        412.92        305.48       198.85 o
 -24   8   6         16.87        -87.98       211.02 o
 -22   8   6        173.83        368.09       183.87 o
 -20   8   6        127.21         81.75       140.24 o
 -18   8   6        734.35        736.82       168.42 o
 -16   8   6        965.42       1179.72       183.39 o
 -14   8   6       4290.78       4031.83       272.39 o
 -12   8   6       7876.98       7515.70       319.39 o
 -10   8   6         81.18         73.97        90.92 o
  -8   8   6        970.95        944.29        97.43 o
  -6   8   6       3754.34       4016.51       125.96 o
  -4   8   6       1668.25       1691.05        76.30 o
  -2   8   6        346.37        444.64        45.73 o
   0   8   6        511.44        494.82        61.30 o
   2   8   6       1046.36       1066.47        57.74 o
   4   8   6       1928.57       1977.00        80.14 o
   6   8   6       1583.89       1641.70        84.35 o
   8   8   6        656.25        629.47        77.53 o
  10   8   6        429.38        496.09       114.96 o
  12   8   6        553.06        522.36        93.96 o
  14   8   6        299.01        258.24        84.55 o
  16   8   6       1742.45       1732.12       165.26 o
  18   8   6        194.78        378.38       137.52 o
  20   8   6         96.48        334.63       125.21 o
  22   8   6        159.15         77.63       141.13 o
 -23   9   6        187.81        446.84       222.14 o
 -21   9   6        694.94       1081.46       278.72 o
 -19   9   6        502.91        443.08       179.63 o
 -17   9   6       1193.51       1373.22       207.98 o
 -15   9   6       3096.72       2957.36       261.11 o
 -13   9   6       5231.01       5031.42       314.96 o
 -11   9   6       3304.41       3111.94       237.77 o
  -9   9   6        488.78        623.02       127.56 o
  -7   9   6        910.55        990.44       148.97 o
  -5   9   6       1365.14       1337.44        89.37 o
  -3   9   6       7743.36       7679.80       174.11 o
  -1   9   6        926.54        928.43        61.37 o
   1   9   6       9173.42       8604.14       200.56 o
   3   9   6       5284.43       4979.18       137.22 o
   5   9   6        294.79        324.05        60.36 o
   7   9   6        837.38        847.32        81.50 o
   9   9   6       1750.36       2117.53       128.45 o
  11   9   6       3947.33       3373.49       177.68 o
  13   9   6        949.21        844.48       137.40 o
  15   9   6        973.86        927.89       127.65 o
  17   9   6        879.26        909.29       129.72 o
  19   9   6        719.07        794.61       139.96 o
  21   9   6        161.70        338.47       135.84 o
 -22  10   6        740.60        719.46       237.42 o
 -20  10   6       1289.44       1653.86       260.78 o
 -18  10   6         19.39         58.77       154.14 o
 -16  10   6        355.49        508.67       163.11 o
 -14  10   6       1318.48       1183.07       236.23 o
 -12  10   6       1911.48       1636.68       250.40 o
 -10  10   6        860.77        829.06       162.61 o
  -8  10   6        288.05        352.02       119.03 o
  -6  10   6       1361.63       1470.49       286.14 o
  -4  10   6       7101.96       6627.54       476.30 o
  -2  10   6        607.65        806.15        84.63 o
   0  10   6         39.55        -42.74        42.74 o
   2  10   6        109.82         59.84        60.26 o
   4  10   6        137.72        181.81        54.37 o
   6  10   6        126.81         52.61        53.80 o
   8  10   6        426.13        537.73        85.52 o
  10  10   6        383.43        286.55        85.66 o
  12  10   6        348.31        274.49        91.37 o
  14  10   6        688.49        847.78       246.33 o
  16  10   6        438.58        494.81       118.27 o
  18  10   6        904.84        950.91       141.76 o
  20  10   6        447.16        484.99       211.18 o
 -21  11   6       1435.57       1728.22       286.62 o
 -19  11   6        858.57        740.34       209.62 o
 -17  11   6          4.05        -44.29       141.69 o
 -15  11   6        134.24        117.77       140.68 o
 -13  11   6        203.87        289.50       140.26 o
 -11  11   6         72.47        187.89       128.56 o
  -9  11   6        343.09         51.34       403.67 o
  -7  11   6       1334.84       1276.09       229.13 o
  -5  11   6       1988.55       1796.67       289.53 o
  -3  11   6       1592.88       1473.55       154.50 o
  -1  11   6        645.90        611.57       161.12 o
   1  11   6        144.12         21.88        66.38 o
   3  11   6        394.70        448.94        86.12 o
   5  11   6       2311.92       2157.64       122.04 o
   7  11   6        574.39        534.20        83.17 o
   9  11   6        190.29        126.87        77.82 o
  11  11   6       1861.73       1633.89       155.46 o
  13  11   6         71.46        254.81       106.00 o
  15  11   6         44.44        130.63        94.56 o
  17  11   6        120.52        198.28       128.14 o
 -18  12   6       2016.61       1721.57       346.45 o
 -16  12   6        305.41        117.78       201.63 o
 -14  12   6         68.73         -9.14       169.38 o
 -12  12   6        876.79        537.44       201.61 o
 -10  12   6       1363.53       1431.56       345.09 o
  -8  12   6       1519.02       1655.75       397.22 o
  -6  12   6       1559.87       1696.05       186.27 o
  -4  12   6        328.38        298.14       127.12 o
  -2  12   6        358.63        299.95       107.40 o
   0  12   6        420.23        433.55       120.16 o
   2  12   6        634.79        563.66       108.67 o
   4  12   6       1073.55       1313.54       132.28 o
   6  12   6        191.34        332.67       105.44 o
   8  12   6        151.65        225.41        77.08 o
  10  12   6        185.75        252.60       102.37 o
  12  12   6          8.76         93.94       131.63 o
  14  12   6        606.27        753.72       149.09 o
  16  12   6       2063.55       2259.60       312.04 o
 -17  13   6        855.57       1149.49       319.69 o
 -15  13   6        964.28        871.96       278.52 o
 -13  13   6        552.57        606.35       239.58 o
 -11  13   6        131.05        -93.58       167.27 o
  -9  13   6        517.48        597.44       215.74 o
  -7  13   6        356.64        588.37       132.89 o
  -5  13   6        772.89       1101.70       163.37 o
  -3  13   6        793.99       1118.27       166.04 o
  -1  13   6         99.14         74.17       161.90 o
   1  13   6        124.49         49.79       109.10 o
   3  13   6        128.96        190.08       117.55 o
   5  13   6        898.58        853.22       108.49 o
   7  13   6       1132.95       1217.38       158.20 o
   9  13   6         67.26        225.41       105.57 o
  11  13   6        337.63        406.35       164.15 o
  13  13   6        355.41        338.14       135.27 o
 -14  14   6        107.22        113.75       285.35 o
 -12  14   6         53.91        257.17       235.78 o
 -10  14   6        116.01         47.23       206.63 o
  -8  14   6         58.49        208.26       125.97 o
  -6  14   6        167.63         97.93       127.01 o
  -4  14   6        566.77        763.10       222.06 o
  -2  14   6        610.38        811.03       165.28 o
   0  14   6       1006.19        931.80       241.94 o
   2  14   6        318.60        259.09       133.61 o
   4  14   6        126.05        202.32       103.79 o
   6  14   6        104.39        186.56       103.36 o
   8  14   6         55.51       -113.41       208.22 o
  10  14   6        220.15        231.10       267.24 o
  -9  15   6         38.88         94.73       164.88 o
  -7  15   6        142.28         64.53       231.58 o
  -5  15   6        794.23        842.50       192.07 o
  -3  15   6        133.97       -144.81       153.59 o
  -1  15   6        173.65        233.77       153.80 o
   1  15   6        154.78        261.95       148.86 o
   3  15   6        717.23        748.62       167.20 o
   5  15   6        437.74        361.34       162.75 o
   7  15   6        329.91        515.22       131.56 o
 -27   1   7         29.60         60.52       186.13 o
 -25   1   7         82.30        116.28       174.35 o
 -23   1   7        579.01        554.44       193.11 o
 -21   1   7         25.47         31.14       113.68 o
 -19   1   7       1100.69       1231.98       171.38 o
 -17   1   7       1331.05       1397.63       162.85 o
 -15   1   7       3943.50       4094.00       166.73 o
 -13   1   7       2255.15       2445.03       122.59 o
 -11   1   7       1772.52       1804.50        83.29 o
  -9   1   7        357.26        384.23        40.91 o
  -7   1   7        482.24        526.65        44.01 o
  -5   1   7         20.88         18.23        22.67 o
  -3   1   7         88.06        114.03        33.94 o
  -1   1   7         22.96         31.54        28.46 o
   1   1   7       9747.62       9864.68       231.66 o
   3   1   7       1100.35       1200.63        49.94 o
   5   1   7         54.91         59.28        22.82 o
   7   1   7       1325.40       1263.59        66.46 o
   9   1   7       4126.08       4118.10       118.96 o
  11   1   7       1651.92       1795.99        88.12 o
  13   1   7        507.93        492.03        58.69 o
  15   1   7       1072.91       1138.00        88.98 o
  17   1   7         35.86         46.61        56.15 o
  19   1   7        778.32        761.75       103.42 o
  21   1   7        204.74        134.25        80.68 o
  23   1   7         39.13        148.01        97.43 o
  25   1   7         87.35        293.74       161.90 o
 -28   2   7       1091.05       1273.43       311.56 o
 -26   2   7        106.63        -22.29       203.17 o
 -24   2   7        579.16        619.35       276.85 o
 -22   2   7         43.19          2.93       110.66 o
 -20   2   7        581.16        561.85       139.84 o
 -18   2   7        990.74        904.32       153.05 o
 -16   2   7       2642.56       2682.04       171.15 o
 -14   2   7       2696.37       2633.63       132.28 o
 -12   2   7        431.04        625.61        71.54 o
 -10   2   7       1376.83       1776.17        77.19 o
  -8   2   7       2188.21       2280.10        74.16 o
  -6   2   7       2064.24       2299.18        72.67 o
  -4   2   7       2879.06       2924.81        77.27 o
  -2   2   7        861.74       1046.77        72.23 o
   0   2   7       2949.50       3163.03        98.62 o
   2   2   7       2481.38       2615.21        94.77 o
   4   2   7       9105.13       9386.41       214.64 o
   6   2   7       1879.34       1919.00        96.85 o
   8   2   7        158.61        178.65        48.20 o
  10   2   7        565.74        540.16        59.82 o
  12   2   7        756.69        723.15        65.67 o
  14   2   7        230.69        328.29        56.86 o
  16   2   7        271.49        297.09        67.33 o
  18   2   7         58.19        141.96        62.76 o
  20   2   7          3.74        -32.02        69.86 o
  22   2   7       1371.37       1218.30       179.65 o
  24   2   7         63.38        -47.40       131.07 o
 -27   3   7         54.44       -187.81       201.38 o
 -25   3   7        854.56       1238.17       403.23 o
 -23   3   7        171.68        183.97       166.05 o
 -21   3   7        326.51        587.99       185.70 o
 -19   3   7       1766.50       1495.82       194.04 o
 -17   3   7       3122.94       3011.85       200.58 o
 -15   3   7        364.19        258.11        83.43 o
 -13   3   7       2883.39       2723.39       155.49 o
 -11   3   7       1068.99       1126.46        81.39 o
  -9   3   7       3018.08       3070.02        95.53 o
  -7   3   7        504.17        609.07        45.71 o
  -5   3   7        837.38        970.86        68.91 o
  -3   3   7         90.61         78.19        24.57 o
  -1   3   7       6351.70       7007.94       156.25 o
   1   3   7        442.48        433.55        34.23 o
   3   3   7       1915.02       2165.32        77.43 o
   5   3   7       5053.69       4372.09       194.83 o
   7   3   7         20.23         65.81        30.09 o
   9   3   7         67.70          7.69        35.55 o
  11   3   7        167.88        144.04        45.12 o
  13   3   7         23.23         -0.72        47.33 o
  15   3   7        597.11        590.72        73.66 o
  17   3   7         21.67         40.97        57.91 o
  19   3   7        648.32        544.55        87.52 o
  21   3   7        684.16        721.93       116.54 o
  23   3   7         21.46        122.94       130.88 o
 -26   4   7        390.76        643.58       237.87 o
 -24   4   7        100.69        166.86       182.16 o
 -22   4   7        518.89        290.49       186.39 o
 -20   4   7        463.07        597.85       188.58 o
 -18   4   7       1172.07       1111.43       216.42 o
 -16   4   7        163.87        104.34        78.22 o
 -14   4   7       1800.28       1865.62       185.90 o
 -12   4   7        595.81        633.46        92.40 o
 -10   4   7       4364.59       4605.20       120.80 o
  -8   4   7        324.76        410.20        40.76 o
  -6   4   7        107.46         96.95        51.72 o
  -4   4   7       1921.41       1974.52        66.76 o
  -2   4   7       3883.22       3767.49       118.49 o
   0   4   7       1491.78       1461.15        86.44 o
   2   4   7      11284.41      11333.27       201.64 o
   4   4   7       3647.05       3372.57       100.83 o
   6   4   7        974.77        919.87        52.94 o
   8   4   7        567.93        580.77        55.91 o
  10   4   7        275.49        157.32        45.34 o
  12   4   7        286.55        184.62        50.63 o
  14   4   7        437.72        381.46        68.38 o
  16   4   7        421.73        327.19        78.75 o
  18   4   7         72.26         61.10        70.75 o
  20   4   7         28.01       -102.81       102.81 o
[truncated: 116,475 more chars]
